# Supplementary material for: Metabolic Modeling of Streptococcus mutans Reveals Complex Nutrient Requirements of an Oral Pathogen
Source: mSystems. 2019 Oct 29;4(5):e00529-19. doi: 10.1128/mSystems.00529-19 (PMC6819733; doi:10.1128/mSystems.00529-19)
Supplement: DATA SET S1 [file mSystems.00529-19-sd001.txt]

<?xml version="1.0" encoding="UTF-8"?>
<sbml xmlns="http://www.sbml.org/sbml/level3/version1/core" xmlns:fbc="http://www.sbml.org/sbml/level3/version1/fbc/version2" xmlns:groups="http://www.sbml.org/sbml/level3/version1/groups/version1" level="3" version="1" fbc:required="false" groups:required="false">
  <model metaid="iSMUv01.xlsx" id="COBRAModel" name="Model Exported from COBRA Toolbox" fbc:strict="true">
    <listOfUnitDefinitions>
      <unitDefinition id="mmol_per_gDW_per_hr">
        <listOfUnits>
          <unit kind="mole" exponent="1" scale="-3" multiplier="1"/>
          <unit kind="gram" exponent="-1" scale="0" multiplier="1"/>
          <unit kind="second" exponent="-1" scale="0" multiplier="3600"/>
        </listOfUnits>
      </unitDefinition>
    </listOfUnitDefinitions>
    <listOfCompartments>
      <compartment metaid="c" id="c" name="c" constant="false"/>
      <compartment metaid="e" id="e" name="e" constant="false"/>
    </listOfCompartments>
    <listOfSpecies>
      <species metaid="C00001__91__c__93__" id="C00001__91__c__93__" name="H2O" compartment="c" hasOnlySubstanceUnits="false" boundaryCondition="false" constant="false" fbc:charge="0" fbc:chemicalFormula="H2O"/>
      <species metaid="C00001__91__e__93__" id="C00001__91__e__93__" name="H2O" compartment="e" hasOnlySubstanceUnits="false" boundaryCondition="false" constant="false" fbc:charge="0" fbc:chemicalFormula="H2O"/>
      <species metaid="C00002__91__c__93__" id="C00002__91__c__93__" name="ATP" compartment="c" hasOnlySubstanceUnits="false" boundaryCondition="false" constant="false" fbc:charge="-3" fbc:chemicalFormula="C10H13N5O13P3"/>
      <species metaid="C00003__91__c__93__" id="C00003__91__c__93__" name="NAD" compartment="c" hasOnlySubstanceUnits="false" boundaryCondition="false" constant="false" fbc:charge="-1" fbc:chemicalFormula="C21H26N7O14P2"/>
      <species metaid="C00003__91__e__93__" id="C00003__91__e__93__" name="NAD" compartment="e" hasOnlySubstanceUnits="false" boundaryCondition="false" constant="false" fbc:charge="-1" fbc:chemicalFormula="C21H26N7O14P2"/>
      <species metaid="C00004__91__c__93__" id="C00004__91__c__93__" name="NADH" compartment="c" hasOnlySubstanceUnits="false" boundaryCondition="false" constant="false" fbc:charge="-2" fbc:chemicalFormula="C21H27N7O14P2"/>
      <species metaid="C00005__91__c__93__" id="C00005__91__c__93__" name="NADPH" compartment="c" hasOnlySubstanceUnits="false" boundaryCondition="false" constant="false" fbc:charge="-4" fbc:chemicalFormula="C21H26N7O17P3"/>
      <species metaid="C00006__91__c__93__" id="C00006__91__c__93__" name="NADP" compartment="c" hasOnlySubstanceUnits="false" boundaryCondition="false" constant="false" fbc:charge="-3" fbc:chemicalFormula="C21H25N7O17P3"/>
      <species metaid="C00006__91__e__93__" id="C00006__91__e__93__" name="NADP" compartment="e" hasOnlySubstanceUnits="false" boundaryCondition="false" constant="false" fbc:charge="-3" fbc:chemicalFormula="C21H25N7O17P3"/>
      <species metaid="C00007__91__c__93__" id="C00007__91__c__93__" name="Oxygen" compartment="c" hasOnlySubstanceUnits="false" boundaryCondition="false" constant="false" fbc:charge="0" fbc:chemicalFormula="O2"/>
      <species metaid="C00007__91__e__93__" id="C00007__91__e__93__" name="Oxygen" compartment="e" hasOnlySubstanceUnits="false" boundaryCondition="false" constant="false" fbc:charge="0" fbc:chemicalFormula="O2"/>
      <species metaid="C00008__91__c__93__" id="C00008__91__c__93__" name="ADP" compartment="c" hasOnlySubstanceUnits="false" boundaryCondition="false" constant="false" fbc:charge="-2" fbc:chemicalFormula="C10H13N5O10P2"/>
      <species metaid="C00009__91__c__93__" id="C00009__91__c__93__" name="Phosphate" compartment="c" hasOnlySubstanceUnits="false" boundaryCondition="false" constant="false" fbc:charge="-2" fbc:chemicalFormula="HO4P"/>
      <species metaid="C00009__91__e__93__" id="C00009__91__e__93__" name="Phosphate" compartment="e" hasOnlySubstanceUnits="false" boundaryCondition="false" constant="false" fbc:charge="-2" fbc:chemicalFormula="HO4P"/>
      <species metaid="C00010__91__c__93__" id="C00010__91__c__93__" name="CoA" compartment="c" hasOnlySubstanceUnits="false" boundaryCondition="false" constant="false" fbc:charge="-4" fbc:chemicalFormula="C21H32N7O16P3S"/>
      <species metaid="C00011__91__c__93__" id="C00011__91__c__93__" name="CO2" compartment="c" hasOnlySubstanceUnits="false" boundaryCondition="false" constant="false" fbc:charge="0" fbc:chemicalFormula="CO2"/>
      <species metaid="C00011__91__e__93__" id="C00011__91__e__93__" name="CO2" compartment="e" hasOnlySubstanceUnits="false" boundaryCondition="false" constant="false" fbc:charge="0" fbc:chemicalFormula="CO2"/>
      <species metaid="C00013__91__c__93__" id="C00013__91__c__93__" name="PPi" compartment="c" hasOnlySubstanceUnits="false" boundaryCondition="false" constant="false" fbc:charge="-3" fbc:chemicalFormula="HO7P2"/>
      <species metaid="C00014__91__c__93__" id="C00014__91__c__93__" name="Ammonium" compartment="c" hasOnlySubstanceUnits="false" boundaryCondition="false" constant="false" fbc:charge="1" fbc:chemicalFormula="H4N"/>
      <species metaid="C00014__91__e__93__" id="C00014__91__e__93__" name="Ammonium" compartment="e" hasOnlySubstanceUnits="false" boundaryCondition="false" constant="false" fbc:charge="1" fbc:chemicalFormula="H4N"/>
      <species metaid="C00015__91__c__93__" id="C00015__91__c__93__" name="UDP" compartment="c" hasOnlySubstanceUnits="false" boundaryCondition="false" constant="false" fbc:charge="-2" fbc:chemicalFormula="C9H12N2O12P2"/>
      <species metaid="C00016__91__c__93__" id="C00016__91__c__93__" name="FAD" compartment="c" hasOnlySubstanceUnits="false" boundaryCondition="false" constant="false" fbc:charge="-3" fbc:chemicalFormula="C27H30N9O15P2"/>
      <species metaid="C00018__91__c__93__" id="C00018__91__c__93__" name="Pyridoxal phosphate" compartment="c" hasOnlySubstanceUnits="false" boundaryCondition="false" constant="false" fbc:charge="-2" fbc:chemicalFormula="C8H8NO6P"/>
      <species metaid="C00019__91__c__93__" id="C00019__91__c__93__" name="S-Adenosyl-L-methionine" compartment="c" hasOnlySubstanceUnits="false" boundaryCondition="false" constant="false" fbc:charge="1" fbc:chemicalFormula="C15H23N6O5S"/>
      <species metaid="C00020__91__c__93__" id="C00020__91__c__93__" name="AMP" compartment="c" hasOnlySubstanceUnits="false" boundaryCondition="false" constant="false" fbc:charge="-2" fbc:chemicalFormula="C10H12N5O7P"/>
      <species metaid="C00021__91__c__93__" id="C00021__91__c__93__" name="S-Adenosyl-homocysteine" compartment="c" hasOnlySubstanceUnits="false" boundaryCondition="false" constant="false" fbc:charge="0" fbc:chemicalFormula="C14H20N6O5S"/>
      <species metaid="C00022__91__c__93__" id="C00022__91__c__93__" name="Pyruvate" compartment="c" hasOnlySubstanceUnits="false" boundaryCondition="false" constant="false" fbc:charge="-1" fbc:chemicalFormula="C3H3O3"/>
      <species metaid="C00024__91__c__93__" id="C00024__91__c__93__" name="Acetyl-CoA" compartment="c" hasOnlySubstanceUnits="false" boundaryCondition="false" constant="false" fbc:charge="-4" fbc:chemicalFormula="C23H34N7O17P3S"/>
      <species metaid="C00025__91__c__93__" id="C00025__91__c__93__" name="L-Glutamate" compartment="c" hasOnlySubstanceUnits="false" boundaryCondition="false" constant="false" fbc:charge="-1" fbc:chemicalFormula="C5H8NO4"/>
      <species metaid="C00025__91__e__93__" id="C00025__91__e__93__" name="L-Glutamate" compartment="e" hasOnlySubstanceUnits="false" boundaryCondition="false" constant="false" fbc:charge="-1" fbc:chemicalFormula="C5H8NO4"/>
      <species metaid="C00026__91__c__93__" id="C00026__91__c__93__" name="2-Oxoglutarate" compartment="c" hasOnlySubstanceUnits="false" boundaryCondition="false" constant="false" fbc:charge="-2" fbc:chemicalFormula="C5H4O5"/>
      <species metaid="C00027__91__c__93__" id="C00027__91__c__93__" name="Hydrogen peroxide" compartment="c" hasOnlySubstanceUnits="false" boundaryCondition="false" constant="false" fbc:charge="0" fbc:chemicalFormula="H2O2"/>
      <species metaid="C00029__91__c__93__" id="C00029__91__c__93__" name="UDP-glucose" compartment="c" hasOnlySubstanceUnits="false" boundaryCondition="false" constant="false" fbc:charge="-2" fbc:chemicalFormula="C15H22N2O17P2"/>
      <species metaid="C00031__91__c__93__" id="C00031__91__c__93__" name="D-Glucose" compartment="c" hasOnlySubstanceUnits="false" boundaryCondition="false" constant="false" fbc:charge="0" fbc:chemicalFormula="C6H12O6"/>
      <species metaid="C00031__91__e__93__" id="C00031__91__e__93__" name="D-Glucose" compartment="e" hasOnlySubstanceUnits="false" boundaryCondition="false" constant="false" fbc:charge="0" fbc:chemicalFormula="C6H12O6"/>
      <species metaid="C00033__91__c__93__" id="C00033__91__c__93__" name="Acetate" compartment="c" hasOnlySubstanceUnits="false" boundaryCondition="false" constant="false" fbc:charge="-1" fbc:chemicalFormula="C2H3O2"/>
      <species metaid="C00033__91__e__93__" id="C00033__91__e__93__" name="Acetate" compartment="e" hasOnlySubstanceUnits="false" boundaryCondition="false" constant="false" fbc:charge="-1" fbc:chemicalFormula="C2H3O2"/>
      <species metaid="C00034__91__c__93__" id="C00034__91__c__93__" name="Mn2+" compartment="c" hasOnlySubstanceUnits="false" boundaryCondition="false" constant="false" fbc:charge="2" fbc:chemicalFormula="Mn"/>
      <species metaid="C00034__91__e__93__" id="C00034__91__e__93__" name="Mn2+" compartment="e" hasOnlySubstanceUnits="false" boundaryCondition="false" constant="false" fbc:charge="2" fbc:chemicalFormula="Mn"/>
      <species metaid="C00035__91__c__93__" id="C00035__91__c__93__" name="GDP" compartment="c" hasOnlySubstanceUnits="false" boundaryCondition="false" constant="false" fbc:charge="-2" fbc:chemicalFormula="C10H13N5O11P2"/>
      <species metaid="C00036__91__c__93__" id="C00036__91__c__93__" name="Oxaloacetate" compartment="c" hasOnlySubstanceUnits="false" boundaryCondition="false" constant="false" fbc:charge="-2" fbc:chemicalFormula="C4H2O5"/>
      <species metaid="C00037__91__c__93__" id="C00037__91__c__93__" name="Glycine" compartment="c" hasOnlySubstanceUnits="false" boundaryCondition="false" constant="false" fbc:charge="0" fbc:chemicalFormula="C2H5NO2"/>
      <species metaid="C00037__91__e__93__" id="C00037__91__e__93__" name="Glycine" compartment="e" hasOnlySubstanceUnits="false" boundaryCondition="false" constant="false" fbc:charge="0" fbc:chemicalFormula="C2H5NO2"/>
      <species metaid="C00038__91__c__93__" id="C00038__91__c__93__" name="Zinc" compartment="c" hasOnlySubstanceUnits="false" boundaryCondition="false" constant="false" fbc:charge="2" fbc:chemicalFormula="Zn"/>
      <species metaid="C00038__91__e__93__" id="C00038__91__e__93__" name="Zinc" compartment="e" hasOnlySubstanceUnits="false" boundaryCondition="false" constant="false" fbc:charge="2" fbc:chemicalFormula="Zn"/>
      <species metaid="C00041__91__c__93__" id="C00041__91__c__93__" name="L-Alanine" compartment="c" hasOnlySubstanceUnits="false" boundaryCondition="false" constant="false" fbc:charge="0" fbc:chemicalFormula="C3H7NO2"/>
      <species metaid="C00041__91__e__93__" id="C00041__91__e__93__" name="L-Alanine" compartment="e" hasOnlySubstanceUnits="false" boundaryCondition="false" constant="false" fbc:charge="0" fbc:chemicalFormula="C3H7NO2"/>
      <species metaid="C00042__91__c__93__" id="C00042__91__c__93__" name="Succinate" compartment="c" hasOnlySubstanceUnits="false" boundaryCondition="false" constant="false" fbc:charge="-2" fbc:chemicalFormula="C4H4O4"/>
      <species metaid="C00042__91__e__93__" id="C00042__91__e__93__" name="Succinate" compartment="e" hasOnlySubstanceUnits="false" boundaryCondition="false" constant="false" fbc:charge="-2" fbc:chemicalFormula="C4H4O4"/>
      <species metaid="C00043__91__c__93__" id="C00043__91__c__93__" name="UDP-N-acetylglucosamine" compartment="c" hasOnlySubstanceUnits="false" boundaryCondition="false" constant="false" fbc:charge="-2" fbc:chemicalFormula="C17H25N3O17P2"/>
      <species metaid="C00044__91__c__93__" id="C00044__91__c__93__" name="GTP" compartment="c" hasOnlySubstanceUnits="false" boundaryCondition="false" constant="false" fbc:charge="-3" fbc:chemicalFormula="C10H13N5O14P3"/>
      <species metaid="C00047__91__c__93__" id="C00047__91__c__93__" name="L-Lysine" compartment="c" hasOnlySubstanceUnits="false" boundaryCondition="false" constant="false" fbc:charge="1" fbc:chemicalFormula="C6H15N2O2"/>
      <species metaid="C00047__91__e__93__" id="C00047__91__e__93__" name="L-Lysine" compartment="e" hasOnlySubstanceUnits="false" boundaryCondition="false" constant="false" fbc:charge="1" fbc:chemicalFormula="C6H15N2O2"/>
      <species metaid="C00049__91__c__93__" id="C00049__91__c__93__" name="L-Aspartate" compartment="c" hasOnlySubstanceUnits="false" boundaryCondition="false" constant="false" fbc:charge="-1" fbc:chemicalFormula="C4H6NO4"/>
      <species metaid="C00049__91__e__93__" id="C00049__91__e__93__" name="L-Aspartate" compartment="e" hasOnlySubstanceUnits="false" boundaryCondition="false" constant="false" fbc:charge="-1" fbc:chemicalFormula="C4H6NO4"/>
      <species metaid="C00051__91__c__93__" id="C00051__91__c__93__" name="Reduced glutathione" compartment="c" hasOnlySubstanceUnits="false" boundaryCondition="false" constant="false" fbc:charge="-1" fbc:chemicalFormula="C10H16N3O6S"/>
      <species metaid="C00052__91__c__93__" id="C00052__91__c__93__" name="UDP-galactose" compartment="c" hasOnlySubstanceUnits="false" boundaryCondition="false" constant="false" fbc:charge="-2" fbc:chemicalFormula="C15H22N2O17P2"/>
      <species metaid="C00053__91__c__93__" id="C00053__91__c__93__" name="3-phosphoadenylyl sulfate" compartment="c" hasOnlySubstanceUnits="false" boundaryCondition="false" constant="false" fbc:charge="-4" fbc:chemicalFormula="C10H11N5O13P2S"/>
      <species metaid="C00054__91__c__93__" id="C00054__91__c__93__" name="Adenosine 3-5-bisphosphate" compartment="c" hasOnlySubstanceUnits="false" boundaryCondition="false" constant="false" fbc:charge="-4" fbc:chemicalFormula="C10H11N5O10P2"/>
      <species metaid="C00055__91__c__93__" id="C00055__91__c__93__" name="CMP" compartment="c" hasOnlySubstanceUnits="false" boundaryCondition="false" constant="false" fbc:charge="-2" fbc:chemicalFormula="C9H12N3O8P"/>
      <species metaid="C00058__91__c__93__" id="C00058__91__c__93__" name="Formate" compartment="c" hasOnlySubstanceUnits="false" boundaryCondition="false" constant="false" fbc:charge="-1" fbc:chemicalFormula="CHO2"/>
      <species metaid="C00059__91__c__93__" id="C00059__91__c__93__" name="Sulfate" compartment="c" hasOnlySubstanceUnits="false" boundaryCondition="false" constant="false" fbc:charge="-2" fbc:chemicalFormula="O4S"/>
      <species metaid="C00059__91__e__93__" id="C00059__91__e__93__" name="Sulfate" compartment="e" hasOnlySubstanceUnits="false" boundaryCondition="false" constant="false" fbc:charge="-2" fbc:chemicalFormula="O4S"/>
      <species metaid="C00061__91__c__93__" id="C00061__91__c__93__" name="FMN" compartment="c" hasOnlySubstanceUnits="false" boundaryCondition="false" constant="false" fbc:charge="-3" fbc:chemicalFormula="C17H18N4O9P"/>
      <species metaid="C00062__91__c__93__" id="C00062__91__c__93__" name="L-Arginine" compartment="c" hasOnlySubstanceUnits="false" boundaryCondition="false" constant="false" fbc:charge="1" fbc:chemicalFormula="C6H15N4O2"/>
      <species metaid="C00062__91__e__93__" id="C00062__91__e__93__" name="L-Arginine" compartment="e" hasOnlySubstanceUnits="false" boundaryCondition="false" constant="false" fbc:charge="1" fbc:chemicalFormula="C6H15N4O2"/>
      <species metaid="C00063__91__c__93__" id="C00063__91__c__93__" name="CTP" compartment="c" hasOnlySubstanceUnits="false" boundaryCondition="false" constant="false" fbc:charge="-3" fbc:chemicalFormula="C9H13N3O14P3"/>
      <species metaid="C00064__91__c__93__" id="C00064__91__c__93__" name="L-Glutamine" compartment="c" hasOnlySubstanceUnits="false" boundaryCondition="false" constant="false" fbc:charge="0" fbc:chemicalFormula="C5H10N2O3"/>
      <species metaid="C00064__91__e__93__" id="C00064__91__e__93__" name="L-Glutamine" compartment="e" hasOnlySubstanceUnits="false" boundaryCondition="false" constant="false" fbc:charge="0" fbc:chemicalFormula="C5H10N2O3"/>
      <species metaid="C00065__91__c__93__" id="C00065__91__c__93__" name="L-Serine" compartment="c" hasOnlySubstanceUnits="false" boundaryCondition="false" constant="false" fbc:charge="0" fbc:chemicalFormula="C3H7NO3"/>
      <species metaid="C00065__91__e__93__" id="C00065__91__e__93__" name="L-Serine" compartment="e" hasOnlySubstanceUnits="false" boundaryCondition="false" constant="false" fbc:charge="0" fbc:chemicalFormula="C3H7NO3"/>
      <species metaid="C00068__91__c__93__" id="C00068__91__c__93__" name="Thiamine diphosphate" compartment="c" hasOnlySubstanceUnits="false" boundaryCondition="false" constant="false" fbc:charge="-1" fbc:chemicalFormula="C12H17N4O7P2S"/>
      <species metaid="C00072__91__e__93__" id="C00072__91__e__93__" name="L-Ascorbate" compartment="e" hasOnlySubstanceUnits="false" boundaryCondition="false" constant="false" fbc:charge="-1" fbc:chemicalFormula="C6H7O6"/>
      <species metaid="C00073__91__c__93__" id="C00073__91__c__93__" name="L-Methionine" compartment="c" hasOnlySubstanceUnits="false" boundaryCondition="false" constant="false" fbc:charge="0" fbc:chemicalFormula="C5H11NO2S"/>
      <species metaid="C00073__91__e__93__" id="C00073__91__e__93__" name="L-Methionine" compartment="e" hasOnlySubstanceUnits="false" boundaryCondition="false" constant="false" fbc:charge="0" fbc:chemicalFormula="C5H11NO2S"/>
      <species metaid="C00074__91__c__93__" id="C00074__91__c__93__" name="Phosphoenolpyruvate" compartment="c" hasOnlySubstanceUnits="false" boundaryCondition="false" constant="false" fbc:charge="-3" fbc:chemicalFormula="C3H2O6P"/>
      <species metaid="C00075__91__c__93__" id="C00075__91__c__93__" name="UTP" compartment="c" hasOnlySubstanceUnits="false" boundaryCondition="false" constant="false" fbc:charge="-3" fbc:chemicalFormula="C9H12N2O15P3"/>
      <species metaid="C00077__91__c__93__" id="C00077__91__c__93__" name="Ornithine" compartment="c" hasOnlySubstanceUnits="false" boundaryCondition="false" constant="false" fbc:charge="1" fbc:chemicalFormula="C5H13N2O2"/>
      <species metaid="C00078__91__c__93__" id="C00078__91__c__93__" name="L-Tryptophan" compartment="c" hasOnlySubstanceUnits="false" boundaryCondition="false" constant="false" fbc:charge="0" fbc:chemicalFormula="C11H12N2O2"/>
      <species metaid="C00078__91__e__93__" id="C00078__91__e__93__" name="L-Tryptophan" compartment="e" hasOnlySubstanceUnits="false" boundaryCondition="false" constant="false" fbc:charge="0" fbc:chemicalFormula="C11H12N2O2"/>
      <species metaid="C00079__91__c__93__" id="C00079__91__c__93__" name="L-Phenylalanine" compartment="c" hasOnlySubstanceUnits="false" boundaryCondition="false" constant="false" fbc:charge="0" fbc:chemicalFormula="C9H11NO2"/>
      <species metaid="C00079__91__e__93__" id="C00079__91__e__93__" name="L-Phenylalanine" compartment="e" hasOnlySubstanceUnits="false" boundaryCondition="false" constant="false" fbc:charge="0" fbc:chemicalFormula="C9H11NO2"/>
      <species metaid="C00080__91__c__93__" id="C00080__91__c__93__" name="H+" compartment="c" hasOnlySubstanceUnits="false" boundaryCondition="false" constant="false" fbc:charge="1" fbc:chemicalFormula="H"/>
      <species metaid="C00080__91__e__93__" id="C00080__91__e__93__" name="H+" compartment="e" hasOnlySubstanceUnits="false" boundaryCondition="false" constant="false" fbc:charge="1" fbc:chemicalFormula="H"/>
      <species metaid="C00082__91__c__93__" id="C00082__91__c__93__" name="L-Tyrosine" compartment="c" hasOnlySubstanceUnits="false" boundaryCondition="false" constant="false" fbc:charge="0" fbc:chemicalFormula="C9H11NO3"/>
      <species metaid="C00082__91__e__93__" id="C00082__91__e__93__" name="L-Tyrosine" compartment="e" hasOnlySubstanceUnits="false" boundaryCondition="false" constant="false" fbc:charge="0" fbc:chemicalFormula="C9H11NO3"/>
      <species metaid="C00083__91__c__93__" id="C00083__91__c__93__" name="Malonyl-CoA" compartment="c" hasOnlySubstanceUnits="false" boundaryCondition="false" constant="false" fbc:charge="-5" fbc:chemicalFormula="C24H33N7O19P3S"/>
      <species metaid="C00084__91__c__93__" id="C00084__91__c__93__" name="Acetaldehyde" compartment="c" hasOnlySubstanceUnits="false" boundaryCondition="false" constant="false" fbc:charge="0" fbc:chemicalFormula="C2H4O"/>
      <species metaid="C00085__91__c__93__" id="C00085__91__c__93__" name="D-fructose-6-phosphate" compartment="c" hasOnlySubstanceUnits="false" boundaryCondition="false" constant="false" fbc:charge="-2" fbc:chemicalFormula="C6H11O9P"/>
      <species metaid="C00088__91__c__93__" id="C00088__91__c__93__" name="Nitrite" compartment="c" hasOnlySubstanceUnits="false" boundaryCondition="false" constant="false" fbc:charge="-1" fbc:chemicalFormula="NO2"/>
      <species metaid="C00088__91__e__93__" id="C00088__91__e__93__" name="Nitrite" compartment="e" hasOnlySubstanceUnits="false" boundaryCondition="false" constant="false" fbc:charge="-1" fbc:chemicalFormula="NO2"/>
      <species metaid="C00089__91__c__93__" id="C00089__91__c__93__" name="Sucrose" compartment="c" hasOnlySubstanceUnits="false" boundaryCondition="false" constant="false" fbc:charge="0" fbc:chemicalFormula="C12H22O11"/>
      <species metaid="C00089__91__e__93__" id="C00089__91__e__93__" name="Sucrose" compartment="e" hasOnlySubstanceUnits="false" boundaryCondition="false" constant="false" fbc:charge="0" fbc:chemicalFormula="C12H22O11"/>
      <species metaid="C00091__91__c__93__" id="C00091__91__c__93__" name="Succinyl-CoA" compartment="c" hasOnlySubstanceUnits="false" boundaryCondition="false" constant="false" fbc:charge="-5" fbc:chemicalFormula="C25H35N7O19P3S"/>
      <species metaid="C00092__91__c__93__" id="C00092__91__c__93__" name="D-glucose-6-phosphate" compartment="c" hasOnlySubstanceUnits="false" boundaryCondition="false" constant="false" fbc:charge="-2" fbc:chemicalFormula="C6H11O9P"/>
      <species metaid="C00093__91__c__93__" id="C00093__91__c__93__" name="Glycerol-3-phosphate" compartment="c" hasOnlySubstanceUnits="false" boundaryCondition="false" constant="false" fbc:charge="-2" fbc:chemicalFormula="C3H7O6P"/>
      <species metaid="C00094__91__c__93__" id="C00094__91__c__93__" name="Sulfite" compartment="c" hasOnlySubstanceUnits="false" boundaryCondition="false" constant="false" fbc:charge="-1" fbc:chemicalFormula="HO3S"/>
      <species metaid="C00095__91__c__93__" id="C00095__91__c__93__" name="D-Fructose" compartment="c" hasOnlySubstanceUnits="false" boundaryCondition="false" constant="false" fbc:charge="0" fbc:chemicalFormula="C6H12O6"/>
      <species metaid="C00095__91__e__93__" id="C00095__91__e__93__" name="D-Fructose" compartment="e" hasOnlySubstanceUnits="false" boundaryCondition="false" constant="false" fbc:charge="0" fbc:chemicalFormula="C6H12O6"/>
      <species metaid="C00097__91__c__93__" id="C00097__91__c__93__" name="L-Cysteine" compartment="c" hasOnlySubstanceUnits="false" boundaryCondition="false" constant="false" fbc:charge="0" fbc:chemicalFormula="C3H7NO2S"/>
      <species metaid="C00097__91__e__93__" id="C00097__91__e__93__" name="L-Cysteine" compartment="e" hasOnlySubstanceUnits="false" boundaryCondition="false" constant="false" fbc:charge="0" fbc:chemicalFormula="C3H7NO2S"/>
      <species metaid="C00101__91__c__93__" id="C00101__91__c__93__" name="Tetrahydrofolate" compartment="c" hasOnlySubstanceUnits="false" boundaryCondition="false" constant="false" fbc:charge="-2" fbc:chemicalFormula="C19H21N7O6"/>
      <species metaid="C00103__91__c__93__" id="C00103__91__c__93__" name="Glucose-1-phosphate" compartment="c" hasOnlySubstanceUnits="false" boundaryCondition="false" constant="false" fbc:charge="-2" fbc:chemicalFormula="C6H11O9P"/>
      <species metaid="C00105__91__c__93__" id="C00105__91__c__93__" name="UMP" compartment="c" hasOnlySubstanceUnits="false" boundaryCondition="false" constant="false" fbc:charge="-2" fbc:chemicalFormula="C9H11N2O9P"/>
      <species metaid="C00106__91__c__93__" id="C00106__91__c__93__" name="Uracil" compartment="c" hasOnlySubstanceUnits="false" boundaryCondition="false" constant="false" fbc:charge="0" fbc:chemicalFormula="C4H4N2O2"/>
      <species metaid="C00106__91__e__93__" id="C00106__91__e__93__" name="Uracil" compartment="e" hasOnlySubstanceUnits="false" boundaryCondition="false" constant="false" fbc:charge="0" fbc:chemicalFormula="C4H4N2O2"/>
      <species metaid="C00108__91__c__93__" id="C00108__91__c__93__" name="Anthranilate" compartment="c" hasOnlySubstanceUnits="false" boundaryCondition="false" constant="false" fbc:charge="-1" fbc:chemicalFormula="C7H6NO2"/>
      <species metaid="C00109__91__c__93__" id="C00109__91__c__93__" name="2-Oxobutyrate" compartment="c" hasOnlySubstanceUnits="false" boundaryCondition="false" constant="false" fbc:charge="-1" fbc:chemicalFormula="C4H5O3"/>
      <species metaid="C00111__91__c__93__" id="C00111__91__c__93__" name="Glycerone-phosphate" compartment="c" hasOnlySubstanceUnits="false" boundaryCondition="false" constant="false" fbc:charge="-2" fbc:chemicalFormula="C3H5O6P"/>
      <species metaid="C00112__91__c__93__" id="C00112__91__c__93__" name="CDP" compartment="c" hasOnlySubstanceUnits="false" boundaryCondition="false" constant="false" fbc:charge="-2" fbc:chemicalFormula="C9H13N3O11P2"/>
      <species metaid="C00116__91__c__93__" id="C00116__91__c__93__" name="Glycerol" compartment="c" hasOnlySubstanceUnits="false" boundaryCondition="false" constant="false" fbc:charge="0" fbc:chemicalFormula="C3H8O3"/>
      <species metaid="C00116__91__e__93__" id="C00116__91__e__93__" name="Glycerol" compartment="e" hasOnlySubstanceUnits="false" boundaryCondition="false" constant="false" fbc:charge="0" fbc:chemicalFormula="C3H8O3"/>
      <species metaid="C00117__91__c__93__" id="C00117__91__c__93__" name="ribose-5-phosphate" compartment="c" hasOnlySubstanceUnits="false" boundaryCondition="false" constant="false" fbc:charge="-2" fbc:chemicalFormula="C5H9O8P"/>
      <species metaid="C00118__91__c__93__" id="C00118__91__c__93__" name="Glyceraldehyde3-phosphate" compartment="c" hasOnlySubstanceUnits="false" boundaryCondition="false" constant="false" fbc:charge="-2" fbc:chemicalFormula="C3H5O6P"/>
      <species metaid="C00119__91__c__93__" id="C00119__91__c__93__" name="PRPP" compartment="c" hasOnlySubstanceUnits="false" boundaryCondition="false" constant="false" fbc:charge="-4" fbc:chemicalFormula="C5H9O14P3"/>
      <species metaid="C00120__91__c__93__" id="C00120__91__c__93__" name="BIOT" compartment="c" hasOnlySubstanceUnits="false" boundaryCondition="false" constant="false" fbc:charge="-1" fbc:chemicalFormula="C10H15N2O3S"/>
      <species metaid="C00120__91__e__93__" id="C00120__91__e__93__" name="BIOT" compartment="e" hasOnlySubstanceUnits="false" boundaryCondition="false" constant="false" fbc:charge="-1" fbc:chemicalFormula="C10H15N2O3S"/>
      <species metaid="C00122__91__c__93__" id="C00122__91__c__93__" name="Fumarate" compartment="c" hasOnlySubstanceUnits="false" boundaryCondition="false" constant="false" fbc:charge="-2" fbc:chemicalFormula="C4H2O4"/>
      <species metaid="C00123__91__c__93__" id="C00123__91__c__93__" name="L-Leucine" compartment="c" hasOnlySubstanceUnits="false" boundaryCondition="false" constant="false" fbc:charge="0" fbc:chemicalFormula="C6H13NO2"/>
      <species metaid="C00123__91__e__93__" id="C00123__91__e__93__" name="L-Leucine" compartment="e" hasOnlySubstanceUnits="false" boundaryCondition="false" constant="false" fbc:charge="0" fbc:chemicalFormula="C6H13NO2"/>
      <species metaid="C00124__91__c__93__" id="C00124__91__c__93__" name="Galactose" compartment="c" hasOnlySubstanceUnits="false" boundaryCondition="false" constant="false" fbc:charge="0" fbc:chemicalFormula="C6H12O6"/>
      <species metaid="C00124__91__e__93__" id="C00124__91__e__93__" name="Galactose" compartment="e" hasOnlySubstanceUnits="false" boundaryCondition="false" constant="false" fbc:charge="0" fbc:chemicalFormula="C6H12O6"/>
      <species metaid="C00127__91__c__93__" id="C00127__91__c__93__" name="Oxidized glutathione" compartment="c" hasOnlySubstanceUnits="false" boundaryCondition="false" constant="false" fbc:charge="-2" fbc:chemicalFormula="C20H30N6O12S2"/>
      <species metaid="C00129__91__c__93__" id="C00129__91__c__93__" name="Isopentenyldiphosphate" compartment="c" hasOnlySubstanceUnits="false" boundaryCondition="false" constant="false" fbc:charge="-2" fbc:chemicalFormula="C5H10O7P2"/>
      <species metaid="C00130__91__c__93__" id="C00130__91__c__93__" name="IMP" compartment="c" hasOnlySubstanceUnits="false" boundaryCondition="false" constant="false" fbc:charge="-2" fbc:chemicalFormula="C10H11N4O8P"/>
      <species metaid="C00131__91__c__93__" id="C00131__91__c__93__" name="dATP" compartment="c" hasOnlySubstanceUnits="false" boundaryCondition="false" constant="false" fbc:charge="-3" fbc:chemicalFormula="C10H13N5O12P3"/>
      <species metaid="C00133__91__c__93__" id="C00133__91__c__93__" name="D-Alanine" compartment="c" hasOnlySubstanceUnits="false" boundaryCondition="false" constant="false" fbc:charge="0" fbc:chemicalFormula="C3H7NO2"/>
      <species metaid="C00134__91__c__93__" id="C00134__91__c__93__" name="Putrescine" compartment="c" hasOnlySubstanceUnits="false" boundaryCondition="false" constant="false" fbc:charge="2" fbc:chemicalFormula="C4H14N2"/>
      <species metaid="C00134__91__e__93__" id="C00134__91__e__93__" name="Putrescine" compartment="e" hasOnlySubstanceUnits="false" boundaryCondition="false" constant="false" fbc:charge="2" fbc:chemicalFormula="C4H14N2"/>
      <species metaid="C00135__91__c__93__" id="C00135__91__c__93__" name="L-Histidine" compartment="c" hasOnlySubstanceUnits="false" boundaryCondition="false" constant="false" fbc:charge="0" fbc:chemicalFormula="C6H9N3O2"/>
      <species metaid="C00135__91__e__93__" id="C00135__91__e__93__" name="L-Histidine" compartment="e" hasOnlySubstanceUnits="false" boundaryCondition="false" constant="false" fbc:charge="0" fbc:chemicalFormula="C6H9N3O2"/>
      <species metaid="C00137__91__c__93__" id="C00137__91__c__93__" name="L-Inositol" compartment="c" hasOnlySubstanceUnits="false" boundaryCondition="false" constant="false" fbc:charge="0" fbc:chemicalFormula="C6H12O6"/>
      <species metaid="C00138__91__c__93__" id="C00138__91__c__93__" name="Reduced ferredoxin" compartment="c" hasOnlySubstanceUnits="false" boundaryCondition="false" constant="false" fbc:charge="4" fbc:chemicalFormula="Fe2R4S6"/>
      <species metaid="C00139__91__c__93__" id="C00139__91__c__93__" name="Oxidized ferredoxin" compartment="c" hasOnlySubstanceUnits="false" boundaryCondition="false" constant="false" fbc:charge="6" fbc:chemicalFormula="Fe2R4S6"/>
      <species metaid="C00140__91__e__93__" id="C00140__91__e__93__" name="N-Acetyl-D-glucosamine" compartment="e" hasOnlySubstanceUnits="false" boundaryCondition="false" constant="false" fbc:charge="0" fbc:chemicalFormula="C8H15NO6"/>
      <species metaid="C00141__91__c__93__" id="C00141__91__c__93__" name="3-Methyl-2-oxobutanoate" compartment="c" hasOnlySubstanceUnits="false" boundaryCondition="false" constant="false" fbc:charge="-1" fbc:chemicalFormula="C5H7O3"/>
      <species metaid="C00143__40__polyglu__41____91__c__93__" id="C00143__40__polyglu__41____91__c__93__" name="5,10-Methylenetetrahydrofolate-polyglutamate" compartment="c" hasOnlySubstanceUnits="false" boundaryCondition="false" constant="false" fbc:charge="-4" fbc:chemicalFormula="C30H33N9O12"/>
      <species metaid="C00143__91__c__93__" id="C00143__91__c__93__" name="5-10-Methylenetetrahydrofolate" compartment="c" hasOnlySubstanceUnits="false" boundaryCondition="false" constant="false" fbc:charge="-2" fbc:chemicalFormula="C20H21N7O6"/>
      <species metaid="C00144__91__c__93__" id="C00144__91__c__93__" name="GMP" compartment="c" hasOnlySubstanceUnits="false" boundaryCondition="false" constant="false" fbc:charge="-2" fbc:chemicalFormula="C10H12N5O8P"/>
      <species metaid="C00147__91__c__93__" id="C00147__91__c__93__" name="Adenine" compartment="c" hasOnlySubstanceUnits="false" boundaryCondition="false" constant="false" fbc:charge="0" fbc:chemicalFormula="C5H5N5"/>
      <species metaid="C00147__91__e__93__" id="C00147__91__e__93__" name="Adenine" compartment="e" hasOnlySubstanceUnits="false" boundaryCondition="false" constant="false" fbc:charge="0" fbc:chemicalFormula="C5H5N5"/>
      <species metaid="C00148__91__c__93__" id="C00148__91__c__93__" name="L-Proline" compartment="c" hasOnlySubstanceUnits="false" boundaryCondition="false" constant="false" fbc:charge="0" fbc:chemicalFormula="C5H9NO2"/>
      <species metaid="C00148__91__e__93__" id="C00148__91__e__93__" name="L-Proline" compartment="e" hasOnlySubstanceUnits="false" boundaryCondition="false" constant="false" fbc:charge="0" fbc:chemicalFormula="C5H9NO2"/>
      <species metaid="C00149__91__c__93__" id="C00149__91__c__93__" name="L-Malate | (S)-Malate" compartment="c" hasOnlySubstanceUnits="false" boundaryCondition="false" constant="false" fbc:charge="-2" fbc:chemicalFormula="C4H4O5"/>
      <species metaid="C00149__91__e__93__" id="C00149__91__e__93__" name="L-Malate | (S)-Malate" compartment="e" hasOnlySubstanceUnits="false" boundaryCondition="false" constant="false" fbc:charge="-2" fbc:chemicalFormula="C4H4O5"/>
      <species metaid="C00152__91__c__93__" id="C00152__91__c__93__" name="L-Asparagine" compartment="c" hasOnlySubstanceUnits="false" boundaryCondition="false" constant="false" fbc:charge="0" fbc:chemicalFormula="C4H8N2O3"/>
      <species metaid="C00152__91__e__93__" id="C00152__91__e__93__" name="L-Asparagine" compartment="e" hasOnlySubstanceUnits="false" boundaryCondition="false" constant="false" fbc:charge="0" fbc:chemicalFormula="C4H8N2O3"/>
      <species metaid="C00153__91__c__93__" id="C00153__91__c__93__" name="Nicotinamide" compartment="c" hasOnlySubstanceUnits="false" boundaryCondition="false" constant="false" fbc:charge="0" fbc:chemicalFormula="C6H6N2O"/>
      <species metaid="C00153__91__e__93__" id="C00153__91__e__93__" name="Nicotinamide" compartment="e" hasOnlySubstanceUnits="false" boundaryCondition="false" constant="false" fbc:charge="0" fbc:chemicalFormula="C6H6N2O"/>
      <species metaid="C00155__91__c__93__" id="C00155__91__c__93__" name="Homocysteine" compartment="c" hasOnlySubstanceUnits="false" boundaryCondition="false" constant="false" fbc:charge="0" fbc:chemicalFormula="C4H9NO2S"/>
      <species metaid="C00158__91__c__93__" id="C00158__91__c__93__" name="Citrate" compartment="c" hasOnlySubstanceUnits="false" boundaryCondition="false" constant="false" fbc:charge="-3" fbc:chemicalFormula="C6H5O7"/>
      <species metaid="C00158__91__e__93__" id="C00158__91__e__93__" name="Citrate" compartment="e" hasOnlySubstanceUnits="false" boundaryCondition="false" constant="false" fbc:charge="-3" fbc:chemicalFormula="C6H5O7"/>
      <species metaid="C00159__91__c__93__" id="C00159__91__c__93__" name="D-Mannose" compartment="c" hasOnlySubstanceUnits="false" boundaryCondition="false" constant="false" fbc:charge="0" fbc:chemicalFormula="C6H12O6"/>
      <species metaid="C00159__91__e__93__" id="C00159__91__e__93__" name="D-Mannose" compartment="e" hasOnlySubstanceUnits="false" boundaryCondition="false" constant="false" fbc:charge="0" fbc:chemicalFormula="C6H12O6"/>
      <species metaid="C00166__91__c__93__" id="C00166__91__c__93__" name="Phenylpyruvate" compartment="c" hasOnlySubstanceUnits="false" boundaryCondition="false" constant="false" fbc:charge="-1" fbc:chemicalFormula="C9H7O3"/>
      <species metaid="C00169__91__c__93__" id="C00169__91__c__93__" name="Carbamoylphosphate" compartment="c" hasOnlySubstanceUnits="false" boundaryCondition="false" constant="false" fbc:charge="-2" fbc:chemicalFormula="CH2NO5P"/>
      <species metaid="C00173__91__c__93__" id="C00173__91__c__93__" name="Acyl-ACP" compartment="c" hasOnlySubstanceUnits="false" boundaryCondition="false" constant="false" fbc:charge="-1" fbc:chemicalFormula="C12H20N2O8PR2S"/>
      <species metaid="C00178__91__c__93__" id="C00178__91__c__93__" name="Thymine" compartment="c" hasOnlySubstanceUnits="false" boundaryCondition="false" constant="false" fbc:charge="0" fbc:chemicalFormula="C5H6N2O2"/>
      <species metaid="C00178__91__e__93__" id="C00178__91__e__93__" name="Thymine" compartment="e" hasOnlySubstanceUnits="false" boundaryCondition="false" constant="false" fbc:charge="0" fbc:chemicalFormula="C5H6N2O2"/>
      <species metaid="C00179__91__c__93__" id="C00179__91__c__93__" name="Agmatine" compartment="c" hasOnlySubstanceUnits="false" boundaryCondition="false" constant="false" fbc:charge="2" fbc:chemicalFormula="C5H16N4"/>
      <species metaid="C00179__91__e__93__" id="C00179__91__e__93__" name="Agmatine" compartment="e" hasOnlySubstanceUnits="false" boundaryCondition="false" constant="false" fbc:charge="2" fbc:chemicalFormula="C5H16N4"/>
      <species metaid="C00183__91__c__93__" id="C00183__91__c__93__" name="L-Valine" compartment="c" hasOnlySubstanceUnits="false" boundaryCondition="false" constant="false" fbc:charge="0" fbc:chemicalFormula="C5H11NO2"/>
      <species metaid="C00183__91__e__93__" id="C00183__91__e__93__" name="L-Valine" compartment="e" hasOnlySubstanceUnits="false" boundaryCondition="false" constant="false" fbc:charge="0" fbc:chemicalFormula="C5H11NO2"/>
      <species metaid="C00184__91__c__93__" id="C00184__91__c__93__" name="Glycerone" compartment="c" hasOnlySubstanceUnits="false" boundaryCondition="false" constant="false" fbc:charge="0" fbc:chemicalFormula="C3H6O3"/>
      <species metaid="C00185__91__e__93__" id="C00185__91__e__93__" name="Cellobiose" compartment="e" hasOnlySubstanceUnits="false" boundaryCondition="false" constant="false" fbc:charge="0" fbc:chemicalFormula="C12H22O11"/>
      <species metaid="C00186__91__c__93__" id="C00186__91__c__93__" name="L-Lactate" compartment="c" hasOnlySubstanceUnits="false" boundaryCondition="false" constant="false" fbc:charge="-1" fbc:chemicalFormula="C3H5O3"/>
      <species metaid="C00188__91__c__93__" id="C00188__91__c__93__" name="L-Threonine" compartment="c" hasOnlySubstanceUnits="false" boundaryCondition="false" constant="false" fbc:charge="0" fbc:chemicalFormula="C4H9NO3"/>
      <species metaid="C00188__91__e__93__" id="C00188__91__e__93__" name="L-Threonine" compartment="e" hasOnlySubstanceUnits="false" boundaryCondition="false" constant="false" fbc:charge="0" fbc:chemicalFormula="C4H9NO3"/>
      <species metaid="C00197__91__c__93__" id="C00197__91__c__93__" name="3-Phosphoglycerate" compartment="c" hasOnlySubstanceUnits="false" boundaryCondition="false" constant="false" fbc:charge="-3" fbc:chemicalFormula="C3H4O7P"/>
      <species metaid="C00199__91__c__93__" id="C00199__91__c__93__" name="D-Ribulose5-phosphate" compartment="c" hasOnlySubstanceUnits="false" boundaryCondition="false" constant="false" fbc:charge="-2" fbc:chemicalFormula="C5H9O8P"/>
      <species metaid="C00206__91__c__93__" id="C00206__91__c__93__" name="dADP" compartment="c" hasOnlySubstanceUnits="false" boundaryCondition="false" constant="false" fbc:charge="-2" fbc:chemicalFormula="C10H13N5O9P2"/>
      <species metaid="C00208__91__c__93__" id="C00208__91__c__93__" name="Maltose" compartment="c" hasOnlySubstanceUnits="false" boundaryCondition="false" constant="false" fbc:charge="0" fbc:chemicalFormula="C12H22O11"/>
      <species metaid="C00208__91__e__93__" id="C00208__91__e__93__" name="Maltose" compartment="e" hasOnlySubstanceUnits="false" boundaryCondition="false" constant="false" fbc:charge="0" fbc:chemicalFormula="C12H22O11"/>
      <species metaid="C00212__91__c__93__" id="C00212__91__c__93__" name="Adenosine" compartment="c" hasOnlySubstanceUnits="false" boundaryCondition="false" constant="false" fbc:charge="0" fbc:chemicalFormula="C10H13N5O4"/>
      <species metaid="C00214__91__c__93__" id="C00214__91__c__93__" name="Thymidine" compartment="c" hasOnlySubstanceUnits="false" boundaryCondition="false" constant="false" fbc:charge="0" fbc:chemicalFormula="C10H14N2O5"/>
      <species metaid="C00217__91__c__93__" id="C00217__91__c__93__" name="D-Glutamate" compartment="c" hasOnlySubstanceUnits="false" boundaryCondition="false" constant="false" fbc:charge="-1" fbc:chemicalFormula="C5H8NO4"/>
      <species metaid="C00224__91__c__93__" id="C00224__91__c__93__" name="Adenylyl sulfate (APS)" compartment="c" hasOnlySubstanceUnits="false" boundaryCondition="false" constant="false" fbc:charge="-2" fbc:chemicalFormula="C10H12N5O10PS"/>
      <species metaid="C00227__91__c__93__" id="C00227__91__c__93__" name="Acetylphosphate" compartment="c" hasOnlySubstanceUnits="false" boundaryCondition="false" constant="false" fbc:charge="-2" fbc:chemicalFormula="C2H3O5P"/>
      <species metaid="C00229__91__c__93__" id="C00229__91__c__93__" name="Acyl-carrier protein" compartment="c" hasOnlySubstanceUnits="false" boundaryCondition="false" constant="false" fbc:charge="-1" fbc:chemicalFormula="C11H21N2O7PRS"/>
      <species metaid="C00231__91__c__93__" id="C00231__91__c__93__" name="D-Xylulose5-phosphate" compartment="c" hasOnlySubstanceUnits="false" boundaryCondition="false" constant="false" fbc:charge="-2" fbc:chemicalFormula="C5H9O8P"/>
      <species metaid="C00233__91__c__93__" id="C00233__91__c__93__" name="4-Methyl-2-oxopentanoate" compartment="c" hasOnlySubstanceUnits="false" boundaryCondition="false" constant="false" fbc:charge="-1" fbc:chemicalFormula="C6H9O3"/>
      <species metaid="C00234__91__c__93__" id="C00234__91__c__93__" name="10-Formyltetrahydrofolate" compartment="c" hasOnlySubstanceUnits="false" boundaryCondition="false" constant="false" fbc:charge="-2" fbc:chemicalFormula="C20H21N7O7"/>
      <species metaid="C00235__91__c__93__" id="C00235__91__c__93__" name="Dimethylallyl diphosphate" compartment="c" hasOnlySubstanceUnits="false" boundaryCondition="false" constant="false" fbc:charge="-2" fbc:chemicalFormula="C5H10O7P2"/>
      <species metaid="C00236__91__c__93__" id="C00236__91__c__93__" name="1,3-Bisphospho-D-glycerate" compartment="c" hasOnlySubstanceUnits="false" boundaryCondition="false" constant="false" fbc:charge="-4" fbc:chemicalFormula="C3H4O10P2"/>
      <species metaid="C00239__91__c__93__" id="C00239__91__c__93__" name="dCMP" compartment="c" hasOnlySubstanceUnits="false" boundaryCondition="false" constant="false" fbc:charge="-2" fbc:chemicalFormula="C9H12N3O7P"/>
      <species metaid="C00239__91__e__93__" id="C00239__91__e__93__" name="dCMP" compartment="e" hasOnlySubstanceUnits="false" boundaryCondition="false" constant="false" fbc:charge="-2" fbc:chemicalFormula="C9H12N3O7P"/>
      <species metaid="C00242__91__c__93__" id="C00242__91__c__93__" name="Guanine" compartment="c" hasOnlySubstanceUnits="false" boundaryCondition="false" constant="false" fbc:charge="0" fbc:chemicalFormula="C5H5N5O"/>
      <species metaid="C00242__91__e__93__" id="C00242__91__e__93__" name="Guanine" compartment="e" hasOnlySubstanceUnits="false" boundaryCondition="false" constant="false" fbc:charge="0" fbc:chemicalFormula="C5H5N5O"/>
      <species metaid="C00243__91__e__93__" id="C00243__91__e__93__" name="Lactose" compartment="e" hasOnlySubstanceUnits="false" boundaryCondition="false" constant="false" fbc:charge="0" fbc:chemicalFormula="C12H22O11"/>
      <species metaid="C00244__91__c__93__" id="C00244__91__c__93__" name="Nitrate" compartment="c" hasOnlySubstanceUnits="false" boundaryCondition="false" constant="false" fbc:charge="-1" fbc:chemicalFormula="NO3"/>
      <species metaid="C00244__91__e__93__" id="C00244__91__e__93__" name="Nitrate" compartment="e" hasOnlySubstanceUnits="false" boundaryCondition="false" constant="false" fbc:charge="-1" fbc:chemicalFormula="NO3"/>
      <species metaid="C00250__91__c__93__" id="C00250__91__c__93__" name="Pyridoxal" compartment="c" hasOnlySubstanceUnits="false" boundaryCondition="false" constant="false" fbc:charge="0" fbc:chemicalFormula="C8H9NO3"/>
      <species metaid="C00250__91__e__93__" id="C00250__91__e__93__" name="Pyridoxal" compartment="e" hasOnlySubstanceUnits="false" boundaryCondition="false" constant="false" fbc:charge="0" fbc:chemicalFormula="C8H9NO3"/>
      <species metaid="C00251__91__c__93__" id="C00251__91__c__93__" name="Chorismate" compartment="c" hasOnlySubstanceUnits="false" boundaryCondition="false" constant="false" fbc:charge="-2" fbc:chemicalFormula="C10H8O6"/>
      <species metaid="C00253__91__c__93__" id="C00253__91__c__93__" name="Niacin" compartment="c" hasOnlySubstanceUnits="false" boundaryCondition="false" constant="false" fbc:charge="-1" fbc:chemicalFormula="C6H4NO2"/>
      <species metaid="C00253__91__e__93__" id="C00253__91__e__93__" name="Niacin" compartment="e" hasOnlySubstanceUnits="false" boundaryCondition="false" constant="false" fbc:charge="-1" fbc:chemicalFormula="C6H4NO2"/>
      <species metaid="C00254__91__c__93__" id="C00254__91__c__93__" name="Prephenate" compartment="c" hasOnlySubstanceUnits="false" boundaryCondition="false" constant="false" fbc:charge="-2" fbc:chemicalFormula="C10H8O6"/>
      <species metaid="C00255__91__c__93__" id="C00255__91__c__93__" name="Riboflavin" compartment="c" hasOnlySubstanceUnits="false" boundaryCondition="false" constant="false" fbc:charge="-1" fbc:chemicalFormula="C17H19N4O6"/>
      <species metaid="C00255__91__e__93__" id="C00255__91__e__93__" name="Riboflavin" compartment="e" hasOnlySubstanceUnits="false" boundaryCondition="false" constant="false" fbc:charge="-1" fbc:chemicalFormula="C17H19N4O6"/>
      <species metaid="C00262__91__c__93__" id="C00262__91__c__93__" name="Hypoxanthine" compartment="c" hasOnlySubstanceUnits="false" boundaryCondition="false" constant="false" fbc:charge="0" fbc:chemicalFormula="C5H4N4O"/>
      <species metaid="C00263__91__c__93__" id="C00263__91__c__93__" name="L-Homoserine" compartment="c" hasOnlySubstanceUnits="false" boundaryCondition="false" constant="false" fbc:charge="0" fbc:chemicalFormula="C4H9NO3"/>
      <species metaid="C00266__91__c__93__" id="C00266__91__c__93__" name="Glycolaldehyde" compartment="c" hasOnlySubstanceUnits="false" boundaryCondition="false" constant="false" fbc:charge="0" fbc:chemicalFormula="C2H4O2"/>
      <species metaid="C00269__91__c__93__" id="C00269__91__c__93__" name="CDP-diacylglycerol" compartment="c" hasOnlySubstanceUnits="false" boundaryCondition="false" constant="false" fbc:charge="-2" fbc:chemicalFormula="C14H17N3O15P2R2"/>
      <species metaid="C00275__91__c__93__" id="C00275__91__c__93__" name="D-mannose-6-phosphate" compartment="c" hasOnlySubstanceUnits="false" boundaryCondition="false" constant="false" fbc:charge="-2" fbc:chemicalFormula="C6H11O9P"/>
      <species metaid="C00279__91__c__93__" id="C00279__91__c__93__" name="D-Erythrose4-phosphate" compartment="c" hasOnlySubstanceUnits="false" boundaryCondition="false" constant="false" fbc:charge="-2" fbc:chemicalFormula="C4H7O7P"/>
      <species metaid="C00283__91__c__93__" id="C00283__91__c__93__" name="H2S" compartment="c" hasOnlySubstanceUnits="false" boundaryCondition="false" constant="false" fbc:charge="-1" fbc:chemicalFormula="HS"/>
      <species metaid="C00286__91__c__93__" id="C00286__91__c__93__" name="dGTP" compartment="c" hasOnlySubstanceUnits="false" boundaryCondition="false" constant="false" fbc:charge="-3" fbc:chemicalFormula="C10H13N5O13P3"/>
      <species metaid="C00288__91__c__93__" id="C00288__91__c__93__" name="H2CO3" compartment="c" hasOnlySubstanceUnits="false" boundaryCondition="false" constant="false" fbc:charge="-1" fbc:chemicalFormula="CHO3"/>
      <species metaid="C00288__91__e__93__" id="C00288__91__e__93__" name="H2CO3" compartment="e" hasOnlySubstanceUnits="false" boundaryCondition="false" constant="false" fbc:charge="-1" fbc:chemicalFormula="CHO3"/>
      <species metaid="C00294__91__c__93__" id="C00294__91__c__93__" name="Inosine" compartment="c" hasOnlySubstanceUnits="false" boundaryCondition="false" constant="false" fbc:charge="0" fbc:chemicalFormula="C10H12N4O5"/>
      <species metaid="C00295__91__c__93__" id="C00295__91__c__93__" name="Orotate" compartment="c" hasOnlySubstanceUnits="false" boundaryCondition="false" constant="false" fbc:charge="-1" fbc:chemicalFormula="C5H3N2O4"/>
      <species metaid="C00299__91__c__93__" id="C00299__91__c__93__" name="Uridine" compartment="c" hasOnlySubstanceUnits="false" boundaryCondition="false" constant="false" fbc:charge="0" fbc:chemicalFormula="C9H12N2O6"/>
      <species metaid="C00305__91__c__93__" id="C00305__91__c__93__" name="Mg" compartment="c" hasOnlySubstanceUnits="false" boundaryCondition="false" constant="false" fbc:charge="2" fbc:chemicalFormula="Mg"/>
      <species metaid="C00305__91__e__93__" id="C00305__91__e__93__" name="Mg" compartment="e" hasOnlySubstanceUnits="false" boundaryCondition="false" constant="false" fbc:charge="2" fbc:chemicalFormula="Mg"/>
      <species metaid="C00311__91__c__93__" id="C00311__91__c__93__" name="Isocitrate" compartment="c" hasOnlySubstanceUnits="false" boundaryCondition="false" constant="false" fbc:charge="-3" fbc:chemicalFormula="C6H5O7"/>
      <species metaid="C00314__91__c__93__" id="C00314__91__c__93__" name="Pyridoxine" compartment="c" hasOnlySubstanceUnits="false" boundaryCondition="false" constant="false" fbc:charge="0" fbc:chemicalFormula="C8H11NO3"/>
      <species metaid="C00314__91__e__93__" id="C00314__91__e__93__" name="Pyridoxine" compartment="e" hasOnlySubstanceUnits="false" boundaryCondition="false" constant="false" fbc:charge="0" fbc:chemicalFormula="C8H11NO3"/>
      <species metaid="C00327__91__c__93__" id="C00327__91__c__93__" name="Citrulline" compartment="c" hasOnlySubstanceUnits="false" boundaryCondition="false" constant="false" fbc:charge="0" fbc:chemicalFormula="C6H13N3O3"/>
      <species metaid="C00330__91__c__93__" id="C00330__91__c__93__" name="Deoxyguanosine" compartment="c" hasOnlySubstanceUnits="false" boundaryCondition="false" constant="false" fbc:charge="0" fbc:chemicalFormula="C10H13N5O4"/>
      <species metaid="C00330__91__e__93__" id="C00330__91__e__93__" name="Deoxyguanosine" compartment="e" hasOnlySubstanceUnits="false" boundaryCondition="false" constant="false" fbc:charge="0" fbc:chemicalFormula="C10H13N5O4"/>
      <species metaid="C00332__91__c__93__" id="C00332__91__c__93__" name="Acetoacetyl-CoA" compartment="c" hasOnlySubstanceUnits="false" boundaryCondition="false" constant="false" fbc:charge="-4" fbc:chemicalFormula="C25H36N7O18P3S"/>
      <species metaid="C00337__91__c__93__" id="C00337__91__c__93__" name="S-Dihydroorotate" compartment="c" hasOnlySubstanceUnits="false" boundaryCondition="false" constant="false" fbc:charge="-1" fbc:chemicalFormula="C5H5N2O4"/>
      <species metaid="C00341__91__c__93__" id="C00341__91__c__93__" name="Geranyldiphosphate" compartment="c" hasOnlySubstanceUnits="false" boundaryCondition="false" constant="false" fbc:charge="-2" fbc:chemicalFormula="C10H18O7P2"/>
      <species metaid="C00342__91__c__93__" id="C00342__91__c__93__" name="Reduced thioredoxin" compartment="c" hasOnlySubstanceUnits="false" boundaryCondition="false" constant="false" fbc:charge="0" fbc:chemicalFormula="C6H9NO2R2S2"/>
      <species metaid="C00343__91__c__93__" id="C00343__91__c__93__" name="Oxidized thioredoxin" compartment="c" hasOnlySubstanceUnits="false" boundaryCondition="false" constant="false" fbc:charge="0" fbc:chemicalFormula="C6H7NO2R2S2"/>
      <species metaid="C00344__91__c__93__" id="C00344__91__c__93__" name="Phosphatidylglycerol" compartment="c" hasOnlySubstanceUnits="false" boundaryCondition="false" constant="false" fbc:charge="-1" fbc:chemicalFormula="C8H12O10PR2"/>
      <species metaid="C00352__91__c__93__" id="C00352__91__c__93__" name="D-Glucosamine phosphate" compartment="c" hasOnlySubstanceUnits="false" boundaryCondition="false" constant="false" fbc:charge="-1" fbc:chemicalFormula="C6H13NO8P"/>
      <species metaid="C00353__91__c__93__" id="C00353__91__c__93__" name="Geranylgeranyl diphosphate" compartment="c" hasOnlySubstanceUnits="false" boundaryCondition="false" constant="false" fbc:charge="-2" fbc:chemicalFormula="C20H34O7P2"/>
      <species metaid="C00354__91__c__93__" id="C00354__91__c__93__" name="D-fructose-1,6-bisphosphate" compartment="c" hasOnlySubstanceUnits="false" boundaryCondition="false" constant="false" fbc:charge="-4" fbc:chemicalFormula="C6H10O12P2"/>
      <species metaid="C00356__91__c__93__" id="C00356__91__c__93__" name="Hydroxymethylglutaryl-CoA" compartment="c" hasOnlySubstanceUnits="false" boundaryCondition="false" constant="false" fbc:charge="-5" fbc:chemicalFormula="C27H39N7O20P3S"/>
      <species metaid="C00357__91__c__93__" id="C00357__91__c__93__" name="N-Acetyl-D-glucosamine 6-phosphate" compartment="c" hasOnlySubstanceUnits="false" boundaryCondition="false" constant="false" fbc:charge="-2" fbc:chemicalFormula="C8H14NO9P"/>
      <species metaid="C00361__91__c__93__" id="C00361__91__c__93__" name="dGDP" compartment="c" hasOnlySubstanceUnits="false" boundaryCondition="false" constant="false" fbc:charge="-2" fbc:chemicalFormula="C10H13N5O10P2"/>
      <species metaid="C00363__91__c__93__" id="C00363__91__c__93__" name="dTDP" compartment="c" hasOnlySubstanceUnits="false" boundaryCondition="false" constant="false" fbc:charge="-2" fbc:chemicalFormula="C10H14N2O11P2"/>
      <species metaid="C00364__91__c__93__" id="C00364__91__c__93__" name="dTMP" compartment="c" hasOnlySubstanceUnits="false" boundaryCondition="false" constant="false" fbc:charge="-2" fbc:chemicalFormula="C10H13N2O8P"/>
      <species metaid="C00365__91__c__93__" id="C00365__91__c__93__" name="dUMP" compartment="c" hasOnlySubstanceUnits="false" boundaryCondition="false" constant="false" fbc:charge="-2" fbc:chemicalFormula="C9H11N2O8P"/>
      <species metaid="C00369__40__n__61__4__41____91__c__93__" id="C00369__40__n__61__4__41____91__c__93__" name="Starch" compartment="c" hasOnlySubstanceUnits="false" boundaryCondition="false" constant="false" fbc:charge="0" fbc:chemicalFormula="C24H42O21"/>
      <species metaid="C00369__40__n__61__5__41____91__c__93__" id="C00369__40__n__61__5__41____91__c__93__" name="Starch" compartment="c" hasOnlySubstanceUnits="false" boundaryCondition="false" constant="false" fbc:charge="0" fbc:chemicalFormula="C30H52O26"/>
      <species metaid="C00369__40__n__61__5__41____91__e__93__" id="C00369__40__n__61__5__41____91__e__93__" name="Starch" compartment="e" hasOnlySubstanceUnits="false" boundaryCondition="false" constant="false" fbc:charge="0" fbc:chemicalFormula="C30H52O26"/>
      <species metaid="C00372__40__n__61__3__41____91__c__93__" id="C00372__40__n__61__3__41____91__c__93__" name="Dextran" compartment="c" hasOnlySubstanceUnits="false" boundaryCondition="false" constant="false" fbc:charge="0" fbc:chemicalFormula="C18H32O16"/>
      <species metaid="C00372__40__n__61__3__41____91__e__93__" id="C00372__40__n__61__3__41____91__e__93__" name="Dextran" compartment="e" hasOnlySubstanceUnits="false" boundaryCondition="false" constant="false" fbc:charge="0" fbc:chemicalFormula="C18H32O16"/>
      <species metaid="C00372__40__n__61__4__41____91__c__93__" id="C00372__40__n__61__4__41____91__c__93__" name="Dextran" compartment="c" hasOnlySubstanceUnits="false" boundaryCondition="false" constant="false" fbc:charge="0" fbc:chemicalFormula="C24H42O21"/>
      <species metaid="C00378__91__c__93__" id="C00378__91__c__93__" name="Thiamin" compartment="c" hasOnlySubstanceUnits="false" boundaryCondition="false" constant="false" fbc:charge="1" fbc:chemicalFormula="C12H17N4OS"/>
      <species metaid="C00378__91__e__93__" id="C00378__91__e__93__" name="Thiamin" compartment="e" hasOnlySubstanceUnits="false" boundaryCondition="false" constant="false" fbc:charge="1" fbc:chemicalFormula="C12H17N4OS"/>
      <species metaid="C00380__91__c__93__" id="C00380__91__c__93__" name="Cytosine" compartment="c" hasOnlySubstanceUnits="false" boundaryCondition="false" constant="false" fbc:charge="0" fbc:chemicalFormula="C4H5N3O"/>
      <species metaid="C00380__91__e__93__" id="C00380__91__e__93__" name="Cytosine" compartment="e" hasOnlySubstanceUnits="false" boundaryCondition="false" constant="false" fbc:charge="0" fbc:chemicalFormula="C4H5N3O"/>
      <species metaid="C00387__91__c__93__" id="C00387__91__c__93__" name="Guanosine" compartment="c" hasOnlySubstanceUnits="false" boundaryCondition="false" constant="false" fbc:charge="0" fbc:chemicalFormula="C10H13N5O5"/>
      <species metaid="C00387__91__e__93__" id="C00387__91__e__93__" name="Guanosine" compartment="e" hasOnlySubstanceUnits="false" boundaryCondition="false" constant="false" fbc:charge="0" fbc:chemicalFormula="C10H13N5O5"/>
      <species metaid="C00392__91__e__93__" id="C00392__91__e__93__" name="D-Mannitol" compartment="e" hasOnlySubstanceUnits="false" boundaryCondition="false" constant="false" fbc:charge="0" fbc:chemicalFormula="C6H14O6"/>
      <species metaid="C00402__91__c__93__" id="C00402__91__c__93__" name="D-Aspartate" compartment="c" hasOnlySubstanceUnits="false" boundaryCondition="false" constant="false" fbc:charge="-1" fbc:chemicalFormula="C4H6NO4"/>
      <species metaid="C00407__91__c__93__" id="C00407__91__c__93__" name="L-Isoleucine" compartment="c" hasOnlySubstanceUnits="false" boundaryCondition="false" constant="false" fbc:charge="0" fbc:chemicalFormula="C6H13NO2"/>
      <species metaid="C00407__91__e__93__" id="C00407__91__e__93__" name="L-Isoleucine" compartment="e" hasOnlySubstanceUnits="false" boundaryCondition="false" constant="false" fbc:charge="0" fbc:chemicalFormula="C6H13NO2"/>
      <species metaid="C00415__91__c__93__" id="C00415__91__c__93__" name="Dihydrofolate" compartment="c" hasOnlySubstanceUnits="false" boundaryCondition="false" constant="false" fbc:charge="-2" fbc:chemicalFormula="C19H19N7O6"/>
      <species metaid="C00416__91__c__93__" id="C00416__91__c__93__" name="1,2-diacyl-sn-glycerol 3-phosphate" compartment="c" hasOnlySubstanceUnits="false" boundaryCondition="false" constant="false" fbc:charge="-1" fbc:chemicalFormula="C5H6O8PR2"/>
      <species metaid="C00417__91__c__93__" id="C00417__91__c__93__" name="cis-Aconitate" compartment="c" hasOnlySubstanceUnits="false" boundaryCondition="false" constant="false" fbc:charge="-3" fbc:chemicalFormula="C6H3O6"/>
      <species metaid="C00418__91__c__93__" id="C00418__91__c__93__" name="Mevalonic acid" compartment="c" hasOnlySubstanceUnits="false" boundaryCondition="false" constant="false" fbc:charge="-1" fbc:chemicalFormula="C6H11O4"/>
      <species metaid="C00436__91__c__93__" id="C00436__91__c__93__" name="N-Carbamoylputrescine" compartment="c" hasOnlySubstanceUnits="false" boundaryCondition="false" constant="false" fbc:charge="1" fbc:chemicalFormula="C5H14N3O"/>
      <species metaid="C00437__91__c__93__" id="C00437__91__c__93__" name="N-Acetylornithine" compartment="c" hasOnlySubstanceUnits="false" boundaryCondition="false" constant="false" fbc:charge="0" fbc:chemicalFormula="C7H14N2O3"/>
      <species metaid="C00438__91__c__93__" id="C00438__91__c__93__" name="N-Carbamoyl-L-aspartate" compartment="c" hasOnlySubstanceUnits="false" boundaryCondition="false" constant="false" fbc:charge="-2" fbc:chemicalFormula="C5H6N2O5"/>
      <species metaid="C00440__91__c__93__" id="C00440__91__c__93__" name="5-Methyltetrahydrofolate" compartment="c" hasOnlySubstanceUnits="false" boundaryCondition="false" constant="false" fbc:charge="-2" fbc:chemicalFormula="C20H23N7O6"/>
      <species metaid="C00441__91__c__93__" id="C00441__91__c__93__" name="L-Aspartate4-semialdehyde" compartment="c" hasOnlySubstanceUnits="false" boundaryCondition="false" constant="false" fbc:charge="0" fbc:chemicalFormula="C4H7NO3"/>
      <species metaid="C00445__40__polyglu__41____91__c__93__" id="C00445__40__polyglu__41____91__c__93__" name="5,10-methenyltetrahydrofolate polyglutamate" compartment="c" hasOnlySubstanceUnits="false" boundaryCondition="false" constant="false" fbc:charge="-3" fbc:chemicalFormula="C30H32N9O12"/>
      <species metaid="C00445__91__c__93__" id="C00445__91__c__93__" name="5-10-Methenyltetrahydrofolate" compartment="c" hasOnlySubstanceUnits="false" boundaryCondition="false" constant="false" fbc:charge="-1" fbc:chemicalFormula="C20H20N7O6"/>
      <species metaid="C00446__91__c__93__" id="C00446__91__c__93__" name="D-Galactose 1-phosphate" compartment="c" hasOnlySubstanceUnits="false" boundaryCondition="false" constant="false" fbc:charge="-2" fbc:chemicalFormula="C6H11O9P"/>
      <species metaid="C00448__91__c__93__" id="C00448__91__c__93__" name="Farnesyldiphosphate" compartment="c" hasOnlySubstanceUnits="false" boundaryCondition="false" constant="false" fbc:charge="-2" fbc:chemicalFormula="C15H26O7P2"/>
      <species metaid="C00458__91__c__93__" id="C00458__91__c__93__" name="dCTP" compartment="c" hasOnlySubstanceUnits="false" boundaryCondition="false" constant="false" fbc:charge="-3" fbc:chemicalFormula="C9H13N3O13P3"/>
      <species metaid="C00459__91__c__93__" id="C00459__91__c__93__" name="TTP" compartment="c" hasOnlySubstanceUnits="false" boundaryCondition="false" constant="false" fbc:charge="-3" fbc:chemicalFormula="C10H14N2O14P3"/>
      <species metaid="C00460__91__c__93__" id="C00460__91__c__93__" name="dUTP" compartment="c" hasOnlySubstanceUnits="false" boundaryCondition="false" constant="false" fbc:charge="-3" fbc:chemicalFormula="C9H12N2O14P3"/>
      <species metaid="C00475__91__c__93__" id="C00475__91__c__93__" name="Cytidine" compartment="c" hasOnlySubstanceUnits="false" boundaryCondition="false" constant="false" fbc:charge="0" fbc:chemicalFormula="C9H13N3O5"/>
      <species metaid="C00491__91__c__93__" id="C00491__91__c__93__" name="L-Cystine" compartment="c" hasOnlySubstanceUnits="false" boundaryCondition="false" constant="false" fbc:charge="0" fbc:chemicalFormula="C6H12N2O4S2"/>
      <species metaid="C00491__91__e__93__" id="C00491__91__e__93__" name="L-Cystine" compartment="e" hasOnlySubstanceUnits="false" boundaryCondition="false" constant="false" fbc:charge="0" fbc:chemicalFormula="C6H12N2O4S2"/>
      <species metaid="C00492__91__c__93__" id="C00492__91__c__93__" name="Raffinose" compartment="c" hasOnlySubstanceUnits="false" boundaryCondition="false" constant="false" fbc:charge="0" fbc:chemicalFormula="C18H32O16"/>
      <species metaid="C00492__91__e__93__" id="C00492__91__e__93__" name="Raffinose" compartment="e" hasOnlySubstanceUnits="false" boundaryCondition="false" constant="false" fbc:charge="0" fbc:chemicalFormula="C18H32O16"/>
      <species metaid="C00493__91__c__93__" id="C00493__91__c__93__" name="Shikimate" compartment="c" hasOnlySubstanceUnits="false" boundaryCondition="false" constant="false" fbc:charge="-1" fbc:chemicalFormula="C7H9O5"/>
      <species metaid="C00493__91__e__93__" id="C00493__91__e__93__" name="Shikimate" compartment="e" hasOnlySubstanceUnits="false" boundaryCondition="false" constant="false" fbc:charge="-1" fbc:chemicalFormula="C7H9O5"/>
      <species metaid="C00498__91__c__93__" id="C00498__91__c__93__" name="ADPglucose" compartment="c" hasOnlySubstanceUnits="false" boundaryCondition="false" constant="false" fbc:charge="-2" fbc:chemicalFormula="C16H23N5O15P2"/>
      <species metaid="C00504__91__c__93__" id="C00504__91__c__93__" name="Folate" compartment="c" hasOnlySubstanceUnits="false" boundaryCondition="false" constant="false" fbc:charge="-2" fbc:chemicalFormula="C19H17N7O6"/>
      <species metaid="C00504__91__e__93__" id="C00504__91__e__93__" name="Folate" compartment="e" hasOnlySubstanceUnits="false" boundaryCondition="false" constant="false" fbc:charge="-2" fbc:chemicalFormula="C19H17N7O6"/>
      <species metaid="C00526__91__c__93__" id="C00526__91__c__93__" name="Deoxyuridine" compartment="c" hasOnlySubstanceUnits="false" boundaryCondition="false" constant="false" fbc:charge="0" fbc:chemicalFormula="C9H12N2O5"/>
      <species metaid="C00530__91__c__93__" id="C00530__91__c__93__" name="Hydroquinone" compartment="c" hasOnlySubstanceUnits="false" boundaryCondition="false" constant="false" fbc:charge="0" fbc:chemicalFormula="C6H6O2"/>
      <species metaid="C00534__91__c__93__" id="C00534__91__c__93__" name="Pyridoxamine " compartment="c" hasOnlySubstanceUnits="false" boundaryCondition="false" constant="false" fbc:charge="1" fbc:chemicalFormula="C8H13N2O2"/>
      <species metaid="C00534__91__e__93__" id="C00534__91__e__93__" name="Pyridoxamine " compartment="e" hasOnlySubstanceUnits="false" boundaryCondition="false" constant="false" fbc:charge="1" fbc:chemicalFormula="C8H13N2O2"/>
      <species metaid="C00536__91__c__93__" id="C00536__91__c__93__" name="Triphosphate" compartment="c" hasOnlySubstanceUnits="false" boundaryCondition="false" constant="false" fbc:charge="-3" fbc:chemicalFormula="H2O10P3"/>
      <species metaid="C00559__91__c__93__" id="C00559__91__c__93__" name="Deoxyadenosine" compartment="c" hasOnlySubstanceUnits="false" boundaryCondition="false" constant="false" fbc:charge="0" fbc:chemicalFormula="C10H13N5O3"/>
      <species metaid="C00568__91__c__93__" id="C00568__91__c__93__" name="4-Aminobenzoate" compartment="c" hasOnlySubstanceUnits="false" boundaryCondition="false" constant="false" fbc:charge="-1" fbc:chemicalFormula="C7H6NO2"/>
      <species metaid="C00568__91__e__93__" id="C00568__91__e__93__" name="4-Aminobenzoate" compartment="e" hasOnlySubstanceUnits="false" boundaryCondition="false" constant="false" fbc:charge="-1" fbc:chemicalFormula="C7H6NO2"/>
      <species metaid="C00615__91__c__93__" id="C00615__91__c__93__" name="Protein histidine" compartment="c" hasOnlySubstanceUnits="false" boundaryCondition="false" constant="false" fbc:charge="0" fbc:chemicalFormula="C7H8N4O2R2"/>
      <species metaid="C00620__91__c__93__" id="C00620__91__c__93__" name="Ribose 1-phosphate" compartment="c" hasOnlySubstanceUnits="false" boundaryCondition="false" constant="false" fbc:charge="-2" fbc:chemicalFormula="C5H9O8P"/>
      <species metaid="C00624__91__c__93__" id="C00624__91__c__93__" name="N-Acetyl-L-glutamate" compartment="c" hasOnlySubstanceUnits="false" boundaryCondition="false" constant="false" fbc:charge="-2" fbc:chemicalFormula="C7H9NO5"/>
      <species metaid="C00627__91__c__93__" id="C00627__91__c__93__" name="Pyridoxine phosphate" compartment="c" hasOnlySubstanceUnits="false" boundaryCondition="false" constant="false" fbc:charge="-2" fbc:chemicalFormula="C8H10NO6P"/>
      <species metaid="C00631__91__c__93__" id="C00631__91__c__93__" name="2-Phospho-D-glycerate" compartment="c" hasOnlySubstanceUnits="false" boundaryCondition="false" constant="false" fbc:charge="-3" fbc:chemicalFormula="C3H4O7P"/>
      <species metaid="C00641__91__c__93__" id="C00641__91__c__93__" name="1,2-Diacyl-sn-glycerol" compartment="c" hasOnlySubstanceUnits="false" boundaryCondition="false" constant="false" fbc:charge="0" fbc:chemicalFormula="C5H6O5R2"/>
      <species metaid="C00644__91__c__93__" id="C00644__91__c__93__" name="D-mannitol-1-phosphate" compartment="c" hasOnlySubstanceUnits="false" boundaryCondition="false" constant="false" fbc:charge="-2" fbc:chemicalFormula="C6H13O9P"/>
      <species metaid="C00647__91__c__93__" id="C00647__91__c__93__" name="Pyridoxamine phosphate" compartment="c" hasOnlySubstanceUnits="false" boundaryCondition="false" constant="false" fbc:charge="-1" fbc:chemicalFormula="C8H12N2O5P"/>
      <species metaid="C00655__91__c__93__" id="C00655__91__c__93__" name="XMP" compartment="c" hasOnlySubstanceUnits="false" boundaryCondition="false" constant="false" fbc:charge="-2" fbc:chemicalFormula="C10H11N4O9P"/>
      <species metaid="C00666__91__c__93__" id="C00666__91__c__93__" name="LL-2,6-Diaminopimelate" compartment="c" hasOnlySubstanceUnits="false" boundaryCondition="false" constant="false" fbc:charge="0" fbc:chemicalFormula="C7H14N2O4"/>
      <species metaid="C00669__91__c__93__" id="C00669__91__c__93__" name="gamma-Glutamylcysteine" compartment="c" hasOnlySubstanceUnits="false" boundaryCondition="false" constant="false" fbc:charge="-1" fbc:chemicalFormula="C8H13N2O5S"/>
      <species metaid="C00671__91__c__93__" id="C00671__91__c__93__" name="(S)-3-Methyl-2-oxopentanoate" compartment="c" hasOnlySubstanceUnits="false" boundaryCondition="false" constant="false" fbc:charge="-1" fbc:chemicalFormula="C6H9O3"/>
      <species metaid="C00672__91__c__93__" id="C00672__91__c__93__" name="deoxyribose-1-phosphate" compartment="c" hasOnlySubstanceUnits="false" boundaryCondition="false" constant="false" fbc:charge="-2" fbc:chemicalFormula="C5H9O7P"/>
      <species metaid="C00673__91__c__93__" id="C00673__91__c__93__" name="deoxyribose-5-phosphate" compartment="c" hasOnlySubstanceUnits="false" boundaryCondition="false" constant="false" fbc:charge="-2" fbc:chemicalFormula="C5H9O7P"/>
      <species metaid="C00680__91__c__93__" id="C00680__91__c__93__" name="meso-2,6-Diaminopimelate" compartment="c" hasOnlySubstanceUnits="false" boundaryCondition="false" constant="false" fbc:charge="0" fbc:chemicalFormula="C7H14N2O4"/>
      <species metaid="C00681__91__c__93__" id="C00681__91__c__93__" name="1-Acyl-sn-glycerol 3-phosphate" compartment="c" hasOnlySubstanceUnits="false" boundaryCondition="false" constant="false" fbc:charge="-2" fbc:chemicalFormula="C4H6O7PR"/>
      <species metaid="C00688__91__c__93__" id="C00688__91__c__93__" name="dTDP-4-oxo-L-rhamnose" compartment="c" hasOnlySubstanceUnits="false" boundaryCondition="false" constant="false" fbc:charge="-2" fbc:chemicalFormula="C16H22N2O15P2"/>
      <species metaid="C00689__91__c__93__" id="C00689__91__c__93__" name="Trehalose 6-phosphate" compartment="c" hasOnlySubstanceUnits="false" boundaryCondition="false" constant="false" fbc:charge="-2" fbc:chemicalFormula="C12H21O14P"/>
      <species metaid="C00692__91__c__93__" id="C00692__91__c__93__" name="UDP-N-acetylmuramoyl-L-alanyl-D-glutamate" compartment="c" hasOnlySubstanceUnits="false" boundaryCondition="false" constant="false" fbc:charge="-4" fbc:chemicalFormula="C28H39N5O23P2"/>
      <species metaid="C00700__91__c__93__" id="C00700__91__c__93__" name="XTP" compartment="c" hasOnlySubstanceUnits="false" boundaryCondition="false" constant="false" fbc:charge="-3" fbc:chemicalFormula="C10H12N4O15P3"/>
      <species metaid="C00700__91__e__93__" id="C00700__91__e__93__" name="XTP" compartment="e" hasOnlySubstanceUnits="false" boundaryCondition="false" constant="false" fbc:charge="-3" fbc:chemicalFormula="C10H12N4O15P3"/>
      <species metaid="C00704__91__c__93__" id="C00704__91__c__93__" name="Superoxide anion" compartment="c" hasOnlySubstanceUnits="false" boundaryCondition="false" constant="false" fbc:charge="-1" fbc:chemicalFormula="O2"/>
      <species metaid="C00704__91__e__93__" id="C00704__91__e__93__" name="Superoxide anion" compartment="e" hasOnlySubstanceUnits="false" boundaryCondition="false" constant="false" fbc:charge="-1" fbc:chemicalFormula="O2"/>
      <species metaid="C00705__91__c__93__" id="C00705__91__c__93__" name="dCDP" compartment="c" hasOnlySubstanceUnits="false" boundaryCondition="false" constant="false" fbc:charge="-2" fbc:chemicalFormula="C9H13N3O10P2"/>
      <species metaid="C00718__40__n__61__3__41____91__c__93__" id="C00718__40__n__61__3__41____91__c__93__" name="Amylose(n=3)" compartment="c" hasOnlySubstanceUnits="false" boundaryCondition="false" constant="false" fbc:charge="0" fbc:chemicalFormula="C18H32O16"/>
      <species metaid="C00718__40__n__61__4__41____91__c__93__" id="C00718__40__n__61__4__41____91__c__93__" name="Amylose(n=4" compartment="c" hasOnlySubstanceUnits="false" boundaryCondition="false" constant="false" fbc:charge="0" fbc:chemicalFormula="C24H42O21"/>
      <species metaid="C00721__40__n__61__3__41____91__c__93__" id="C00721__40__n__61__3__41____91__c__93__" name="Dextrin(n=3)" compartment="c" hasOnlySubstanceUnits="false" boundaryCondition="false" constant="false" fbc:charge="0" fbc:chemicalFormula="C18H32O16"/>
      <species metaid="C00741__91__c__93__" id="C00741__91__c__93__" name="Diacetyl" compartment="c" hasOnlySubstanceUnits="false" boundaryCondition="false" constant="false" fbc:charge="0" fbc:chemicalFormula="C4H6O2"/>
      <species metaid="C00794__91__c__93__" id="C00794__91__c__93__" name="Sorbitol" compartment="c" hasOnlySubstanceUnits="false" boundaryCondition="false" constant="false" fbc:charge="0" fbc:chemicalFormula="C6H14O6"/>
      <species metaid="C00794__91__e__93__" id="C00794__91__e__93__" name="Sorbitol" compartment="e" hasOnlySubstanceUnits="false" boundaryCondition="false" constant="false" fbc:charge="0" fbc:chemicalFormula="C6H14O6"/>
      <species metaid="C00810__91__c__93__" id="C00810__91__c__93__" name="(R)-Acetoin" compartment="c" hasOnlySubstanceUnits="false" boundaryCondition="false" constant="false" fbc:charge="0" fbc:chemicalFormula="C4H8O2"/>
      <species metaid="C00842__91__c__93__" id="C00842__91__c__93__" name="dTDPglucose" compartment="c" hasOnlySubstanceUnits="false" boundaryCondition="false" constant="false" fbc:charge="-2" fbc:chemicalFormula="C16H24N2O16P2"/>
      <species metaid="C00856__91__c__93__" id="C00856__91__c__93__" name="DNA cytosine" compartment="c" hasOnlySubstanceUnits="false" boundaryCondition="false" constant="false" fbc:charge="-3" fbc:chemicalFormula="C19H27N3O17P3R2"/>
      <species metaid="C00857__91__c__93__" id="C00857__91__c__93__" name="Deamido-NAD" compartment="c" hasOnlySubstanceUnits="false" boundaryCondition="false" constant="false" fbc:charge="-2" fbc:chemicalFormula="C21H24N6O15P2"/>
      <species metaid="C00860__91__c__93__" id="C00860__91__c__93__" name="L-Histidinol" compartment="c" hasOnlySubstanceUnits="false" boundaryCondition="false" constant="false" fbc:charge="1" fbc:chemicalFormula="C6H12N3O"/>
      <species metaid="C00864__91__c__93__" id="C00864__91__c__93__" name="Pantothenate" compartment="c" hasOnlySubstanceUnits="false" boundaryCondition="false" constant="false" fbc:charge="-1" fbc:chemicalFormula="C9H16NO5"/>
      <species metaid="C00864__91__e__93__" id="C00864__91__e__93__" name="Pantothenate" compartment="e" hasOnlySubstanceUnits="false" boundaryCondition="false" constant="false" fbc:charge="-1" fbc:chemicalFormula="C9H16NO5"/>
      <species metaid="C00881__91__c__93__" id="C00881__91__c__93__" name="Deoxycytidine" compartment="c" hasOnlySubstanceUnits="false" boundaryCondition="false" constant="false" fbc:charge="0" fbc:chemicalFormula="C9H13N3O4"/>
      <species metaid="C00881__91__e__93__" id="C00881__91__e__93__" name="Deoxycytidine" compartment="e" hasOnlySubstanceUnits="false" boundaryCondition="false" constant="false" fbc:charge="0" fbc:chemicalFormula="C9H13N3O4"/>
      <species metaid="C00882__91__c__93__" id="C00882__91__c__93__" name="Dephospho-CoA" compartment="c" hasOnlySubstanceUnits="false" boundaryCondition="false" constant="false" fbc:charge="-2" fbc:chemicalFormula="C21H33N7O13P2S"/>
      <species metaid="C00886__91__c__93__" id="C00886__91__c__93__" name="L-Alanyl-tRNA" compartment="c" hasOnlySubstanceUnits="false" boundaryCondition="false" constant="false" fbc:charge="1" fbc:chemicalFormula="C13H18N6O4R"/>
      <species metaid="C00921__91__c__93__" id="C00921__91__c__93__" name="Dihydropteroate" compartment="c" hasOnlySubstanceUnits="false" boundaryCondition="false" constant="false" fbc:charge="-1" fbc:chemicalFormula="C14H13N6O3"/>
      <species metaid="C00944__91__c__93__" id="C00944__91__c__93__" name="5-Dehydroquinate" compartment="c" hasOnlySubstanceUnits="false" boundaryCondition="false" constant="false" fbc:charge="-1" fbc:chemicalFormula="C7H9O6"/>
      <species metaid="C00979__91__c__93__" id="C00979__91__c__93__" name="O-Acetyl-L-serine" compartment="c" hasOnlySubstanceUnits="false" boundaryCondition="false" constant="false" fbc:charge="0" fbc:chemicalFormula="C5H9NO4"/>
      <species metaid="C00993__91__c__93__" id="C00993__91__c__93__" name="Ala-Ala" compartment="c" hasOnlySubstanceUnits="false" boundaryCondition="false" constant="false" fbc:charge="0" fbc:chemicalFormula="C6H12N2O3"/>
      <species metaid="C01005__91__c__93__" id="C01005__91__c__93__" name="phosphoserine" compartment="c" hasOnlySubstanceUnits="false" boundaryCondition="false" constant="false" fbc:charge="-2" fbc:chemicalFormula="C3H6NO6P"/>
      <species metaid="C01050__91__c__93__" id="C01050__91__c__93__" name="UDP-MurNAc" compartment="c" hasOnlySubstanceUnits="false" boundaryCondition="false" constant="false" fbc:charge="-3" fbc:chemicalFormula="C20H28N3O19P2"/>
      <species metaid="C01077__91__c__93__" id="C01077__91__c__93__" name="O-Acetyl-L-homoserine" compartment="c" hasOnlySubstanceUnits="false" boundaryCondition="false" constant="false" fbc:charge="0" fbc:chemicalFormula="C6H11NO4"/>
      <species metaid="C01081__91__c__93__" id="C01081__91__c__93__" name="Thiamine phosphate" compartment="c" hasOnlySubstanceUnits="false" boundaryCondition="false" constant="false" fbc:charge="-1" fbc:chemicalFormula="C12H16N4O4PS"/>
      <species metaid="C01083__91__e__93__" id="C01083__91__e__93__" name="Trehalose" compartment="e" hasOnlySubstanceUnits="false" boundaryCondition="false" constant="false" fbc:charge="0" fbc:chemicalFormula="C12H22O11"/>
      <species metaid="C01094__91__c__93__" id="C01094__91__c__93__" name="D-fructose-1-phosphate" compartment="c" hasOnlySubstanceUnits="false" boundaryCondition="false" constant="false" fbc:charge="-2" fbc:chemicalFormula="C6H11O9P"/>
      <species metaid="C01096__91__c__93__" id="C01096__91__c__93__" name="Sorbitol 6-phosphate" compartment="c" hasOnlySubstanceUnits="false" boundaryCondition="false" constant="false" fbc:charge="-2" fbc:chemicalFormula="C6H13O9P"/>
      <species metaid="C01097__91__c__93__" id="C01097__91__c__93__" name="D-Tagatose 6-phosphate" compartment="c" hasOnlySubstanceUnits="false" boundaryCondition="false" constant="false" fbc:charge="-2" fbc:chemicalFormula="C6H11O9P"/>
      <species metaid="C01100__91__c__93__" id="C01100__91__c__93__" name="L-histidinol-phosphate" compartment="c" hasOnlySubstanceUnits="false" boundaryCondition="false" constant="false" fbc:charge="-1" fbc:chemicalFormula="C6H11N3O4P"/>
      <species metaid="C01101__91__c__93__" id="C01101__91__c__93__" name="L-ribulose-5-phosphate" compartment="c" hasOnlySubstanceUnits="false" boundaryCondition="false" constant="false" fbc:charge="-2" fbc:chemicalFormula="C5H9O8P"/>
      <species metaid="C01102__91__c__93__" id="C01102__91__c__93__" name="O-Phospho-L-homoserine" compartment="c" hasOnlySubstanceUnits="false" boundaryCondition="false" constant="false" fbc:charge="-2" fbc:chemicalFormula="C4H8NO6P"/>
      <species metaid="C01103__91__c__93__" id="C01103__91__c__93__" name="Orotidylic acid" compartment="c" hasOnlySubstanceUnits="false" boundaryCondition="false" constant="false" fbc:charge="-3" fbc:chemicalFormula="C10H10N2O11P"/>
      <species metaid="C01107__91__c__93__" id="C01107__91__c__93__" name="5-phosphomevalonate" compartment="c" hasOnlySubstanceUnits="false" boundaryCondition="false" constant="false" fbc:charge="-3" fbc:chemicalFormula="C6H10O7P"/>
      <species metaid="C01113__91__c__93__" id="C01113__91__c__93__" name="6-Phospho-D-galactose" compartment="c" hasOnlySubstanceUnits="false" boundaryCondition="false" constant="false" fbc:charge="-2" fbc:chemicalFormula="C6H11O9P"/>
      <species metaid="C01134__91__c__93__" id="C01134__91__c__93__" name="Phosphopantetheine" compartment="c" hasOnlySubstanceUnits="false" boundaryCondition="false" constant="false" fbc:charge="-2" fbc:chemicalFormula="C11H21N2O7PS"/>
      <species metaid="C01143__91__c__93__" id="C01143__91__c__93__" name="5-diphosphomevalonate" compartment="c" hasOnlySubstanceUnits="false" boundaryCondition="false" constant="false" fbc:charge="-3" fbc:chemicalFormula="C6H11O10P2"/>
      <species metaid="C01165__91__c__93__" id="C01165__91__c__93__" name="L-Glutamate5-semialdehyde" compartment="c" hasOnlySubstanceUnits="false" boundaryCondition="false" constant="false" fbc:charge="0" fbc:chemicalFormula="C5H9NO3"/>
      <species metaid="C01170__91__c__93__" id="C01170__91__c__93__" name="UDP-N-acetyl-D-mannosamine" compartment="c" hasOnlySubstanceUnits="false" boundaryCondition="false" constant="false" fbc:charge="-2" fbc:chemicalFormula="C17H25N3O17P2"/>
      <species metaid="C01179__91__c__93__" id="C01179__91__c__93__" name="p-hydroxyphenylpyruvate" compartment="c" hasOnlySubstanceUnits="false" boundaryCondition="false" constant="false" fbc:charge="-1" fbc:chemicalFormula="C9H7O4"/>
      <species metaid="C01185__91__c__93__" id="C01185__91__c__93__" name="Nicotinate ribonucleotide" compartment="c" hasOnlySubstanceUnits="false" boundaryCondition="false" constant="false" fbc:charge="-2" fbc:chemicalFormula="C11H12NO9P"/>
      <species metaid="C01209__91__c__93__" id="C01209__91__c__93__" name="Malonyl-acyl-carrierprotein-" compartment="c" hasOnlySubstanceUnits="false" boundaryCondition="false" constant="false" fbc:charge="-2" fbc:chemicalFormula="C14H22N2O10PRS"/>
      <species metaid="C01212__91__c__93__" id="C01212__91__c__93__" name="UDP-N-acetylmuramoyl-L-alanine" compartment="c" hasOnlySubstanceUnits="false" boundaryCondition="false" constant="false" fbc:charge="-3" fbc:chemicalFormula="C23H33N4O20P2"/>
      <species metaid="C01235__91__c__93__" id="C01235__91__c__93__" name="Galactinol" compartment="c" hasOnlySubstanceUnits="false" boundaryCondition="false" constant="false" fbc:charge="0" fbc:chemicalFormula="C12H22O11"/>
      <species metaid="C01235__91__e__93__" id="C01235__91__e__93__" name="Galactinol" compartment="e" hasOnlySubstanceUnits="false" boundaryCondition="false" constant="false" fbc:charge="0" fbc:chemicalFormula="C12H22O11"/>
      <species metaid="C01250__91__c__93__" id="C01250__91__c__93__" name="2-Acetamido-5-oxopentanoate" compartment="c" hasOnlySubstanceUnits="false" boundaryCondition="false" constant="false" fbc:charge="-1" fbc:chemicalFormula="C7H10NO4"/>
      <species metaid="C01267__91__c__93__" id="C01267__91__c__93__" name="imidazole acetol-phosphate" compartment="c" hasOnlySubstanceUnits="false" boundaryCondition="false" constant="false" fbc:charge="-2" fbc:chemicalFormula="C6H7N2O5P"/>
      <species metaid="C01269__91__c__93__" id="C01269__91__c__93__" name="5-O-(1-Carboxyvinyl)-3-phosphoshikimate" compartment="c" hasOnlySubstanceUnits="false" boundaryCondition="false" constant="false" fbc:charge="-4" fbc:chemicalFormula="C10H9O10P"/>
      <species metaid="C01300__91__c__93__" id="C01300__91__c__93__" name="6-hydroxymethyl dihydropterin" compartment="c" hasOnlySubstanceUnits="false" boundaryCondition="false" constant="false" fbc:charge="0" fbc:chemicalFormula="C7H9N5O2"/>
      <species metaid="C01302__91__c__93__" id="C01302__91__c__93__" name="1-(2-carboxyphenylamino)-1-deoxyribulose 5-phosphate" compartment="c" hasOnlySubstanceUnits="false" boundaryCondition="false" constant="false" fbc:charge="-3" fbc:chemicalFormula="C12H13NO9P"/>
      <species metaid="C01330__91__c__93__" id="C01330__91__c__93__" name="Sodium (Na+)" compartment="c" hasOnlySubstanceUnits="false" boundaryCondition="false" constant="false" fbc:charge="1" fbc:chemicalFormula="Na"/>
      <species metaid="C01330__91__e__93__" id="C01330__91__e__93__" name="Sodium (Na+)" compartment="e" hasOnlySubstanceUnits="false" boundaryCondition="false" constant="false" fbc:charge="1" fbc:chemicalFormula="Na"/>
      <species metaid="C01346__91__c__93__" id="C01346__91__c__93__" name="dUDP" compartment="c" hasOnlySubstanceUnits="false" boundaryCondition="false" constant="false" fbc:charge="-2" fbc:chemicalFormula="C9H12N2O11P2"/>
      <species metaid="C01355__40__n__61__2__41____91__c__93__" id="C01355__40__n__61__2__41____91__c__93__" name="Fructan" compartment="c" hasOnlySubstanceUnits="false" boundaryCondition="false" constant="false" fbc:charge="0" fbc:chemicalFormula="C12H22O11"/>
      <species metaid="C01355__40__n__61__2__41____91__e__93__" id="C01355__40__n__61__2__41____91__e__93__" name="Fructan" compartment="e" hasOnlySubstanceUnits="false" boundaryCondition="false" constant="false" fbc:charge="0" fbc:chemicalFormula="C12H22O11"/>
      <species metaid="C01451__91__e__93__" id="C01451__91__e__93__" name="Salicin" compartment="e" hasOnlySubstanceUnits="false" boundaryCondition="false" constant="false" fbc:charge="0" fbc:chemicalFormula="C13H18O7"/>
      <species metaid="C01613__91__c__93__" id="C01613__91__c__93__" name="Stachyose" compartment="c" hasOnlySubstanceUnits="false" boundaryCondition="false" constant="false" fbc:charge="0" fbc:chemicalFormula="C24H42O21"/>
      <species metaid="C01613__91__e__93__" id="C01613__91__e__93__" name="Stachyose" compartment="e" hasOnlySubstanceUnits="false" boundaryCondition="false" constant="false" fbc:charge="0" fbc:chemicalFormula="C24H42O21"/>
      <species metaid="C01635__91__c__93__" id="C01635__91__c__93__" name="tRNA(Ala)" compartment="c" hasOnlySubstanceUnits="false" boundaryCondition="false" constant="false" fbc:charge="0" fbc:chemicalFormula="C10H12N5O3R"/>
      <species metaid="C01637__91__c__93__" id="C01637__91__c__93__" name="tRNA(Asn)" compartment="c" hasOnlySubstanceUnits="false" boundaryCondition="false" constant="false" fbc:charge="0" fbc:chemicalFormula="C10H17O10PR2"/>
      <species metaid="C01647__91__c__93__" id="C01647__91__c__93__" name="tRNA(Met)" compartment="c" hasOnlySubstanceUnits="false" boundaryCondition="false" constant="false" fbc:charge="0" fbc:chemicalFormula="C10H12N5O3R"/>
      <species metaid="C01769__91__c__93__" id="C01769__91__c__93__" name="(S)-Acetoin" compartment="c" hasOnlySubstanceUnits="false" boundaryCondition="false" constant="false" fbc:charge="0" fbc:chemicalFormula="C4H8O2"/>
      <species metaid="C01847__91__c__93__" id="C01847__91__c__93__" name="FMNH2" compartment="c" hasOnlySubstanceUnits="false" boundaryCondition="false" constant="false" fbc:charge="-2" fbc:chemicalFormula="C17H21N4O9P"/>
      <species metaid="C01935__91__c__93__" id="C01935__91__c__93__" name="Maltodextrin" compartment="c" hasOnlySubstanceUnits="false" boundaryCondition="false" constant="false" fbc:charge="0" fbc:chemicalFormula="C24H42O21"/>
      <species metaid="C01935__91__e__93__" id="C01935__91__e__93__" name="Maltodextrin" compartment="e" hasOnlySubstanceUnits="false" boundaryCondition="false" constant="false" fbc:charge="0" fbc:chemicalFormula="C24H42O21"/>
      <species metaid="C02133__91__c__93__" id="C02133__91__c__93__" name="Acyl phosphate" compartment="c" hasOnlySubstanceUnits="false" boundaryCondition="false" constant="false" fbc:charge="-1" fbc:chemicalFormula="CHO5PR"/>
      <species metaid="C02291__91__c__93__" id="C02291__91__c__93__" name="Cystathionine" compartment="c" hasOnlySubstanceUnits="false" boundaryCondition="false" constant="false" fbc:charge="0" fbc:chemicalFormula="C7H14N2O4S"/>
      <species metaid="C02323__91__c__93__" id="C02323__91__c__93__" name="Salicyl alcohol" compartment="c" hasOnlySubstanceUnits="false" boundaryCondition="false" constant="false" fbc:charge="0" fbc:chemicalFormula="C7H8O2"/>
      <species metaid="C02362__91__c__93__" id="C02362__91__c__93__" name="2-Oxosuccinamate" compartment="c" hasOnlySubstanceUnits="false" boundaryCondition="false" constant="false" fbc:charge="-1" fbc:chemicalFormula="C4H4NO4"/>
      <species metaid="C02430__91__c__93__" id="C02430__91__c__93__" name="L-Methionyl-tRNA" compartment="c" hasOnlySubstanceUnits="false" boundaryCondition="false" constant="false" fbc:charge="1" fbc:chemicalFormula="C15H22N6O4RS"/>
      <species metaid="C02504__91__c__93__" id="C02504__91__c__93__" name="2-Isopropylmalate" compartment="c" hasOnlySubstanceUnits="false" boundaryCondition="false" constant="false" fbc:charge="-2" fbc:chemicalFormula="C7H10O5"/>
      <species metaid="C02637__91__c__93__" id="C02637__91__c__93__" name="3-Dehydroshikimate" compartment="c" hasOnlySubstanceUnits="false" boundaryCondition="false" constant="false" fbc:charge="-1" fbc:chemicalFormula="C7H7O5"/>
      <species metaid="C02679__91__c__93__" id="C02679__91__c__93__" name="Dodecanoate" compartment="c" hasOnlySubstanceUnits="false" boundaryCondition="false" constant="false" fbc:charge="-1" fbc:chemicalFormula="C12H23O2"/>
      <species metaid="C02739__91__c__93__" id="C02739__91__c__93__" name="Phosphoribosyl-ATP" compartment="c" hasOnlySubstanceUnits="false" boundaryCondition="false" constant="false" fbc:charge="-5" fbc:chemicalFormula="C15H20N5O20P4"/>
      <species metaid="C02741__91__c__93__" id="C02741__91__c__93__" name="Phosphoribosyl-AMP" compartment="c" hasOnlySubstanceUnits="false" boundaryCondition="false" constant="false" fbc:charge="-4" fbc:chemicalFormula="C15H19N5O14P2"/>
      <species metaid="C02967__91__c__93__" id="C02967__91__c__93__" name="DNA 5-methylcytosine" compartment="c" hasOnlySubstanceUnits="false" boundaryCondition="false" constant="false" fbc:charge="-3" fbc:chemicalFormula="C20H29N3O17P3R2"/>
      <species metaid="C02995__91__c__93__" id="C02995__91__c__93__" name="maltose-6-phosphate" compartment="c" hasOnlySubstanceUnits="false" boundaryCondition="false" constant="false" fbc:charge="-2" fbc:chemicalFormula="C12H21O14P"/>
      <species metaid="C03046__91__c__93__" id="C03046__91__c__93__" name="(S,S)-2,3-Butanediol" compartment="c" hasOnlySubstanceUnits="false" boundaryCondition="false" constant="false" fbc:charge="0" fbc:chemicalFormula="C4H10O2"/>
      <species metaid="C03082__91__c__93__" id="C03082__91__c__93__" name="4-Phospho-L-aspartate" compartment="c" hasOnlySubstanceUnits="false" boundaryCondition="false" constant="false" fbc:charge="-2" fbc:chemicalFormula="C4H6NO7P"/>
      <species metaid="C03090__91__c__93__" id="C03090__91__c__93__" name="5-Phosphoribosylamine" compartment="c" hasOnlySubstanceUnits="false" boundaryCondition="false" constant="false" fbc:charge="-1" fbc:chemicalFormula="C5H11NO7P"/>
      <species metaid="C03175__91__c__93__" id="C03175__91__c__93__" name="3-phosphoshikimate" compartment="c" hasOnlySubstanceUnits="false" boundaryCondition="false" constant="false" fbc:charge="-3" fbc:chemicalFormula="C7H8O8P"/>
      <species metaid="C03232__91__c__93__" id="C03232__91__c__93__" name="3-Phosphonooxypyruvate" compartment="c" hasOnlySubstanceUnits="false" boundaryCondition="false" constant="false" fbc:charge="-3" fbc:chemicalFormula="C3H2O7P"/>
      <species metaid="C03287__91__c__93__" id="C03287__91__c__93__" name="L-Glutamyl 5-phosphate" compartment="c" hasOnlySubstanceUnits="false" boundaryCondition="false" constant="false" fbc:charge="-2" fbc:chemicalFormula="C5H8NO7P"/>
      <species metaid="C03291__91__c__93__" id="C03291__91__c__93__" name="L-Xylulose 5-phosphate" compartment="c" hasOnlySubstanceUnits="false" boundaryCondition="false" constant="false" fbc:charge="-2" fbc:chemicalFormula="C5H9O8P"/>
      <species metaid="C03294__91__c__93__" id="C03294__91__c__93__" name="N-Formylmethionyl-tRNA" compartment="c" hasOnlySubstanceUnits="false" boundaryCondition="false" constant="false" fbc:charge="0" fbc:chemicalFormula="C16H21N6O5RS"/>
      <species metaid="C03319__91__c__93__" id="C03319__91__c__93__" name="dTDP-rhamnose" compartment="c" hasOnlySubstanceUnits="false" boundaryCondition="false" constant="false" fbc:charge="-2" fbc:chemicalFormula="C16H24N2O15P2"/>
      <species metaid="C03373__91__c__93__" id="C03373__91__c__93__" name="Aminoimidazole ribotide" compartment="c" hasOnlySubstanceUnits="false" boundaryCondition="false" constant="false" fbc:charge="-1" fbc:chemicalFormula="C8H13N3O7P"/>
      <species metaid="C03402__91__c__93__" id="C03402__91__c__93__" name="L-Asparaginyl-tRNA(Asn)" compartment="c" hasOnlySubstanceUnits="false" boundaryCondition="false" constant="false" fbc:charge="1" fbc:chemicalFormula="C14H24N2O12PR2"/>
      <species metaid="C03406__91__c__93__" id="C03406__91__c__93__" name="L-Argininosuccinate" compartment="c" hasOnlySubstanceUnits="false" boundaryCondition="false" constant="false" fbc:charge="-1" fbc:chemicalFormula="C10H17N4O6"/>
      <species metaid="C03479__91__c__93__" id="C03479__91__c__93__" name="5-Formyltetrahydrofolate" compartment="c" hasOnlySubstanceUnits="false" boundaryCondition="false" constant="false" fbc:charge="-2" fbc:chemicalFormula="C20H21N7O7"/>
      <species metaid="C03492__91__c__93__" id="C03492__91__c__93__" name="4-phosphopantothenate" compartment="c" hasOnlySubstanceUnits="false" boundaryCondition="false" constant="false" fbc:charge="-3" fbc:chemicalFormula="C9H15NO8P"/>
      <species metaid="C03506__91__c__93__" id="C03506__91__c__93__" name="Indoleglycerol phosphate" compartment="c" hasOnlySubstanceUnits="false" boundaryCondition="false" constant="false" fbc:charge="-2" fbc:chemicalFormula="C11H12NO6P"/>
      <species metaid="C03539__91__c__93__" id="C03539__91__c__93__" name="S-Ribosylhomocysteine" compartment="c" hasOnlySubstanceUnits="false" boundaryCondition="false" constant="false" fbc:charge="0" fbc:chemicalFormula="C9H17NO6S"/>
      <species metaid="C03688__91__c__93__" id="C03688__91__c__93__" name="apo-ACP" compartment="c" hasOnlySubstanceUnits="false" boundaryCondition="false" constant="false" fbc:charge="0" fbc:chemicalFormula="HOR"/>
      <species metaid="C03785__91__c__93__" id="C03785__91__c__93__" name="D-Tagatose 1,6-biphosphate" compartment="c" hasOnlySubstanceUnits="false" boundaryCondition="false" constant="false" fbc:charge="-4" fbc:chemicalFormula="C6H10O12P2"/>
      <species metaid="C03794__91__c__93__" id="C03794__91__c__93__" name="Adenylosuccinate" compartment="c" hasOnlySubstanceUnits="false" boundaryCondition="false" constant="false" fbc:charge="-4" fbc:chemicalFormula="C14H14N5O11P"/>
      <species metaid="C03838__91__c__93__" id="C03838__91__c__93__" name="Glycinamide ribonucleotide" compartment="c" hasOnlySubstanceUnits="false" boundaryCondition="false" constant="false" fbc:charge="-1" fbc:chemicalFormula="C7H14N2O8P"/>
      <species metaid="C03892__91__c__93__" id="C03892__91__c__93__" name="Phosphatidylglycerophosphate" compartment="c" hasOnlySubstanceUnits="false" boundaryCondition="false" constant="false" fbc:charge="-2" fbc:chemicalFormula="C8H12O13P2R2"/>
      <species metaid="C03912__91__c__93__" id="C03912__91__c__93__" name="1-Pyrroline-5-carboxylate" compartment="c" hasOnlySubstanceUnits="false" boundaryCondition="false" constant="false" fbc:charge="-1" fbc:chemicalFormula="C5H6NO2"/>
      <species metaid="C03972__91__c__93__" id="C03972__91__c__93__" name="tetrahydrodipicolinate" compartment="c" hasOnlySubstanceUnits="false" boundaryCondition="false" constant="false" fbc:charge="-2" fbc:chemicalFormula="C7H7NO4"/>
      <species metaid="C04088__91__c__93__" id="C04088__91__c__93__" name="Stearoyl-[acyl-carrier protein]" compartment="c" hasOnlySubstanceUnits="false" boundaryCondition="false" constant="false" fbc:charge="-1" fbc:chemicalFormula="C29H55N2O8PRS"/>
      <species metaid="C04133__91__c__93__" id="C04133__91__c__93__" name="n-acetylglutamyl-phosphate" compartment="c" hasOnlySubstanceUnits="false" boundaryCondition="false" constant="false" fbc:charge="-3" fbc:chemicalFormula="C7H9NO8P"/>
      <species metaid="C04144__91__c__93__" id="C04144__91__c__93__" name="Tetrahydropteroyltri-L-glutamate" compartment="c" hasOnlySubstanceUnits="false" boundaryCondition="false" constant="false" fbc:charge="-4" fbc:chemicalFormula="C29H33N9O12"/>
      <species metaid="C04180__91__c__93__" id="C04180__91__c__93__" name="cis-3-Decenoyl-[acyl-carrier protein]" compartment="c" hasOnlySubstanceUnits="false" boundaryCondition="false" constant="false" fbc:charge="-1" fbc:chemicalFormula="C21H37N2O8PRS"/>
      <species metaid="C04181__91__c__93__" id="C04181__91__c__93__" name="2-Oxo-3-hydroxyisovalerate" compartment="c" hasOnlySubstanceUnits="false" boundaryCondition="false" constant="false" fbc:charge="-1" fbc:chemicalFormula="C5H7O4"/>
      <species metaid="C04236__91__c__93__" id="C04236__91__c__93__" name="2-isopropyl-3-oxosuccinate" compartment="c" hasOnlySubstanceUnits="false" boundaryCondition="false" constant="false" fbc:charge="-2" fbc:chemicalFormula="C7H8O5"/>
      <species metaid="C04246__91__c__93__" id="C04246__91__c__93__" name="But-2-enoyl-[acyl-carrier protein]" compartment="c" hasOnlySubstanceUnits="false" boundaryCondition="false" constant="false" fbc:charge="-1" fbc:chemicalFormula="C15H25N2O8PRS"/>
      <species metaid="C04261__91__c__93__" id="C04261__91__c__93__" name="Protein N-pros-phosphohistidine" compartment="c" hasOnlySubstanceUnits="false" boundaryCondition="false" constant="false" fbc:charge="-2" fbc:chemicalFormula="C7H7N4O5PR2"/>
      <species metaid="C04272__91__c__93__" id="C04272__91__c__93__" name="(R)-2,3-Dihydroxy-isovalerate" compartment="c" hasOnlySubstanceUnits="false" boundaryCondition="false" constant="false" fbc:charge="-1" fbc:chemicalFormula="C5H9O4"/>
      <species metaid="C04302__91__c__93__" id="C04302__91__c__93__" name="N-5-phosphoribosyl-anthranilate" compartment="c" hasOnlySubstanceUnits="false" boundaryCondition="false" constant="false" fbc:charge="-3" fbc:chemicalFormula="C12H13NO9P"/>
      <species metaid="C04352__91__c__93__" id="C04352__91__c__93__" name="(R)-4-Phosphopantothenoyl-L-cysteine" compartment="c" hasOnlySubstanceUnits="false" boundaryCondition="false" constant="false" fbc:charge="-3" fbc:chemicalFormula="C12H20N2O9PS"/>
      <species metaid="C04376__91__c__93__" id="C04376__91__c__93__" name="N-Formyl-GAR" compartment="c" hasOnlySubstanceUnits="false" boundaryCondition="false" constant="false" fbc:charge="-2" fbc:chemicalFormula="C8H13N2O9P"/>
      <species metaid="C04411__91__c__93__" id="C04411__91__c__93__" name="3-Isopropylmalate" compartment="c" hasOnlySubstanceUnits="false" boundaryCondition="false" constant="false" fbc:charge="-2" fbc:chemicalFormula="C7H10O5"/>
      <species metaid="C04421__91__c__93__" id="C04421__91__c__93__" name="N-Succinyl-L-2,6-diaminopimelate" compartment="c" hasOnlySubstanceUnits="false" boundaryCondition="false" constant="false" fbc:charge="-2" fbc:chemicalFormula="C11H16N2O7"/>
      <species metaid="C04462__91__c__93__" id="C04462__91__c__93__" name="N-Succinyl-L-2-amino-6-oxopimelate" compartment="c" hasOnlySubstanceUnits="false" boundaryCondition="false" constant="false" fbc:charge="-3" fbc:chemicalFormula="C11H12NO8"/>
      <species metaid="C04489__91__c__93__" id="C04489__91__c__93__" name="5-Methyltetrahydropteroyltri-L-glutamate" compartment="c" hasOnlySubstanceUnits="false" boundaryCondition="false" constant="false" fbc:charge="-4" fbc:chemicalFormula="C30H35N9O12"/>
      <species metaid="C04494__91__c__93__" id="C04494__91__c__93__" name="Guanosine 3&apos;-diphosphate 5&apos;-triphosphate" compartment="c" hasOnlySubstanceUnits="false" boundaryCondition="false" constant="false" fbc:charge="-6" fbc:chemicalFormula="C10H12N5O20P5"/>
      <species metaid="C04501__91__c__93__" id="C04501__91__c__93__" name="N-Acetyl-D-glucosamine1-phosphate" compartment="c" hasOnlySubstanceUnits="false" boundaryCondition="false" constant="false" fbc:charge="-2" fbc:chemicalFormula="C8H14NO9P"/>
      <species metaid="C04534__91__c__93__" id="C04534__91__c__93__" name="cellobiose 6-phoshate" compartment="c" hasOnlySubstanceUnits="false" boundaryCondition="false" constant="false" fbc:charge="-2" fbc:chemicalFormula="C12H21O14P"/>
      <species metaid="C04574__91__c__93__" id="C04574__91__c__93__" name="Bactoprenyl diphosphate" compartment="c" hasOnlySubstanceUnits="false" boundaryCondition="false" constant="false" fbc:charge="-2" fbc:chemicalFormula="C55H90O7P2"/>
      <species metaid="C04618__91__c__93__" id="C04618__91__c__93__" name="(R)-3-Hydroxybutanoyl-[acyl-carrier protein]" compartment="c" hasOnlySubstanceUnits="false" boundaryCondition="false" constant="false" fbc:charge="-1" fbc:chemicalFormula="C15H27N2O9PRS"/>
      <species metaid="C04619__91__c__93__" id="C04619__91__c__93__" name="(R)-3-Hydroxydecanoyl-[acyl-carrier protein]" compartment="c" hasOnlySubstanceUnits="false" boundaryCondition="false" constant="false" fbc:charge="-1" fbc:chemicalFormula="C21H39N2O9PRS"/>
      <species metaid="C04620__91__c__93__" id="C04620__91__c__93__" name="(R)-3-Hydroxyoctanoyl-[acyl-carrier protein]" compartment="c" hasOnlySubstanceUnits="false" boundaryCondition="false" constant="false" fbc:charge="-1" fbc:chemicalFormula="C19H35N2O9PRS"/>
      <species metaid="C04631__91__c__93__" id="C04631__91__c__93__" name="UDP-N-acetylglucosamine enolpyruvate" compartment="c" hasOnlySubstanceUnits="false" boundaryCondition="false" constant="false" fbc:charge="-3" fbc:chemicalFormula="C20H26N3O19P2"/>
      <species metaid="C04633__91__c__93__" id="C04633__91__c__93__" name="R-3-hydroxypalmitoyl-acyl-carrierprotein-" compartment="c" hasOnlySubstanceUnits="false" boundaryCondition="false" constant="false" fbc:charge="-1" fbc:chemicalFormula="C27H51N2O9PRS"/>
      <species metaid="C04640__91__c__93__" id="C04640__91__c__93__" name="5-Phosphoribosylformylglycinamidine" compartment="c" hasOnlySubstanceUnits="false" boundaryCondition="false" constant="false" fbc:charge="-1" fbc:chemicalFormula="C8H15N3O8P"/>
      <species metaid="C04666__91__c__93__" id="C04666__91__c__93__" name="D-erythro-imidazol-glycerol-phosphate" compartment="c" hasOnlySubstanceUnits="false" boundaryCondition="false" constant="false" fbc:charge="-2" fbc:chemicalFormula="C6H9N2O6P"/>
      <species metaid="C04677__91__c__93__" id="C04677__91__c__93__" name="5-Aminoimidazole-4-carboxamide ribotide" compartment="c" hasOnlySubstanceUnits="false" boundaryCondition="false" constant="false" fbc:charge="-2" fbc:chemicalFormula="C9H13N4O8P"/>
      <species metaid="C04688__91__c__93__" id="C04688__91__c__93__" name="(3R)-3-Hydroxytetradecanoyl-[acyl-carrier protein]" compartment="c" hasOnlySubstanceUnits="false" boundaryCondition="false" constant="false" fbc:charge="-1" fbc:chemicalFormula="C25H47N2O9PRS"/>
      <species metaid="C04691__91__c__93__" id="C04691__91__c__93__" name="2-Dehydro-3-deoxy-D-arabino-heptonate 7-phosphate" compartment="c" hasOnlySubstanceUnits="false" boundaryCondition="false" constant="false" fbc:charge="-3" fbc:chemicalFormula="C7H10O10P"/>
      <species metaid="C04702__91__c__93__" id="C04702__91__c__93__" name="UDP-N-acetylmuramoyl-L-alanyl-gamma-D-glutamyl-L-lysyl-D-alanyl-D-alanine" compartment="c" hasOnlySubstanceUnits="false" boundaryCondition="false" constant="false" fbc:charge="-3" fbc:chemicalFormula="C40H62N9O26P2"/>
      <species metaid="C04734__91__c__93__" id="C04734__91__c__93__" name="5-Formamido-1-(5-phosphoribosyl)imidazole-4-carboxamide" compartment="c" hasOnlySubstanceUnits="false" boundaryCondition="false" constant="false" fbc:charge="-2" fbc:chemicalFormula="C10H13N4O9P"/>
      <species metaid="C04751__91__c__93__" id="C04751__91__c__93__" name="5-Phosphoribosyl-4-carboxy-5-aminoimidazole" compartment="c" hasOnlySubstanceUnits="false" boundaryCondition="false" constant="false" fbc:charge="-2" fbc:chemicalFormula="C9H12N3O9P"/>
      <species metaid="C04807__91__c__93__" id="C04807__91__c__93__" name="7,8-Dihydropterin pyrophosphate" compartment="c" hasOnlySubstanceUnits="false" boundaryCondition="false" constant="false" fbc:charge="-2" fbc:chemicalFormula="C7H9N5O8P2"/>
      <species metaid="C04823__91__c__93__" id="C04823__91__c__93__" name="5&apos;-Phosphoribosyl-4-(N-succinocarboxamide)-5-aminoimidazole" compartment="c" hasOnlySubstanceUnits="false" boundaryCondition="false" constant="false" fbc:charge="-3" fbc:chemicalFormula="C13H16N4O12P"/>
      <species metaid="C04851__91__c__93__" id="C04851__91__c__93__" name="MurAc(oyl-L-Ala-D-gamma-Glu-L-Lys-D-Ala-D-Ala)-diphospho- undecaprenol" compartment="c" hasOnlySubstanceUnits="false" boundaryCondition="false" constant="false" fbc:charge="-3" fbc:chemicalFormula="C86H140N7O21P2"/>
      <species metaid="C04874__91__c__93__" id="C04874__91__c__93__" name="Dihydroneopterin" compartment="c" hasOnlySubstanceUnits="false" boundaryCondition="false" constant="false" fbc:charge="0" fbc:chemicalFormula="C9H13N5O4"/>
      <species metaid="C04895__91__c__93__" id="C04895__91__c__93__" name="7,8-Dihydroneopterin 3-triphosphate" compartment="c" hasOnlySubstanceUnits="false" boundaryCondition="false" constant="false" fbc:charge="-3" fbc:chemicalFormula="C9H13N5O13P3"/>
      <species metaid="C04896__91__c__93__" id="C04896__91__c__93__" name="phosphoribosylformiminoaicar-phosphate" compartment="c" hasOnlySubstanceUnits="false" boundaryCondition="false" constant="false" fbc:charge="-4" fbc:chemicalFormula="C15H21N5O15P2"/>
      <species metaid="C04916__91__c__93__" id="C04916__91__c__93__" name="phosphoribulosylformimino-AICAR-phosphate" compartment="c" hasOnlySubstanceUnits="false" boundaryCondition="false" constant="false" fbc:charge="-3" fbc:chemicalFormula="C15H22N5O15P2"/>
      <species metaid="C05223__91__c__93__" id="C05223__91__c__93__" name="Dodecanoyl-ACP" compartment="c" hasOnlySubstanceUnits="false" boundaryCondition="false" constant="false" fbc:charge="-1" fbc:chemicalFormula="C23H43N2O8PRS"/>
      <species metaid="C05382__91__c__93__" id="C05382__91__c__93__" name="Sedoheptulose7-phosphate" compartment="c" hasOnlySubstanceUnits="false" boundaryCondition="false" constant="false" fbc:charge="-2" fbc:chemicalFormula="C7H13O10P"/>
      <species metaid="C05396__91__c__93__" id="C05396__91__c__93__" name="Lactose-6-phosphate" compartment="c" hasOnlySubstanceUnits="false" boundaryCondition="false" constant="false" fbc:charge="-2" fbc:chemicalFormula="C12H21O14P"/>
      <species metaid="C05399__91__c__93__" id="C05399__91__c__93__" name="Melibiitol" compartment="c" hasOnlySubstanceUnits="false" boundaryCondition="false" constant="false" fbc:charge="0" fbc:chemicalFormula="C12H24O11"/>
      <species metaid="C05399__91__e__93__" id="C05399__91__e__93__" name="Melibiitol" compartment="e" hasOnlySubstanceUnits="false" boundaryCondition="false" constant="false" fbc:charge="0" fbc:chemicalFormula="C12H24O11"/>
      <species metaid="C05400__91__c__93__" id="C05400__91__c__93__" name="Epimelibiose" compartment="c" hasOnlySubstanceUnits="false" boundaryCondition="false" constant="false" fbc:charge="0" fbc:chemicalFormula="C12H22O11"/>
      <species metaid="C05400__91__e__93__" id="C05400__91__e__93__" name="Epimelibiose" compartment="e" hasOnlySubstanceUnits="false" boundaryCondition="false" constant="false" fbc:charge="0" fbc:chemicalFormula="C12H22O11"/>
      <species metaid="C05401__91__c__93__" id="C05401__91__c__93__" name="Galactosylglycerol" compartment="c" hasOnlySubstanceUnits="false" boundaryCondition="false" constant="false" fbc:charge="0" fbc:chemicalFormula="C9H18O8"/>
      <species metaid="C05401__91__e__93__" id="C05401__91__e__93__" name="Galactosylglycerol" compartment="e" hasOnlySubstanceUnits="false" boundaryCondition="false" constant="false" fbc:charge="0" fbc:chemicalFormula="C9H18O8"/>
      <species metaid="C05402__91__c__93__" id="C05402__91__c__93__" name="Melibiose" compartment="c" hasOnlySubstanceUnits="false" boundaryCondition="false" constant="false" fbc:charge="0" fbc:chemicalFormula="C12H22O11"/>
      <species metaid="C05402__91__e__93__" id="C05402__91__e__93__" name="Melibiose" compartment="e" hasOnlySubstanceUnits="false" boundaryCondition="false" constant="false" fbc:charge="0" fbc:chemicalFormula="C12H22O11"/>
      <species metaid="C05404__91__c__93__" id="C05404__91__c__93__" name="Manninotriose" compartment="c" hasOnlySubstanceUnits="false" boundaryCondition="false" constant="false" fbc:charge="0" fbc:chemicalFormula="C18H32O16"/>
      <species metaid="C05512__91__c__93__" id="C05512__91__c__93__" name="Deoxyinosine" compartment="c" hasOnlySubstanceUnits="false" boundaryCondition="false" constant="false" fbc:charge="0" fbc:chemicalFormula="C10H12N4O4"/>
      <species metaid="C05744__91__c__93__" id="C05744__91__c__93__" name="Acetoacetyl-ACP" compartment="c" hasOnlySubstanceUnits="false" boundaryCondition="false" constant="false" fbc:charge="-1" fbc:chemicalFormula="C15H25N2O9PRS"/>
      <species metaid="C05745__91__c__93__" id="C05745__91__c__93__" name="Butyryl-ACP" compartment="c" hasOnlySubstanceUnits="false" boundaryCondition="false" constant="false" fbc:charge="-1" fbc:chemicalFormula="C15H27N2O8PRS"/>
      <species metaid="C05746__91__c__93__" id="C05746__91__c__93__" name="3-Oxohexanoyl-[acp]" compartment="c" hasOnlySubstanceUnits="false" boundaryCondition="false" constant="false" fbc:charge="-1" fbc:chemicalFormula="C17H29N2O9PRS"/>
      <species metaid="C05747__91__c__93__" id="C05747__91__c__93__" name="D-3-Hydroxyhexanoyl-[acp]" compartment="c" hasOnlySubstanceUnits="false" boundaryCondition="false" constant="false" fbc:charge="-1" fbc:chemicalFormula="C17H31N2O9PRS"/>
      <species metaid="C05748__91__c__93__" id="C05748__91__c__93__" name="(2E)-Hexenoyl-[acp]" compartment="c" hasOnlySubstanceUnits="false" boundaryCondition="false" constant="false" fbc:charge="-1" fbc:chemicalFormula="C17H29N2O8PRS"/>
      <species metaid="C05749__91__c__93__" id="C05749__91__c__93__" name="Hexanoyl-ACP" compartment="c" hasOnlySubstanceUnits="false" boundaryCondition="false" constant="false" fbc:charge="-1" fbc:chemicalFormula="C17H31N2O8PRS"/>
      <species metaid="C05750__91__c__93__" id="C05750__91__c__93__" name="3-oxooctanoyl-acp" compartment="c" hasOnlySubstanceUnits="false" boundaryCondition="false" constant="false" fbc:charge="-1" fbc:chemicalFormula="C19H33N2O9PRS"/>
      <species metaid="C05751__91__c__93__" id="C05751__91__c__93__" name="(2E)-Octenoyl-[acp]" compartment="c" hasOnlySubstanceUnits="false" boundaryCondition="false" constant="false" fbc:charge="-1" fbc:chemicalFormula="C19H33N2O8PRS"/>
      <species metaid="C05752__91__c__93__" id="C05752__91__c__93__" name="Octanoyl-ACP" compartment="c" hasOnlySubstanceUnits="false" boundaryCondition="false" constant="false" fbc:charge="-1" fbc:chemicalFormula="C19H35N2O8PRS"/>
      <species metaid="C05753__91__c__93__" id="C05753__91__c__93__" name="3-oxodecanoyl-acp" compartment="c" hasOnlySubstanceUnits="false" boundaryCondition="false" constant="false" fbc:charge="-1" fbc:chemicalFormula="C21H37N2O9PRS"/>
      <species metaid="C05754__91__c__93__" id="C05754__91__c__93__" name="(2E)-Decenoyl-[acp]" compartment="c" hasOnlySubstanceUnits="false" boundaryCondition="false" constant="false" fbc:charge="-1" fbc:chemicalFormula="C21H37N2O8PRS"/>
      <species metaid="C05755__91__c__93__" id="C05755__91__c__93__" name="Decanoyl-ACP" compartment="c" hasOnlySubstanceUnits="false" boundaryCondition="false" constant="false" fbc:charge="-1" fbc:chemicalFormula="C21H39N2O8PRS"/>
      <species metaid="C05756__91__c__93__" id="C05756__91__c__93__" name="3-oxododecanoyl-acp" compartment="c" hasOnlySubstanceUnits="false" boundaryCondition="false" constant="false" fbc:charge="-1" fbc:chemicalFormula="C23H41N2O9PRS"/>
      <species metaid="C05757__91__c__93__" id="C05757__91__c__93__" name="D-3-Hydroxydodecanoyl-[acp]" compartment="c" hasOnlySubstanceUnits="false" boundaryCondition="false" constant="false" fbc:charge="-1" fbc:chemicalFormula="C23H43N2O9PRS"/>
      <species metaid="C05758__91__c__93__" id="C05758__91__c__93__" name="(2E)-Dodecenoyl-[acp]" compartment="c" hasOnlySubstanceUnits="false" boundaryCondition="false" constant="false" fbc:charge="-1" fbc:chemicalFormula="C23H41N2O8PRS"/>
      <species metaid="C05759__91__c__93__" id="C05759__91__c__93__" name="3-oxotetradecanoyl-acp" compartment="c" hasOnlySubstanceUnits="false" boundaryCondition="false" constant="false" fbc:charge="-1" fbc:chemicalFormula="C25H45N2O9PRS"/>
      <species metaid="C05760__91__c__93__" id="C05760__91__c__93__" name="(2E)-Tetradecenoyl-[acp]" compartment="c" hasOnlySubstanceUnits="false" boundaryCondition="false" constant="false" fbc:charge="-1" fbc:chemicalFormula="C25H45N2O8PRS"/>
      <species metaid="C05761__91__c__93__" id="C05761__91__c__93__" name="Myristoyl-ACP" compartment="c" hasOnlySubstanceUnits="false" boundaryCondition="false" constant="false" fbc:charge="-1" fbc:chemicalFormula="C25H47N2O8PRS"/>
      <species metaid="C05762__91__c__93__" id="C05762__91__c__93__" name="3-oxohexadecanoyl-acp" compartment="c" hasOnlySubstanceUnits="false" boundaryCondition="false" constant="false" fbc:charge="-1" fbc:chemicalFormula="C27H49N2O9PRS"/>
      <species metaid="C05763__91__c__93__" id="C05763__91__c__93__" name="(2E)-Hexadecenoyl-[acp]" compartment="c" hasOnlySubstanceUnits="false" boundaryCondition="false" constant="false" fbc:charge="-1" fbc:chemicalFormula="C27H49N2O8PRS"/>
      <species metaid="C05764__91__c__93__" id="C05764__91__c__93__" name="hexadecanoyl-acp" compartment="c" hasOnlySubstanceUnits="false" boundaryCondition="false" constant="false" fbc:charge="-1" fbc:chemicalFormula="C27H51N2O8PRS"/>
      <species metaid="C05892__91__c__93__" id="C05892__91__c__93__" name="UDP-N-acetylmuramoyl-L-alanyl-gamma-D-glutamyl-L-lysine" compartment="c" hasOnlySubstanceUnits="false" boundaryCondition="false" constant="false" fbc:charge="-3" fbc:chemicalFormula="C34H52N7O24P2"/>
      <species metaid="C05893__91__c__93__" id="C05893__91__c__93__" name="Undecaprenyl-diphospho-N-acetylmuramoyl-(N-acetylglucosamine)-L-alanyl-gamma-D-glutamyl-L-lysyl-D-alanyl-D-alanine" compartment="c" hasOnlySubstanceUnits="false" boundaryCondition="false" constant="false" fbc:charge="-3" fbc:chemicalFormula="C94H153N8O26P2"/>
      <species metaid="C05896__40__LYS__41____91__c__93__" id="C05896__40__LYS__41____91__c__93__" name="Lys-type peptidoglycan" compartment="c" hasOnlySubstanceUnits="false" boundaryCondition="false" constant="false" fbc:charge="-1" fbc:chemicalFormula="C45H73N10O21"/>
      <species metaid="C05929__91__c__93__" id="C05929__91__c__93__" name="10-Formyltetrahydrofolylpolyglutamate|10-Formyl-THF-polyglutamate" compartment="c" hasOnlySubstanceUnits="false" boundaryCondition="false" constant="false" fbc:charge="-4" fbc:chemicalFormula="C30H33N9O13"/>
      <species metaid="C05980__91__c__93__" id="C05980__91__c__93__" name="Cardiolipin" compartment="c" hasOnlySubstanceUnits="false" boundaryCondition="false" constant="false" fbc:charge="-2" fbc:chemicalFormula="C13H16O17P2R4"/>
      <species metaid="C06006__91__c__93__" id="C06006__91__c__93__" name="2-Aceto-2-hydroxybutanoate" compartment="c" hasOnlySubstanceUnits="false" boundaryCondition="false" constant="false" fbc:charge="-1" fbc:chemicalFormula="C6H9O4"/>
      <species metaid="C06007__91__c__93__" id="C06007__91__c__93__" name="2,3-Dihydroxy-3-methylvalerate" compartment="c" hasOnlySubstanceUnits="false" boundaryCondition="false" constant="false" fbc:charge="-1" fbc:chemicalFormula="C6H11O4"/>
      <species metaid="C06010__91__c__93__" id="C06010__91__c__93__" name="(S)-2-Acetolactate" compartment="c" hasOnlySubstanceUnits="false" boundaryCondition="false" constant="false" fbc:charge="-1" fbc:chemicalFormula="C5H7O4"/>
      <species metaid="C06113__91__c__93__" id="C06113__91__c__93__" name="L-Aspartyl-tRNA(Asn)" compartment="c" hasOnlySubstanceUnits="false" boundaryCondition="false" constant="false" fbc:charge="1" fbc:chemicalFormula="C14H23NO13PR2"/>
      <species metaid="C06156__91__c__93__" id="C06156__91__c__93__" name="D-Glucosamine1-phosphate" compartment="c" hasOnlySubstanceUnits="false" boundaryCondition="false" constant="false" fbc:charge="-1" fbc:chemicalFormula="C6H13NO8P"/>
      <species metaid="C06186__91__e__93__" id="C06186__91__e__93__" name="Arbutin" compartment="e" hasOnlySubstanceUnits="false" boundaryCondition="false" constant="false" fbc:charge="0" fbc:chemicalFormula="C12H16O7"/>
      <species metaid="C06187__91__c__93__" id="C06187__91__c__93__" name="Arbutin 6-phosphate" compartment="c" hasOnlySubstanceUnits="false" boundaryCondition="false" constant="false" fbc:charge="-2" fbc:chemicalFormula="C12H15O10P"/>
      <species metaid="C06188__91__c__93__" id="C06188__91__c__93__" name="Salicin 6-phosphate" compartment="c" hasOnlySubstanceUnits="false" boundaryCondition="false" constant="false" fbc:charge="-2" fbc:chemicalFormula="C13H17O10P"/>
      <species metaid="C06215__40__n__61__3__41____91__c__93__" id="C06215__40__n__61__3__41____91__c__93__" name="Levan(n=3)" compartment="c" hasOnlySubstanceUnits="false" boundaryCondition="false" constant="false" fbc:charge="0" fbc:chemicalFormula="C18H32O16"/>
      <species metaid="C06215__40__n__61__3__41____91__e__93__" id="C06215__40__n__61__3__41____91__e__93__" name="Levan(n=3)" compartment="e" hasOnlySubstanceUnits="false" boundaryCondition="false" constant="false" fbc:charge="0" fbc:chemicalFormula="C18H32O16"/>
      <species metaid="C06215__40__n__61__4__41____91__c__93__" id="C06215__40__n__61__4__41____91__c__93__" name="Levan(n=4)" compartment="c" hasOnlySubstanceUnits="false" boundaryCondition="false" constant="false" fbc:charge="0" fbc:chemicalFormula="C24H42O21"/>
      <species metaid="C06364__91__c__93__" id="C06364__91__c__93__" name="1,2-Diacyl-3-O-(alpha-D-glucopyranosyl)-sn-glycerol" compartment="c" hasOnlySubstanceUnits="false" boundaryCondition="false" constant="false" fbc:charge="0" fbc:chemicalFormula="C11H16O10R2"/>
      <species metaid="C06365__91__c__93__" id="C06365__91__c__93__" name="alpha-Kojibiosyldiacylglycerol" compartment="c" hasOnlySubstanceUnits="false" boundaryCondition="false" constant="false" fbc:charge="0" fbc:chemicalFormula="C17H26O15R2"/>
      <species metaid="C09332__91__c__93__" id="C09332__91__c__93__" name="THF-L-glutamate" compartment="c" hasOnlySubstanceUnits="false" boundaryCondition="false" constant="false" fbc:charge="-3" fbc:chemicalFormula="C24H27N8O9"/>
      <species metaid="C11838__91__c__93__" id="C11838__91__c__93__" name="(S)-4,5-Dihydroxypentane-2,3-dione" compartment="c" hasOnlySubstanceUnits="false" boundaryCondition="false" constant="false" fbc:charge="0" fbc:chemicalFormula="C5H8O4"/>
      <species metaid="C11907__91__c__93__" id="C11907__91__c__93__" name="dTDP-4-oxo-6-deoxy-D-glucose" compartment="c" hasOnlySubstanceUnits="false" boundaryCondition="false" constant="false" fbc:charge="-2" fbc:chemicalFormula="C16H22N2O15P2"/>
      <species metaid="C14463__91__c__93__" id="C14463__91__c__93__" name="(R)-3-Hydroxy-3-methyl-2-oxopentanoate" compartment="c" hasOnlySubstanceUnits="false" boundaryCondition="false" constant="false" fbc:charge="-1" fbc:chemicalFormula="C6H9O4"/>
      <species metaid="C14818__91__c__93__" id="C14818__91__c__93__" name="Fe2+" compartment="c" hasOnlySubstanceUnits="false" boundaryCondition="false" constant="false" fbc:charge="2" fbc:chemicalFormula="Fe"/>
      <species metaid="C14818__91__e__93__" id="C14818__91__e__93__" name="Fe2+" compartment="e" hasOnlySubstanceUnits="false" boundaryCondition="false" constant="false" fbc:charge="2" fbc:chemicalFormula="Fe"/>
      <species metaid="C14899__91__c__93__" id="C14899__91__c__93__" name="3-keto-L-gulonate-6-phosphate" compartment="c" hasOnlySubstanceUnits="false" boundaryCondition="false" constant="false" fbc:charge="-3" fbc:chemicalFormula="C6H8O10P"/>
      <species metaid="C15667__91__c__93__" id="C15667__91__c__93__" name="5-phosphoribosyl-5-carboxyaminoimidazole" compartment="c" hasOnlySubstanceUnits="false" boundaryCondition="false" constant="false" fbc:charge="-2" fbc:chemicalFormula="C9H12N3O9P"/>
      <species metaid="C15996__91__c__93__" id="C15996__91__c__93__" name="7-Cyano-7-carbaguanine" compartment="c" hasOnlySubstanceUnits="false" boundaryCondition="false" constant="false" fbc:charge="0" fbc:chemicalFormula="C7H5N5O"/>
      <species metaid="C16186__91__c__93__" id="C16186__91__c__93__" name="L-Ascorbate 6-phosphate" compartment="c" hasOnlySubstanceUnits="false" boundaryCondition="false" constant="false" fbc:charge="-3" fbc:chemicalFormula="C6H6O9P"/>
      <species metaid="C16219__91__c__93__" id="C16219__91__c__93__" name="3-Oxostearoyl-[acp]" compartment="c" hasOnlySubstanceUnits="false" boundaryCondition="false" constant="false" fbc:charge="-1" fbc:chemicalFormula="C29H53N2O9PRS"/>
      <species metaid="C16220__91__c__93__" id="C16220__91__c__93__" name="3-Hydroxystearoyl-[acp]" compartment="c" hasOnlySubstanceUnits="false" boundaryCondition="false" constant="false" fbc:charge="-1" fbc:chemicalFormula="C29H55N2O9PRS"/>
      <species metaid="C16221__91__c__93__" id="C16221__91__c__93__" name="(2E)-Octadecenoyl-[acp]" compartment="c" hasOnlySubstanceUnits="false" boundaryCondition="false" constant="false" fbc:charge="-1" fbc:chemicalFormula="C29H53N2O8PRS"/>
      <species metaid="C16675__91__c__93__" id="C16675__91__c__93__" name="7-Aminomethyl-7-carbaguanine" compartment="c" hasOnlySubstanceUnits="false" boundaryCondition="false" constant="false" fbc:charge="1" fbc:chemicalFormula="C7H10N5O"/>
      <species metaid="C16688__91__c__93__" id="C16688__91__c__93__" name="6-Phosphosucrose" compartment="c" hasOnlySubstanceUnits="false" boundaryCondition="false" constant="false" fbc:charge="-2" fbc:chemicalFormula="C12H21O14P"/>
      <species metaid="C17549__91__c__93__" id="C17549__91__c__93__" name="Undecaprenyl-diphospho-N-acetylmuramoyl-(N-acetylglucosamine)-L-alanyl-gamma-D-glutamyl-L-lysyl-(L-alanyl-L-alanyl)-D-alanyl-D-alanine" compartment="c" hasOnlySubstanceUnits="false" boundaryCondition="false" constant="false" fbc:charge="-3" fbc:chemicalFormula="C100H163N10O28P2"/>
      <species metaid="C17550__91__c__93__" id="C17550__91__c__93__" name="Undecaprenyl-diphospho-N-acetylmuramoyl-(N-acetylglucosamine)-L-alanyl-gamma-D-glutamyl-L-lysyl-(L-alanyl)-D-alanyl-D-alanine" compartment="c" hasOnlySubstanceUnits="false" boundaryCondition="false" constant="false" fbc:charge="-3" fbc:chemicalFormula="C97H158N9O27P2"/>
      <species metaid="C17556__91__c__93__" id="C17556__91__c__93__" name="Undecaprenylphosphate" compartment="c" hasOnlySubstanceUnits="false" boundaryCondition="false" constant="false" fbc:charge="-2" fbc:chemicalFormula="C55H89O4P"/>
      <species metaid="C17558__91__c__93__" id="C17558__91__c__93__" name="Undecaprenol" compartment="c" hasOnlySubstanceUnits="false" boundaryCondition="false" constant="false" fbc:charge="0" fbc:chemicalFormula="C55H90O"/>
      <species metaid="C20239__91__c__93__" id="C20239__91__c__93__" name="6-Carboxytetrahydropterin" compartment="c" hasOnlySubstanceUnits="false" boundaryCondition="false" constant="false" fbc:charge="-1" fbc:chemicalFormula="C7H8N5O3"/>
      <species metaid="C20248__91__c__93__" id="C20248__91__c__93__" name="7-Carboxy-7-carbaguanine" compartment="c" hasOnlySubstanceUnits="false" boundaryCondition="false" constant="false" fbc:charge="-1" fbc:chemicalFormula="C7H5N4O3"/>
      <species metaid="C20258__91__c__93__" id="C20258__91__c__93__" name="(2S,4S)-4-Hydroxy-2,3,4,5-tetrahydrodipicolinate" compartment="c" hasOnlySubstanceUnits="false" boundaryCondition="false" constant="false" fbc:charge="-3" fbc:chemicalFormula="C7H6NO5"/>
      <species metaid="C20897__91__c__93__" id="C20897__91__c__93__" name="Glycerophosphoglycoglycerolipid" compartment="c" hasOnlySubstanceUnits="false" boundaryCondition="false" constant="false" fbc:charge="-1" fbc:chemicalFormula="C20H32O20PR2"/>
    </listOfSpecies>
    <listOfParameters>
      <parameter id="FB1N1000" value="-1000" constant="true"/>
      <parameter id="FB2N0" value="0" constant="true"/>
      <parameter id="FB3N7" value="7" constant="true"/>
      <parameter id="FB4N1000" value="1000" constant="true"/>
    </listOfParameters>
    <listOfReactions>
      <reaction metaid="R_R00004" id="R_R00004" name="R00004" reversible="false" fast="false" fbc:lowerFluxBound="FB2N0" fbc:upperFluxBound="FB4N1000">
        <notes>
          <body xmlns="http://www.w3.org/1999/xhtml">
            <p>Confidence Level: 0</p>
          </body>
        </notes>
        <annotation xmlns:sbml="http://www.sbml.org/sbml/level3/version1/core">
          <rdf:RDF xmlns:rdf="http://www.w3.org/1999/02/22-rdf-syntax-ns#" xmlns:dcterms="http://purl.org/dc/terms/" xmlns:vCard="http://www.w3.org/2001/vcard-rdf/3.0#" xmlns:vCard4="http://www.w3.org/2006/vcard/ns#" xmlns:bqbiol="http://biomodels.net/biology-qualifiers/" xmlns:bqmodel="http://biomodels.net/model-qualifiers/">
            <rdf:Description rdf:about="#R_R00004">
              <bqbiol:is>
                <rdf:Bag>
                  <rdf:li rdf:resource="http://identifiers.org/ec-code/3.6.1.1"/>
                </rdf:Bag>
              </bqbiol:is>
            </rdf:Description>
          </rdf:RDF>
        </annotation>
        <listOfReactants>
          <speciesReference species="C00001__91__c__93__" stoichiometry="1" constant="true"/>
          <speciesReference species="C00013__91__c__93__" stoichiometry="1" constant="true"/>
        </listOfReactants>
        <listOfProducts>
          <speciesReference species="C00009__91__c__93__" stoichiometry="2" constant="true"/>
          <speciesReference species="C00080__91__c__93__" stoichiometry="1" constant="true"/>
        </listOfProducts>
        <fbc:geneProductAssociation>
          <fbc:geneProductRef fbc:geneProduct="G_SMU_1687"/>
        </fbc:geneProductAssociation>
      </reaction>
      <reaction metaid="R_R00127" id="R_R00127" name="R00127" reversible="false" fast="false" fbc:lowerFluxBound="FB2N0" fbc:upperFluxBound="FB4N1000">
        <notes>
          <body xmlns="http://www.w3.org/1999/xhtml">
            <p>Confidence Level: 0</p>
          </body>
        </notes>
        <annotation xmlns:sbml="http://www.sbml.org/sbml/level3/version1/core">
          <rdf:RDF xmlns:rdf="http://www.w3.org/1999/02/22-rdf-syntax-ns#" xmlns:dcterms="http://purl.org/dc/terms/" xmlns:vCard="http://www.w3.org/2001/vcard-rdf/3.0#" xmlns:vCard4="http://www.w3.org/2006/vcard/ns#" xmlns:bqbiol="http://biomodels.net/biology-qualifiers/" xmlns:bqmodel="http://biomodels.net/model-qualifiers/">
            <rdf:Description rdf:about="#R_R00127">
              <bqbiol:is>
                <rdf:Bag>
                  <rdf:li rdf:resource="http://identifiers.org/ec-code/2.7.4.3"/>
                </rdf:Bag>
              </bqbiol:is>
            </rdf:Description>
          </rdf:RDF>
        </annotation>
        <listOfReactants>
          <speciesReference species="C00002__91__c__93__" stoichiometry="1" constant="true"/>
          <speciesReference species="C00020__91__c__93__" stoichiometry="1" constant="true"/>
          <speciesReference species="C00080__91__c__93__" stoichiometry="1" constant="true"/>
        </listOfReactants>
        <listOfProducts>
          <speciesReference species="C00008__91__c__93__" stoichiometry="2" constant="true"/>
        </listOfProducts>
        <fbc:geneProductAssociation>
          <fbc:geneProductRef fbc:geneProduct="G_SMU_2005"/>
        </fbc:geneProductAssociation>
      </reaction>
      <reaction metaid="R_R00130" id="R_R00130" name="R00130" reversible="false" fast="false" fbc:lowerFluxBound="FB2N0" fbc:upperFluxBound="FB4N1000">
        <notes>
          <body xmlns="http://www.w3.org/1999/xhtml">
            <p>Confidence Level: 0</p>
          </body>
        </notes>
        <annotation xmlns:sbml="http://www.sbml.org/sbml/level3/version1/core">
          <rdf:RDF xmlns:rdf="http://www.w3.org/1999/02/22-rdf-syntax-ns#" xmlns:dcterms="http://purl.org/dc/terms/" xmlns:vCard="http://www.w3.org/2001/vcard-rdf/3.0#" xmlns:vCard4="http://www.w3.org/2006/vcard/ns#" xmlns:bqbiol="http://biomodels.net/biology-qualifiers/" xmlns:bqmodel="http://biomodels.net/model-qualifiers/">
            <rdf:Description rdf:about="#R_R00130">
              <bqbiol:is>
                <rdf:Bag>
                  <rdf:li rdf:resource="http://identifiers.org/ec-code/2.7.1.24"/>
                </rdf:Bag>
              </bqbiol:is>
            </rdf:Description>
          </rdf:RDF>
        </annotation>
        <listOfReactants>
          <speciesReference species="C00002__91__c__93__" stoichiometry="1" constant="true"/>
          <speciesReference species="C00882__91__c__93__" stoichiometry="1" constant="true"/>
        </listOfReactants>
        <listOfProducts>
          <speciesReference species="C00008__91__c__93__" stoichiometry="1" constant="true"/>
          <speciesReference species="C00010__91__c__93__" stoichiometry="1" constant="true"/>
          <speciesReference species="C00080__91__c__93__" stoichiometry="1" constant="true"/>
        </listOfProducts>
        <fbc:geneProductAssociation>
          <fbc:geneProductRef fbc:geneProduct="G_SMU_1613c"/>
        </fbc:geneProductAssociation>
      </reaction>
      <reaction metaid="R_R00158" id="R_R00158" name="R00158" reversible="false" fast="false" fbc:lowerFluxBound="FB2N0" fbc:upperFluxBound="FB4N1000">
        <notes>
          <body xmlns="http://www.w3.org/1999/xhtml">
            <p>Confidence Level: 0</p>
          </body>
        </notes>
        <annotation xmlns:sbml="http://www.sbml.org/sbml/level3/version1/core">
          <rdf:RDF xmlns:rdf="http://www.w3.org/1999/02/22-rdf-syntax-ns#" xmlns:dcterms="http://purl.org/dc/terms/" xmlns:vCard="http://www.w3.org/2001/vcard-rdf/3.0#" xmlns:vCard4="http://www.w3.org/2006/vcard/ns#" xmlns:bqbiol="http://biomodels.net/biology-qualifiers/" xmlns:bqmodel="http://biomodels.net/model-qualifiers/">
            <rdf:Description rdf:about="#R_R00158">
              <bqbiol:is>
                <rdf:Bag>
                  <rdf:li rdf:resource="http://identifiers.org/ec-code/2.7.4.22"/>
                </rdf:Bag>
              </bqbiol:is>
            </rdf:Description>
          </rdf:RDF>
        </annotation>
        <listOfReactants>
          <speciesReference species="C00002__91__c__93__" stoichiometry="1" constant="true"/>
          <speciesReference species="C00080__91__c__93__" stoichiometry="1" constant="true"/>
          <speciesReference species="C00105__91__c__93__" stoichiometry="1" constant="true"/>
        </listOfReactants>
        <listOfProducts>
          <speciesReference species="C00008__91__c__93__" stoichiometry="1" constant="true"/>
          <speciesReference species="C00015__91__c__93__" stoichiometry="1" constant="true"/>
        </listOfProducts>
        <fbc:geneProductAssociation>
          <fbc:geneProductRef fbc:geneProduct="G_SMU_1625"/>
        </fbc:geneProductAssociation>
      </reaction>
      <reaction metaid="R_R00161" id="R_R00161" name="R00161" reversible="false" fast="false" fbc:lowerFluxBound="FB2N0" fbc:upperFluxBound="FB4N1000">
        <notes>
          <body xmlns="http://www.w3.org/1999/xhtml">
            <p>Confidence Level: 0</p>
          </body>
        </notes>
        <annotation xmlns:sbml="http://www.sbml.org/sbml/level3/version1/core">
          <rdf:RDF xmlns:rdf="http://www.w3.org/1999/02/22-rdf-syntax-ns#" xmlns:dcterms="http://purl.org/dc/terms/" xmlns:vCard="http://www.w3.org/2001/vcard-rdf/3.0#" xmlns:vCard4="http://www.w3.org/2006/vcard/ns#" xmlns:bqbiol="http://biomodels.net/biology-qualifiers/" xmlns:bqmodel="http://biomodels.net/model-qualifiers/">
            <rdf:Description rdf:about="#R_R00161">
              <bqbiol:is>
                <rdf:Bag>
                  <rdf:li rdf:resource="http://identifiers.org/ec-code/2.7.7.2"/>
                </rdf:Bag>
              </bqbiol:is>
            </rdf:Description>
          </rdf:RDF>
        </annotation>
        <listOfReactants>
          <speciesReference species="C00002__91__c__93__" stoichiometry="1" constant="true"/>
          <speciesReference species="C00061__91__c__93__" stoichiometry="1" constant="true"/>
        </listOfReactants>
        <listOfProducts>
          <speciesReference species="C00013__91__c__93__" stoichiometry="1" constant="true"/>
          <speciesReference species="C00016__91__c__93__" stoichiometry="1" constant="true"/>
        </listOfProducts>
        <fbc:geneProductAssociation>
          <fbc:geneProductRef fbc:geneProduct="G_SMU_1143c"/>
        </fbc:geneProductAssociation>
      </reaction>
      <reaction metaid="R_R00189" id="R_R00189" name="R00189" reversible="false" fast="false" fbc:lowerFluxBound="FB2N0" fbc:upperFluxBound="FB4N1000">
        <notes>
          <body xmlns="http://www.w3.org/1999/xhtml">
            <p>Confidence Level: 0</p>
          </body>
        </notes>
        <annotation xmlns:sbml="http://www.sbml.org/sbml/level3/version1/core">
          <rdf:RDF xmlns:rdf="http://www.w3.org/1999/02/22-rdf-syntax-ns#" xmlns:dcterms="http://purl.org/dc/terms/" xmlns:vCard="http://www.w3.org/2001/vcard-rdf/3.0#" xmlns:vCard4="http://www.w3.org/2006/vcard/ns#" xmlns:bqbiol="http://biomodels.net/biology-qualifiers/" xmlns:bqmodel="http://biomodels.net/model-qualifiers/">
            <rdf:Description rdf:about="#R_R00189">
              <bqbiol:is>
                <rdf:Bag>
                  <rdf:li rdf:resource="http://identifiers.org/ec-code/6.3.1.5"/>
                </rdf:Bag>
              </bqbiol:is>
            </rdf:Description>
          </rdf:RDF>
        </annotation>
        <listOfReactants>
          <speciesReference species="C00002__91__c__93__" stoichiometry="1" constant="true"/>
          <speciesReference species="C00014__91__c__93__" stoichiometry="1" constant="true"/>
          <speciesReference species="C00857__91__c__93__" stoichiometry="1" constant="true"/>
        </listOfReactants>
        <listOfProducts>
          <speciesReference species="C00003__91__c__93__" stoichiometry="1" constant="true"/>
          <speciesReference species="C00013__91__c__93__" stoichiometry="1" constant="true"/>
          <speciesReference species="C00020__91__c__93__" stoichiometry="1" constant="true"/>
          <speciesReference species="C00080__91__c__93__" stoichiometry="2" constant="true"/>
        </listOfProducts>
        <fbc:geneProductAssociation>
          <fbc:geneProductRef fbc:geneProduct="G_SMU_465"/>
        </fbc:geneProductAssociation>
      </reaction>
      <reaction metaid="R_R00190" id="R_R00190" name="R00190" reversible="false" fast="false" fbc:lowerFluxBound="FB2N0" fbc:upperFluxBound="FB4N1000">
        <notes>
          <body xmlns="http://www.w3.org/1999/xhtml">
            <p>Confidence Level: 0</p>
          </body>
        </notes>
        <annotation xmlns:sbml="http://www.sbml.org/sbml/level3/version1/core">
          <rdf:RDF xmlns:rdf="http://www.w3.org/1999/02/22-rdf-syntax-ns#" xmlns:dcterms="http://purl.org/dc/terms/" xmlns:vCard="http://www.w3.org/2001/vcard-rdf/3.0#" xmlns:vCard4="http://www.w3.org/2006/vcard/ns#" xmlns:bqbiol="http://biomodels.net/biology-qualifiers/" xmlns:bqmodel="http://biomodels.net/model-qualifiers/">
            <rdf:Description rdf:about="#R_R00190">
              <bqbiol:is>
                <rdf:Bag>
                  <rdf:li rdf:resource="http://identifiers.org/ec-code/2.4.2.7"/>
                </rdf:Bag>
              </bqbiol:is>
            </rdf:Description>
          </rdf:RDF>
        </annotation>
        <listOfReactants>
          <speciesReference species="C00119__91__c__93__" stoichiometry="1" constant="true"/>
          <speciesReference species="C00147__91__c__93__" stoichiometry="1" constant="true"/>
        </listOfReactants>
        <listOfProducts>
          <speciesReference species="C00013__91__c__93__" stoichiometry="1" constant="true"/>
          <speciesReference species="C00020__91__c__93__" stoichiometry="1" constant="true"/>
          <speciesReference species="C00080__91__c__93__" stoichiometry="1" constant="true"/>
        </listOfProducts>
        <fbc:geneProductAssociation>
          <fbc:geneProductRef fbc:geneProduct="G_SMU_1467"/>
        </fbc:geneProductAssociation>
      </reaction>
      <reaction metaid="R_R00200" id="R_R00200" name="R00200" reversible="false" fast="false" fbc:lowerFluxBound="FB2N0" fbc:upperFluxBound="FB4N1000">
        <notes>
          <body xmlns="http://www.w3.org/1999/xhtml">
            <p>Confidence Level: 0</p>
          </body>
        </notes>
        <annotation xmlns:sbml="http://www.sbml.org/sbml/level3/version1/core">
          <rdf:RDF xmlns:rdf="http://www.w3.org/1999/02/22-rdf-syntax-ns#" xmlns:dcterms="http://purl.org/dc/terms/" xmlns:vCard="http://www.w3.org/2001/vcard-rdf/3.0#" xmlns:vCard4="http://www.w3.org/2006/vcard/ns#" xmlns:bqbiol="http://biomodels.net/biology-qualifiers/" xmlns:bqmodel="http://biomodels.net/model-qualifiers/">
            <rdf:Description rdf:about="#R_R00200">
              <bqbiol:is>
                <rdf:Bag>
                  <rdf:li rdf:resource="http://identifiers.org/ec-code/2.7.1.40"/>
                </rdf:Bag>
              </bqbiol:is>
            </rdf:Description>
          </rdf:RDF>
        </annotation>
        <listOfReactants>
          <speciesReference species="C00008__91__c__93__" stoichiometry="1" constant="true"/>
          <speciesReference species="C00074__91__c__93__" stoichiometry="1" constant="true"/>
          <speciesReference species="C00080__91__c__93__" stoichiometry="1" constant="true"/>
        </listOfReactants>
        <listOfProducts>
          <speciesReference species="C00002__91__c__93__" stoichiometry="1" constant="true"/>
          <speciesReference species="C00022__91__c__93__" stoichiometry="1" constant="true"/>
        </listOfProducts>
        <fbc:geneProductAssociation>
          <fbc:geneProductRef fbc:geneProduct="G_SMU_1190"/>
        </fbc:geneProductAssociation>
      </reaction>
      <reaction metaid="R_R00228" id="R_R00228" name="R00228" reversible="true" fast="false" fbc:lowerFluxBound="FB1N1000" fbc:upperFluxBound="FB4N1000">
        <notes>
          <body xmlns="http://www.w3.org/1999/xhtml">
            <p>Confidence Level: 0</p>
          </body>
        </notes>
        <annotation xmlns:sbml="http://www.sbml.org/sbml/level3/version1/core">
          <rdf:RDF xmlns:rdf="http://www.w3.org/1999/02/22-rdf-syntax-ns#" xmlns:dcterms="http://purl.org/dc/terms/" xmlns:vCard="http://www.w3.org/2001/vcard-rdf/3.0#" xmlns:vCard4="http://www.w3.org/2006/vcard/ns#" xmlns:bqbiol="http://biomodels.net/biology-qualifiers/" xmlns:bqmodel="http://biomodels.net/model-qualifiers/">
            <rdf:Description rdf:about="#R_R00228">
              <bqbiol:is>
                <rdf:Bag>
                  <rdf:li rdf:resource="http://identifiers.org/ec-code/1.2.1.10"/>
                </rdf:Bag>
              </bqbiol:is>
            </rdf:Description>
          </rdf:RDF>
        </annotation>
        <listOfReactants>
          <speciesReference species="C00003__91__c__93__" stoichiometry="1" constant="true"/>
          <speciesReference species="C00010__91__c__93__" stoichiometry="1" constant="true"/>
          <speciesReference species="C00084__91__c__93__" stoichiometry="1" constant="true"/>
        </listOfReactants>
        <listOfProducts>
          <speciesReference species="C00004__91__c__93__" stoichiometry="1" constant="true"/>
          <speciesReference species="C00024__91__c__93__" stoichiometry="1" constant="true"/>
          <speciesReference species="C00080__91__c__93__" stoichiometry="1" constant="true"/>
        </listOfProducts>
        <fbc:geneProductAssociation>
          <fbc:geneProductRef fbc:geneProduct="G_SMU_148"/>
        </fbc:geneProductAssociation>
      </reaction>
      <reaction metaid="R_R00230" id="R_R00230" name="R00230" reversible="true" fast="false" fbc:lowerFluxBound="FB1N1000" fbc:upperFluxBound="FB4N1000">
        <notes>
          <body xmlns="http://www.w3.org/1999/xhtml">
            <p>Confidence Level: 0</p>
          </body>
        </notes>
        <annotation xmlns:sbml="http://www.sbml.org/sbml/level3/version1/core">
          <rdf:RDF xmlns:rdf="http://www.w3.org/1999/02/22-rdf-syntax-ns#" xmlns:dcterms="http://purl.org/dc/terms/" xmlns:vCard="http://www.w3.org/2001/vcard-rdf/3.0#" xmlns:vCard4="http://www.w3.org/2006/vcard/ns#" xmlns:bqbiol="http://biomodels.net/biology-qualifiers/" xmlns:bqmodel="http://biomodels.net/model-qualifiers/">
            <rdf:Description rdf:about="#R_R00230">
              <bqbiol:is>
                <rdf:Bag>
                  <rdf:li rdf:resource="http://identifiers.org/ec-code/2.3.1.8"/>
                </rdf:Bag>
              </bqbiol:is>
            </rdf:Description>
          </rdf:RDF>
        </annotation>
        <listOfReactants>
          <speciesReference species="C00010__91__c__93__" stoichiometry="1" constant="true"/>
          <speciesReference species="C00227__91__c__93__" stoichiometry="1" constant="true"/>
        </listOfReactants>
        <listOfProducts>
          <speciesReference species="C00009__91__c__93__" stoichiometry="1" constant="true"/>
          <speciesReference species="C00024__91__c__93__" stoichiometry="1" constant="true"/>
        </listOfProducts>
        <fbc:geneProductAssociation>
          <fbc:geneProductRef fbc:geneProduct="G_SMU_1043c"/>
        </fbc:geneProductAssociation>
      </reaction>
      <reaction metaid="R_R00239" id="R_R00239" name="R00239" reversible="false" fast="false" fbc:lowerFluxBound="FB2N0" fbc:upperFluxBound="FB4N1000">
        <notes>
          <body xmlns="http://www.w3.org/1999/xhtml">
            <p>Confidence Level: 0</p>
          </body>
        </notes>
        <annotation xmlns:sbml="http://www.sbml.org/sbml/level3/version1/core">
          <rdf:RDF xmlns:rdf="http://www.w3.org/1999/02/22-rdf-syntax-ns#" xmlns:dcterms="http://purl.org/dc/terms/" xmlns:vCard="http://www.w3.org/2001/vcard-rdf/3.0#" xmlns:vCard4="http://www.w3.org/2006/vcard/ns#" xmlns:bqbiol="http://biomodels.net/biology-qualifiers/" xmlns:bqmodel="http://biomodels.net/model-qualifiers/">
            <rdf:Description rdf:about="#R_R00239">
              <bqbiol:is>
                <rdf:Bag>
                  <rdf:li rdf:resource="http://identifiers.org/ec-code/2.7.2.11"/>
                </rdf:Bag>
              </bqbiol:is>
            </rdf:Description>
          </rdf:RDF>
        </annotation>
        <listOfReactants>
          <speciesReference species="C00002__91__c__93__" stoichiometry="1" constant="true"/>
          <speciesReference species="C00025__91__c__93__" stoichiometry="1" constant="true"/>
        </listOfReactants>
        <listOfProducts>
          <speciesReference species="C00008__91__c__93__" stoichiometry="1" constant="true"/>
          <speciesReference species="C03287__91__c__93__" stoichiometry="1" constant="true"/>
        </listOfProducts>
        <fbc:geneProductAssociation>
          <fbc:geneProductRef fbc:geneProduct="G_SMU_449"/>
        </fbc:geneProductAssociation>
      </reaction>
      <reaction metaid="R_R00248" id="R_R00248" name="R00248" reversible="true" fast="false" fbc:lowerFluxBound="FB1N1000" fbc:upperFluxBound="FB4N1000">
        <notes>
          <body xmlns="http://www.w3.org/1999/xhtml">
            <p>Confidence Level: 0</p>
          </body>
        </notes>
        <annotation xmlns:sbml="http://www.sbml.org/sbml/level3/version1/core">
          <rdf:RDF xmlns:rdf="http://www.w3.org/1999/02/22-rdf-syntax-ns#" xmlns:dcterms="http://purl.org/dc/terms/" xmlns:vCard="http://www.w3.org/2001/vcard-rdf/3.0#" xmlns:vCard4="http://www.w3.org/2006/vcard/ns#" xmlns:bqbiol="http://biomodels.net/biology-qualifiers/" xmlns:bqmodel="http://biomodels.net/model-qualifiers/">
            <rdf:Description rdf:about="#R_R00248">
              <bqbiol:is>
                <rdf:Bag>
                  <rdf:li rdf:resource="http://identifiers.org/ec-code/1.4.1.4"/>
                </rdf:Bag>
              </bqbiol:is>
            </rdf:Description>
          </rdf:RDF>
        </annotation>
        <listOfReactants>
          <speciesReference species="C00005__91__c__93__" stoichiometry="1" constant="true"/>
          <speciesReference species="C00014__91__c__93__" stoichiometry="1" constant="true"/>
          <speciesReference species="C00026__91__c__93__" stoichiometry="1" constant="true"/>
          <speciesReference species="C00080__91__c__93__" stoichiometry="1" constant="true"/>
        </listOfReactants>
        <listOfProducts>
          <speciesReference species="C00001__91__c__93__" stoichiometry="1" constant="true"/>
          <speciesReference species="C00006__91__c__93__" stoichiometry="1" constant="true"/>
          <speciesReference species="C00025__91__c__93__" stoichiometry="1" constant="true"/>
        </listOfProducts>
        <fbc:geneProductAssociation>
          <fbc:geneProductRef fbc:geneProduct="G_SMU_913"/>
        </fbc:geneProductAssociation>
      </reaction>
      <reaction metaid="R_R00114" id="R_R00114" name="R00114" reversible="false" fast="false" fbc:lowerFluxBound="FB2N0" fbc:upperFluxBound="FB4N1000">
        <notes>
          <body xmlns="http://www.w3.org/1999/xhtml">
            <p>Confidence Level: 0</p>
          </body>
        </notes>
        <annotation xmlns:sbml="http://www.sbml.org/sbml/level3/version1/core">
          <rdf:RDF xmlns:rdf="http://www.w3.org/1999/02/22-rdf-syntax-ns#" xmlns:dcterms="http://purl.org/dc/terms/" xmlns:vCard="http://www.w3.org/2001/vcard-rdf/3.0#" xmlns:vCard4="http://www.w3.org/2006/vcard/ns#" xmlns:bqbiol="http://biomodels.net/biology-qualifiers/" xmlns:bqmodel="http://biomodels.net/model-qualifiers/">
            <rdf:Description rdf:about="#R_R00114">
              <bqbiol:is>
                <rdf:Bag>
                  <rdf:li rdf:resource="http://identifiers.org/ec-code/1.4.1.13"/>
                </rdf:Bag>
              </bqbiol:is>
            </rdf:Description>
          </rdf:RDF>
        </annotation>
        <listOfReactants>
          <speciesReference species="C00005__91__c__93__" stoichiometry="1" constant="true"/>
          <speciesReference species="C00026__91__c__93__" stoichiometry="1" constant="true"/>
          <speciesReference species="C00064__91__c__93__" stoichiometry="1" constant="true"/>
          <speciesReference species="C00080__91__c__93__" stoichiometry="1" constant="true"/>
        </listOfReactants>
        <listOfProducts>
          <speciesReference species="C00006__91__c__93__" stoichiometry="1" constant="true"/>
          <speciesReference species="C00025__91__c__93__" stoichiometry="2" constant="true"/>
        </listOfProducts>
        <fbc:geneProductAssociation>
          <fbc:and>
            <fbc:geneProductRef fbc:geneProduct="G_SMU_365"/>
            <fbc:geneProductRef fbc:geneProduct="G_SMU_366"/>
          </fbc:and>
        </fbc:geneProductAssociation>
      </reaction>
      <reaction metaid="R_R00093" id="R_R00093" name="R00093" reversible="false" fast="false" fbc:lowerFluxBound="FB2N0" fbc:upperFluxBound="FB4N1000">
        <notes>
          <body xmlns="http://www.w3.org/1999/xhtml">
            <p>Confidence Level: 0</p>
          </body>
        </notes>
        <annotation xmlns:sbml="http://www.sbml.org/sbml/level3/version1/core">
          <rdf:RDF xmlns:rdf="http://www.w3.org/1999/02/22-rdf-syntax-ns#" xmlns:dcterms="http://purl.org/dc/terms/" xmlns:vCard="http://www.w3.org/2001/vcard-rdf/3.0#" xmlns:vCard4="http://www.w3.org/2006/vcard/ns#" xmlns:bqbiol="http://biomodels.net/biology-qualifiers/" xmlns:bqmodel="http://biomodels.net/model-qualifiers/">
            <rdf:Description rdf:about="#R_R00093">
              <bqbiol:is>
                <rdf:Bag>
                  <rdf:li rdf:resource="http://identifiers.org/ec-code/1.4.1.14"/>
                </rdf:Bag>
              </bqbiol:is>
            </rdf:Description>
          </rdf:RDF>
        </annotation>
        <listOfReactants>
          <speciesReference species="C00004__91__c__93__" stoichiometry="1" constant="true"/>
          <speciesReference species="C00026__91__c__93__" stoichiometry="1" constant="true"/>
          <speciesReference species="C00064__91__c__93__" stoichiometry="1" constant="true"/>
          <speciesReference species="C00080__91__c__93__" stoichiometry="1" constant="true"/>
        </listOfReactants>
        <listOfProducts>
          <speciesReference species="C00003__91__c__93__" stoichiometry="1" constant="true"/>
          <speciesReference species="C00025__91__c__93__" stoichiometry="2" constant="true"/>
        </listOfProducts>
        <fbc:geneProductAssociation>
          <fbc:and>
            <fbc:geneProductRef fbc:geneProduct="G_SMU_365"/>
            <fbc:geneProductRef fbc:geneProduct="G_SMU_366"/>
          </fbc:and>
        </fbc:geneProductAssociation>
      </reaction>
      <reaction metaid="R_R00253" id="R_R00253" name="R00253" reversible="false" fast="false" fbc:lowerFluxBound="FB2N0" fbc:upperFluxBound="FB4N1000">
        <notes>
          <body xmlns="http://www.w3.org/1999/xhtml">
            <p>Confidence Level: 0</p>
          </body>
        </notes>
        <annotation xmlns:sbml="http://www.sbml.org/sbml/level3/version1/core">
          <rdf:RDF xmlns:rdf="http://www.w3.org/1999/02/22-rdf-syntax-ns#" xmlns:dcterms="http://purl.org/dc/terms/" xmlns:vCard="http://www.w3.org/2001/vcard-rdf/3.0#" xmlns:vCard4="http://www.w3.org/2006/vcard/ns#" xmlns:bqbiol="http://biomodels.net/biology-qualifiers/" xmlns:bqmodel="http://biomodels.net/model-qualifiers/">
            <rdf:Description rdf:about="#R_R00253">
              <bqbiol:is>
                <rdf:Bag>
                  <rdf:li rdf:resource="http://identifiers.org/ec-code/6.3.1.2"/>
                </rdf:Bag>
              </bqbiol:is>
            </rdf:Description>
          </rdf:RDF>
        </annotation>
        <listOfReactants>
          <speciesReference species="C00002__91__c__93__" stoichiometry="1" constant="true"/>
          <speciesReference species="C00014__91__c__93__" stoichiometry="1" constant="true"/>
          <speciesReference species="C00025__91__c__93__" stoichiometry="1" constant="true"/>
        </listOfReactants>
        <listOfProducts>
          <speciesReference species="C00008__91__c__93__" stoichiometry="1" constant="true"/>
          <speciesReference species="C00009__91__c__93__" stoichiometry="1" constant="true"/>
          <speciesReference species="C00064__91__c__93__" stoichiometry="1" constant="true"/>
          <speciesReference species="C00080__91__c__93__" stoichiometry="1" constant="true"/>
        </listOfProducts>
        <fbc:geneProductAssociation>
          <fbc:geneProductRef fbc:geneProduct="G_SMU_364"/>
        </fbc:geneProductAssociation>
      </reaction>
      <reaction metaid="R_R00258" id="R_R00258" name="R00258" reversible="true" fast="false" fbc:lowerFluxBound="FB1N1000" fbc:upperFluxBound="FB4N1000">
        <notes>
          <body xmlns="http://www.w3.org/1999/xhtml">
            <p>Confidence Level: 0</p>
          </body>
        </notes>
        <annotation xmlns:sbml="http://www.sbml.org/sbml/level3/version1/core">
          <rdf:RDF xmlns:rdf="http://www.w3.org/1999/02/22-rdf-syntax-ns#" xmlns:dcterms="http://purl.org/dc/terms/" xmlns:vCard="http://www.w3.org/2001/vcard-rdf/3.0#" xmlns:vCard4="http://www.w3.org/2006/vcard/ns#" xmlns:bqbiol="http://biomodels.net/biology-qualifiers/" xmlns:bqmodel="http://biomodels.net/model-qualifiers/">
            <rdf:Description rdf:about="#R_R00258">
              <bqbiol:is>
                <rdf:Bag>
                  <rdf:li rdf:resource="http://identifiers.org/ec-code/2.6.1.2"/>
                </rdf:Bag>
              </bqbiol:is>
            </rdf:Description>
          </rdf:RDF>
        </annotation>
        <listOfReactants>
          <speciesReference species="C00026__91__c__93__" stoichiometry="1" constant="true"/>
          <speciesReference species="C00041__91__c__93__" stoichiometry="1" constant="true"/>
        </listOfReactants>
        <listOfProducts>
          <speciesReference species="C00022__91__c__93__" stoichiometry="1" constant="true"/>
          <speciesReference species="C00025__91__c__93__" stoichiometry="1" constant="true"/>
        </listOfProducts>
        <fbc:geneProductAssociation>
          <fbc:geneProductRef fbc:geneProduct="G_SMU_1826"/>
        </fbc:geneProductAssociation>
      </reaction>
      <reaction metaid="R_R00259" id="R_R00259" name="R00259" reversible="false" fast="false" fbc:lowerFluxBound="FB2N0" fbc:upperFluxBound="FB4N1000">
        <notes>
          <body xmlns="http://www.w3.org/1999/xhtml">
            <p>Confidence Level: 0</p>
          </body>
        </notes>
        <annotation xmlns:sbml="http://www.sbml.org/sbml/level3/version1/core">
          <rdf:RDF xmlns:rdf="http://www.w3.org/1999/02/22-rdf-syntax-ns#" xmlns:dcterms="http://purl.org/dc/terms/" xmlns:vCard="http://www.w3.org/2001/vcard-rdf/3.0#" xmlns:vCard4="http://www.w3.org/2006/vcard/ns#" xmlns:bqbiol="http://biomodels.net/biology-qualifiers/" xmlns:bqmodel="http://biomodels.net/model-qualifiers/">
            <rdf:Description rdf:about="#R_R00259">
              <bqbiol:is>
                <rdf:Bag>
                  <rdf:li rdf:resource="http://identifiers.org/ec-code/2.3.1.1"/>
                </rdf:Bag>
              </bqbiol:is>
            </rdf:Description>
          </rdf:RDF>
        </annotation>
        <listOfReactants>
          <speciesReference species="C00024__91__c__93__" stoichiometry="1" constant="true"/>
          <speciesReference species="C00025__91__c__93__" stoichiometry="1" constant="true"/>
        </listOfReactants>
        <listOfProducts>
          <speciesReference species="C00010__91__c__93__" stoichiometry="1" constant="true"/>
          <speciesReference species="C00080__91__c__93__" stoichiometry="1" constant="true"/>
          <speciesReference species="C00624__91__c__93__" stoichiometry="1" constant="true"/>
        </listOfProducts>
        <fbc:geneProductAssociation>
          <fbc:geneProductRef fbc:geneProduct="G_SMU_664"/>
        </fbc:geneProductAssociation>
      </reaction>
      <reaction metaid="R_R00260" id="R_R00260" name="R00260" reversible="true" fast="false" fbc:lowerFluxBound="FB1N1000" fbc:upperFluxBound="FB4N1000">
        <notes>
          <body xmlns="http://www.w3.org/1999/xhtml">
            <p>Confidence Level: 0</p>
          </body>
        </notes>
        <annotation xmlns:sbml="http://www.sbml.org/sbml/level3/version1/core">
          <rdf:RDF xmlns:rdf="http://www.w3.org/1999/02/22-rdf-syntax-ns#" xmlns:dcterms="http://purl.org/dc/terms/" xmlns:vCard="http://www.w3.org/2001/vcard-rdf/3.0#" xmlns:vCard4="http://www.w3.org/2006/vcard/ns#" xmlns:bqbiol="http://biomodels.net/biology-qualifiers/" xmlns:bqmodel="http://biomodels.net/model-qualifiers/">
            <rdf:Description rdf:about="#R_R00260">
              <bqbiol:is>
                <rdf:Bag>
                  <rdf:li rdf:resource="http://identifiers.org/ec-code/5.1.1.3"/>
                </rdf:Bag>
              </bqbiol:is>
            </rdf:Description>
          </rdf:RDF>
        </annotation>
        <listOfReactants>
          <speciesReference species="C00025__91__c__93__" stoichiometry="1" constant="true"/>
        </listOfReactants>
        <listOfProducts>
          <speciesReference species="C00217__91__c__93__" stoichiometry="1" constant="true"/>
        </listOfProducts>
        <fbc:geneProductAssociation>
          <fbc:geneProductRef fbc:geneProduct="G_SMU_1718"/>
        </fbc:geneProductAssociation>
      </reaction>
      <reaction metaid="R_R00289" id="R_R00289" name="R00289" reversible="true" fast="false" fbc:lowerFluxBound="FB1N1000" fbc:upperFluxBound="FB4N1000">
        <notes>
          <body xmlns="http://www.w3.org/1999/xhtml">
            <p>Confidence Level: 0</p>
          </body>
        </notes>
        <annotation xmlns:sbml="http://www.sbml.org/sbml/level3/version1/core">
          <rdf:RDF xmlns:rdf="http://www.w3.org/1999/02/22-rdf-syntax-ns#" xmlns:dcterms="http://purl.org/dc/terms/" xmlns:vCard="http://www.w3.org/2001/vcard-rdf/3.0#" xmlns:vCard4="http://www.w3.org/2006/vcard/ns#" xmlns:bqbiol="http://biomodels.net/biology-qualifiers/" xmlns:bqmodel="http://biomodels.net/model-qualifiers/">
            <rdf:Description rdf:about="#R_R00289">
              <bqbiol:is>
                <rdf:Bag>
                  <rdf:li rdf:resource="http://identifiers.org/ec-code/2.7.7.9"/>
                </rdf:Bag>
              </bqbiol:is>
            </rdf:Description>
          </rdf:RDF>
        </annotation>
        <listOfReactants>
          <speciesReference species="C00075__91__c__93__" stoichiometry="1" constant="true"/>
          <speciesReference species="C00103__91__c__93__" stoichiometry="1" constant="true"/>
        </listOfReactants>
        <listOfProducts>
          <speciesReference species="C00013__91__c__93__" stoichiometry="1" constant="true"/>
          <speciesReference species="C00029__91__c__93__" stoichiometry="1" constant="true"/>
        </listOfProducts>
        <fbc:geneProductAssociation>
          <fbc:geneProductRef fbc:geneProduct="G_SMU_322c"/>
        </fbc:geneProductAssociation>
      </reaction>
      <reaction metaid="R_R00086" id="R_R00086" name="R00086" reversible="false" fast="false" fbc:lowerFluxBound="FB2N0" fbc:upperFluxBound="FB4N1000">
        <notes>
          <body xmlns="http://www.w3.org/1999/xhtml">
            <p>Confidence Level: 0</p>
          </body>
        </notes>
        <annotation xmlns:sbml="http://www.sbml.org/sbml/level3/version1/core">
          <rdf:RDF xmlns:rdf="http://www.w3.org/1999/02/22-rdf-syntax-ns#" xmlns:dcterms="http://purl.org/dc/terms/" xmlns:vCard="http://www.w3.org/2001/vcard-rdf/3.0#" xmlns:vCard4="http://www.w3.org/2006/vcard/ns#" xmlns:bqbiol="http://biomodels.net/biology-qualifiers/" xmlns:bqmodel="http://biomodels.net/model-qualifiers/">
            <rdf:Description rdf:about="#R_R00086">
              <bqbiol:is>
                <rdf:Bag>
                  <rdf:li rdf:resource="http://identifiers.org/ec-code/7.1.2.2"/>
                </rdf:Bag>
              </bqbiol:is>
            </rdf:Description>
          </rdf:RDF>
        </annotation>
        <listOfReactants>
          <speciesReference species="C00001__91__c__93__" stoichiometry="1" constant="true"/>
          <speciesReference species="C00002__91__c__93__" stoichiometry="1" constant="true"/>
          <speciesReference species="C00080__91__c__93__" stoichiometry="2" constant="true"/>
        </listOfReactants>
        <listOfProducts>
          <speciesReference species="C00008__91__c__93__" stoichiometry="1" constant="true"/>
          <speciesReference species="C00009__91__c__93__" stoichiometry="1" constant="true"/>
          <speciesReference species="C00080__91__e__93__" stoichiometry="3" constant="true"/>
        </listOfProducts>
        <fbc:geneProductAssociation>
          <fbc:and>
            <fbc:geneProductRef fbc:geneProduct="G_SMU_1527"/>
            <fbc:geneProductRef fbc:geneProduct="G_SMU_1528"/>
            <fbc:geneProductRef fbc:geneProduct="G_SMU_1529"/>
            <fbc:geneProductRef fbc:geneProduct="G_SMU_1530"/>
            <fbc:geneProductRef fbc:geneProduct="G_SMU_1531"/>
            <fbc:geneProductRef fbc:geneProduct="G_SMU_1532"/>
            <fbc:geneProductRef fbc:geneProduct="G_SMU_1533"/>
            <fbc:geneProductRef fbc:geneProduct="G_SMU_1534"/>
          </fbc:and>
        </fbc:geneProductAssociation>
      </reaction>
      <reaction metaid="R_R00104" id="R_R00104" name="R00104" reversible="false" fast="false" fbc:lowerFluxBound="FB2N0" fbc:upperFluxBound="FB4N1000">
        <notes>
          <body xmlns="http://www.w3.org/1999/xhtml">
            <p>Confidence Level: 0</p>
          </body>
        </notes>
        <annotation xmlns:sbml="http://www.sbml.org/sbml/level3/version1/core">
          <rdf:RDF xmlns:rdf="http://www.w3.org/1999/02/22-rdf-syntax-ns#" xmlns:dcterms="http://purl.org/dc/terms/" xmlns:vCard="http://www.w3.org/2001/vcard-rdf/3.0#" xmlns:vCard4="http://www.w3.org/2006/vcard/ns#" xmlns:bqbiol="http://biomodels.net/biology-qualifiers/" xmlns:bqmodel="http://biomodels.net/model-qualifiers/">
            <rdf:Description rdf:about="#R_R00104">
              <bqbiol:is>
                <rdf:Bag>
                  <rdf:li rdf:resource="http://identifiers.org/ec-code/2.7.1.23"/>
                </rdf:Bag>
              </bqbiol:is>
            </rdf:Description>
          </rdf:RDF>
        </annotation>
        <listOfReactants>
          <speciesReference species="C00002__91__c__93__" stoichiometry="1" constant="true"/>
          <speciesReference species="C00003__91__c__93__" stoichiometry="1" constant="true"/>
        </listOfReactants>
        <listOfProducts>
          <speciesReference species="C00006__91__c__93__" stoichiometry="1" constant="true"/>
          <speciesReference species="C00008__91__c__93__" stoichiometry="1" constant="true"/>
          <speciesReference species="C00080__91__c__93__" stoichiometry="1" constant="true"/>
        </listOfProducts>
        <fbc:geneProductAssociation>
          <fbc:geneProductRef fbc:geneProduct="G_SMU_1045c"/>
        </fbc:geneProductAssociation>
      </reaction>
      <reaction metaid="R_R00115" id="R_R00115" name="R00115" reversible="false" fast="false" fbc:lowerFluxBound="FB2N0" fbc:upperFluxBound="FB4N1000">
        <notes>
          <body xmlns="http://www.w3.org/1999/xhtml">
            <p>Confidence Level: 0</p>
          </body>
        </notes>
        <annotation xmlns:sbml="http://www.sbml.org/sbml/level3/version1/core">
          <rdf:RDF xmlns:rdf="http://www.w3.org/1999/02/22-rdf-syntax-ns#" xmlns:dcterms="http://purl.org/dc/terms/" xmlns:vCard="http://www.w3.org/2001/vcard-rdf/3.0#" xmlns:vCard4="http://www.w3.org/2006/vcard/ns#" xmlns:bqbiol="http://biomodels.net/biology-qualifiers/" xmlns:bqmodel="http://biomodels.net/model-qualifiers/">
            <rdf:Description rdf:about="#R_R00115">
              <bqbiol:is>
                <rdf:Bag>
                  <rdf:li rdf:resource="http://identifiers.org/ec-code/1.8.1.7"/>
                </rdf:Bag>
              </bqbiol:is>
            </rdf:Description>
          </rdf:RDF>
        </annotation>
        <listOfReactants>
          <speciesReference species="C00005__91__c__93__" stoichiometry="1" constant="true"/>
          <speciesReference species="C00080__91__c__93__" stoichiometry="1" constant="true"/>
          <speciesReference species="C00127__91__c__93__" stoichiometry="1" constant="true"/>
        </listOfReactants>
        <listOfProducts>
          <speciesReference species="C00006__91__c__93__" stoichiometry="1" constant="true"/>
          <speciesReference species="C00051__91__c__93__" stoichiometry="2" constant="true"/>
        </listOfProducts>
        <fbc:geneProductAssociation>
          <fbc:or>
            <fbc:geneProductRef fbc:geneProduct="G_SMU_140"/>
            <fbc:geneProductRef fbc:geneProduct="G_SMU_838"/>
          </fbc:or>
        </fbc:geneProductAssociation>
      </reaction>
      <reaction metaid="R_R00212" id="R_R00212" name="R00212" reversible="true" fast="false" fbc:lowerFluxBound="FB1N1000" fbc:upperFluxBound="FB4N1000">
        <notes>
          <body xmlns="http://www.w3.org/1999/xhtml">
            <p>Confidence Level: 0</p>
          </body>
        </notes>
        <annotation xmlns:sbml="http://www.sbml.org/sbml/level3/version1/core">
          <rdf:RDF xmlns:rdf="http://www.w3.org/1999/02/22-rdf-syntax-ns#" xmlns:dcterms="http://purl.org/dc/terms/" xmlns:vCard="http://www.w3.org/2001/vcard-rdf/3.0#" xmlns:vCard4="http://www.w3.org/2006/vcard/ns#" xmlns:bqbiol="http://biomodels.net/biology-qualifiers/" xmlns:bqmodel="http://biomodels.net/model-qualifiers/">
            <rdf:Description rdf:about="#R_R00212">
              <bqbiol:is>
                <rdf:Bag>
                  <rdf:li rdf:resource="http://identifiers.org/ec-code/2.3.1.54"/>
                </rdf:Bag>
              </bqbiol:is>
            </rdf:Description>
          </rdf:RDF>
        </annotation>
        <listOfReactants>
          <speciesReference species="C00010__91__c__93__" stoichiometry="1" constant="true"/>
          <speciesReference species="C00022__91__c__93__" stoichiometry="1" constant="true"/>
        </listOfReactants>
        <listOfProducts>
          <speciesReference species="C00024__91__c__93__" stoichiometry="1" constant="true"/>
          <speciesReference species="C00058__91__c__93__" stoichiometry="1" constant="true"/>
        </listOfProducts>
        <fbc:geneProductAssociation>
          <fbc:or>
            <fbc:geneProductRef fbc:geneProduct="G_SMU_402"/>
            <fbc:geneProductRef fbc:geneProduct="G_SMU_493"/>
          </fbc:or>
        </fbc:geneProductAssociation>
      </reaction>
      <reaction metaid="R_R00217" id="R_R00217" name="R00217" reversible="false" fast="false" fbc:lowerFluxBound="FB2N0" fbc:upperFluxBound="FB4N1000">
        <notes>
          <body xmlns="http://www.w3.org/1999/xhtml">
            <p>Confidence Level: 0</p>
          </body>
        </notes>
        <annotation xmlns:sbml="http://www.sbml.org/sbml/level3/version1/core">
          <rdf:RDF xmlns:rdf="http://www.w3.org/1999/02/22-rdf-syntax-ns#" xmlns:dcterms="http://purl.org/dc/terms/" xmlns:vCard="http://www.w3.org/2001/vcard-rdf/3.0#" xmlns:vCard4="http://www.w3.org/2006/vcard/ns#" xmlns:bqbiol="http://biomodels.net/biology-qualifiers/" xmlns:bqmodel="http://biomodels.net/model-qualifiers/">
            <rdf:Description rdf:about="#R_R00217">
              <bqbiol:is>
                <rdf:Bag>
                  <rdf:li rdf:resource="http://identifiers.org/ec-code/4.1.1.3"/>
                </rdf:Bag>
              </bqbiol:is>
            </rdf:Description>
          </rdf:RDF>
        </annotation>
        <listOfReactants>
          <speciesReference species="C00036__91__c__93__" stoichiometry="1" constant="true"/>
          <speciesReference species="C00080__91__c__93__" stoichiometry="1" constant="true"/>
        </listOfReactants>
        <listOfProducts>
          <speciesReference species="C00011__91__c__93__" stoichiometry="1" constant="true"/>
          <speciesReference species="C00022__91__c__93__" stoichiometry="1" constant="true"/>
        </listOfProducts>
        <fbc:geneProductAssociation>
          <fbc:and>
            <fbc:geneProductRef fbc:geneProduct="G_SMU_1017"/>
            <fbc:geneProductRef fbc:geneProduct="G_SMU_1023"/>
          </fbc:and>
        </fbc:geneProductAssociation>
      </reaction>
      <reaction metaid="R_R00291" id="R_R00291" name="R00291" reversible="true" fast="false" fbc:lowerFluxBound="FB1N1000" fbc:upperFluxBound="FB4N1000">
        <notes>
          <body xmlns="http://www.w3.org/1999/xhtml">
            <p>Confidence Level: 0</p>
          </body>
        </notes>
        <annotation xmlns:sbml="http://www.sbml.org/sbml/level3/version1/core">
          <rdf:RDF xmlns:rdf="http://www.w3.org/1999/02/22-rdf-syntax-ns#" xmlns:dcterms="http://purl.org/dc/terms/" xmlns:vCard="http://www.w3.org/2001/vcard-rdf/3.0#" xmlns:vCard4="http://www.w3.org/2006/vcard/ns#" xmlns:bqbiol="http://biomodels.net/biology-qualifiers/" xmlns:bqmodel="http://biomodels.net/model-qualifiers/">
            <rdf:Description rdf:about="#R_R00291">
              <bqbiol:is>
                <rdf:Bag>
                  <rdf:li rdf:resource="http://identifiers.org/ec-code/5.1.3.2"/>
                </rdf:Bag>
              </bqbiol:is>
            </rdf:Description>
          </rdf:RDF>
        </annotation>
        <listOfReactants>
          <speciesReference species="C00052__91__c__93__" stoichiometry="1" constant="true"/>
        </listOfReactants>
        <listOfProducts>
          <speciesReference species="C00029__91__c__93__" stoichiometry="1" constant="true"/>
        </listOfProducts>
        <fbc:geneProductAssociation>
          <fbc:or>
            <fbc:geneProductRef fbc:geneProduct="G_SMU_2065"/>
            <fbc:geneProductRef fbc:geneProduct="G_SMU_888"/>
          </fbc:or>
        </fbc:geneProductAssociation>
      </reaction>
      <reaction metaid="R_R00299" id="R_R00299" name="R00299" reversible="false" fast="false" fbc:lowerFluxBound="FB2N0" fbc:upperFluxBound="FB4N1000">
        <notes>
          <body xmlns="http://www.w3.org/1999/xhtml">
            <p>Confidence Level: 0</p>
          </body>
        </notes>
        <annotation xmlns:sbml="http://www.sbml.org/sbml/level3/version1/core">
          <rdf:RDF xmlns:rdf="http://www.w3.org/1999/02/22-rdf-syntax-ns#" xmlns:dcterms="http://purl.org/dc/terms/" xmlns:vCard="http://www.w3.org/2001/vcard-rdf/3.0#" xmlns:vCard4="http://www.w3.org/2006/vcard/ns#" xmlns:bqbiol="http://biomodels.net/biology-qualifiers/" xmlns:bqmodel="http://biomodels.net/model-qualifiers/">
            <rdf:Description rdf:about="#R_R00299">
              <bqbiol:is>
                <rdf:Bag>
                  <rdf:li rdf:resource="http://identifiers.org/ec-code/2.7.1.2"/>
                </rdf:Bag>
              </bqbiol:is>
            </rdf:Description>
          </rdf:RDF>
        </annotation>
        <listOfReactants>
          <speciesReference species="C00002__91__c__93__" stoichiometry="1" constant="true"/>
          <speciesReference species="C00031__91__c__93__" stoichiometry="1" constant="true"/>
        </listOfReactants>
        <listOfProducts>
          <speciesReference species="C00008__91__c__93__" stoichiometry="1" constant="true"/>
          <speciesReference species="C00080__91__c__93__" stoichiometry="1" constant="true"/>
          <speciesReference species="C00092__91__c__93__" stoichiometry="1" constant="true"/>
        </listOfProducts>
        <fbc:geneProductAssociation>
          <fbc:geneProductRef fbc:geneProduct="G_SMU_542"/>
        </fbc:geneProductAssociation>
      </reaction>
      <reaction metaid="R_R00315" id="R_R00315" name="R00315" reversible="true" fast="false" fbc:lowerFluxBound="FB1N1000" fbc:upperFluxBound="FB4N1000">
        <notes>
          <body xmlns="http://www.w3.org/1999/xhtml">
            <p>Confidence Level: 0</p>
          </body>
        </notes>
        <annotation xmlns:sbml="http://www.sbml.org/sbml/level3/version1/core">
          <rdf:RDF xmlns:rdf="http://www.w3.org/1999/02/22-rdf-syntax-ns#" xmlns:dcterms="http://purl.org/dc/terms/" xmlns:vCard="http://www.w3.org/2001/vcard-rdf/3.0#" xmlns:vCard4="http://www.w3.org/2006/vcard/ns#" xmlns:bqbiol="http://biomodels.net/biology-qualifiers/" xmlns:bqmodel="http://biomodels.net/model-qualifiers/">
            <rdf:Description rdf:about="#R_R00315">
              <bqbiol:is>
                <rdf:Bag>
                  <rdf:li rdf:resource="http://identifiers.org/ec-code/2.7.2.1"/>
                </rdf:Bag>
              </bqbiol:is>
            </rdf:Description>
          </rdf:RDF>
        </annotation>
        <listOfReactants>
          <speciesReference species="C00002__91__c__93__" stoichiometry="1" constant="true"/>
          <speciesReference species="C00033__91__c__93__" stoichiometry="1" constant="true"/>
        </listOfReactants>
        <listOfProducts>
          <speciesReference species="C00008__91__c__93__" stoichiometry="1" constant="true"/>
          <speciesReference species="C00227__91__c__93__" stoichiometry="1" constant="true"/>
        </listOfProducts>
        <fbc:geneProductAssociation>
          <fbc:geneProductRef fbc:geneProduct="G_SMU_1978"/>
        </fbc:geneProductAssociation>
      </reaction>
      <reaction metaid="R_R00317" id="R_R00317" name="R00317" reversible="false" fast="false" fbc:lowerFluxBound="FB2N0" fbc:upperFluxBound="FB4N1000">
        <notes>
          <body xmlns="http://www.w3.org/1999/xhtml">
            <p>Confidence Level: 0</p>
          </body>
        </notes>
        <annotation xmlns:sbml="http://www.sbml.org/sbml/level3/version1/core">
          <rdf:RDF xmlns:rdf="http://www.w3.org/1999/02/22-rdf-syntax-ns#" xmlns:dcterms="http://purl.org/dc/terms/" xmlns:vCard="http://www.w3.org/2001/vcard-rdf/3.0#" xmlns:vCard4="http://www.w3.org/2006/vcard/ns#" xmlns:bqbiol="http://biomodels.net/biology-qualifiers/" xmlns:bqmodel="http://biomodels.net/model-qualifiers/">
            <rdf:Description rdf:about="#R_R00317">
              <bqbiol:is>
                <rdf:Bag>
                  <rdf:li rdf:resource="http://identifiers.org/ec-code/3.6.1.7"/>
                </rdf:Bag>
              </bqbiol:is>
            </rdf:Description>
          </rdf:RDF>
        </annotation>
        <listOfReactants>
          <speciesReference species="C00001__91__c__93__" stoichiometry="1" constant="true"/>
          <speciesReference species="C00227__91__c__93__" stoichiometry="1" constant="true"/>
        </listOfReactants>
        <listOfProducts>
          <speciesReference species="C00009__91__c__93__" stoichiometry="1" constant="true"/>
          <speciesReference species="C00033__91__c__93__" stoichiometry="1" constant="true"/>
          <speciesReference species="C00080__91__c__93__" stoichiometry="1" constant="true"/>
        </listOfProducts>
        <fbc:geneProductAssociation>
          <fbc:geneProductRef fbc:geneProduct="G_SMU_1725"/>
        </fbc:geneProductAssociation>
      </reaction>
      <reaction metaid="R_R00332" id="R_R00332" name="R00332" reversible="false" fast="false" fbc:lowerFluxBound="FB2N0" fbc:upperFluxBound="FB4N1000">
        <notes>
          <body xmlns="http://www.w3.org/1999/xhtml">
            <p>Confidence Level: 0</p>
          </body>
        </notes>
        <annotation xmlns:sbml="http://www.sbml.org/sbml/level3/version1/core">
          <rdf:RDF xmlns:rdf="http://www.w3.org/1999/02/22-rdf-syntax-ns#" xmlns:dcterms="http://purl.org/dc/terms/" xmlns:vCard="http://www.w3.org/2001/vcard-rdf/3.0#" xmlns:vCard4="http://www.w3.org/2006/vcard/ns#" xmlns:bqbiol="http://biomodels.net/biology-qualifiers/" xmlns:bqmodel="http://biomodels.net/model-qualifiers/">
            <rdf:Description rdf:about="#R_R00332">
              <bqbiol:is>
                <rdf:Bag>
                  <rdf:li rdf:resource="http://identifiers.org/ec-code/2.7.4.8"/>
                </rdf:Bag>
              </bqbiol:is>
            </rdf:Description>
          </rdf:RDF>
        </annotation>
        <listOfReactants>
          <speciesReference species="C00002__91__c__93__" stoichiometry="1" constant="true"/>
          <speciesReference species="C00080__91__c__93__" stoichiometry="1" constant="true"/>
          <speciesReference species="C00144__91__c__93__" stoichiometry="1" constant="true"/>
        </listOfReactants>
        <listOfProducts>
          <speciesReference species="C00008__91__c__93__" stoichiometry="1" constant="true"/>
          <speciesReference species="C00035__91__c__93__" stoichiometry="1" constant="true"/>
        </listOfProducts>
        <fbc:geneProductAssociation>
          <fbc:geneProductRef fbc:geneProduct="G_SMU_478"/>
        </fbc:geneProductAssociation>
      </reaction>
      <reaction metaid="R_R00341" id="R_R00341" name="R00341" reversible="false" fast="false" fbc:lowerFluxBound="FB2N0" fbc:upperFluxBound="FB4N1000">
        <notes>
          <body xmlns="http://www.w3.org/1999/xhtml">
            <p>Confidence Level: 0</p>
          </body>
        </notes>
        <annotation xmlns:sbml="http://www.sbml.org/sbml/level3/version1/core">
          <rdf:RDF xmlns:rdf="http://www.w3.org/1999/02/22-rdf-syntax-ns#" xmlns:dcterms="http://purl.org/dc/terms/" xmlns:vCard="http://www.w3.org/2001/vcard-rdf/3.0#" xmlns:vCard4="http://www.w3.org/2006/vcard/ns#" xmlns:bqbiol="http://biomodels.net/biology-qualifiers/" xmlns:bqmodel="http://biomodels.net/model-qualifiers/">
            <rdf:Description rdf:about="#R_R00341">
              <bqbiol:is>
                <rdf:Bag>
                  <rdf:li rdf:resource="http://identifiers.org/ec-code/4.1.1.49"/>
                </rdf:Bag>
              </bqbiol:is>
            </rdf:Description>
          </rdf:RDF>
        </annotation>
        <listOfReactants>
          <speciesReference species="C00002__91__c__93__" stoichiometry="1" constant="true"/>
          <speciesReference species="C00036__91__c__93__" stoichiometry="1" constant="true"/>
        </listOfReactants>
        <listOfProducts>
          <speciesReference species="C00008__91__c__93__" stoichiometry="1" constant="true"/>
          <speciesReference species="C00011__91__c__93__" stoichiometry="1" constant="true"/>
          <speciesReference species="C00074__91__c__93__" stoichiometry="1" constant="true"/>
        </listOfProducts>
        <fbc:geneProductAssociation>
          <fbc:geneProductRef fbc:geneProduct="G_SMU_1389"/>
        </fbc:geneProductAssociation>
      </reaction>
      <reaction metaid="R_R00345" id="R_R00345" name="R00345" reversible="false" fast="false" fbc:lowerFluxBound="FB2N0" fbc:upperFluxBound="FB4N1000">
        <notes>
          <body xmlns="http://www.w3.org/1999/xhtml">
            <p>Confidence Level: 0</p>
          </body>
        </notes>
        <annotation xmlns:sbml="http://www.sbml.org/sbml/level3/version1/core">
          <rdf:RDF xmlns:rdf="http://www.w3.org/1999/02/22-rdf-syntax-ns#" xmlns:dcterms="http://purl.org/dc/terms/" xmlns:vCard="http://www.w3.org/2001/vcard-rdf/3.0#" xmlns:vCard4="http://www.w3.org/2006/vcard/ns#" xmlns:bqbiol="http://biomodels.net/biology-qualifiers/" xmlns:bqmodel="http://biomodels.net/model-qualifiers/">
            <rdf:Description rdf:about="#R_R00345">
              <bqbiol:is>
                <rdf:Bag>
                  <rdf:li rdf:resource="http://identifiers.org/ec-code/4.1.1.31"/>
                </rdf:Bag>
              </bqbiol:is>
            </rdf:Description>
          </rdf:RDF>
        </annotation>
        <listOfReactants>
          <speciesReference species="C00001__91__c__93__" stoichiometry="1" constant="true"/>
          <speciesReference species="C00011__91__c__93__" stoichiometry="1" constant="true"/>
          <speciesReference species="C00074__91__c__93__" stoichiometry="1" constant="true"/>
        </listOfReactants>
        <listOfProducts>
          <speciesReference species="C00009__91__c__93__" stoichiometry="1" constant="true"/>
          <speciesReference species="C00036__91__c__93__" stoichiometry="1" constant="true"/>
          <speciesReference species="C00080__91__c__93__" stoichiometry="1" constant="true"/>
        </listOfProducts>
        <fbc:geneProductAssociation>
          <fbc:geneProductRef fbc:geneProduct="G_SMU_712"/>
        </fbc:geneProductAssociation>
      </reaction>
      <reaction metaid="R_R00351" id="R_R00351" name="R00351" reversible="false" fast="false" fbc:lowerFluxBound="FB2N0" fbc:upperFluxBound="FB4N1000">
        <notes>
          <body xmlns="http://www.w3.org/1999/xhtml">
            <p>Confidence Level: 0</p>
          </body>
        </notes>
        <annotation xmlns:sbml="http://www.sbml.org/sbml/level3/version1/core">
          <rdf:RDF xmlns:rdf="http://www.w3.org/1999/02/22-rdf-syntax-ns#" xmlns:dcterms="http://purl.org/dc/terms/" xmlns:vCard="http://www.w3.org/2001/vcard-rdf/3.0#" xmlns:vCard4="http://www.w3.org/2006/vcard/ns#" xmlns:bqbiol="http://biomodels.net/biology-qualifiers/" xmlns:bqmodel="http://biomodels.net/model-qualifiers/">
            <rdf:Description rdf:about="#R_R00351">
              <bqbiol:is>
                <rdf:Bag>
                  <rdf:li rdf:resource="http://identifiers.org/ec-code/2.3.3.1"/>
                </rdf:Bag>
              </bqbiol:is>
            </rdf:Description>
          </rdf:RDF>
        </annotation>
        <listOfReactants>
          <speciesReference species="C00001__91__c__93__" stoichiometry="1" constant="true"/>
          <speciesReference species="C00024__91__c__93__" stoichiometry="1" constant="true"/>
          <speciesReference species="C00036__91__c__93__" stoichiometry="1" constant="true"/>
        </listOfReactants>
        <listOfProducts>
          <speciesReference species="C00010__91__c__93__" stoichiometry="1" constant="true"/>
          <speciesReference species="C00080__91__c__93__" stoichiometry="1" constant="true"/>
          <speciesReference species="C00158__91__c__93__" stoichiometry="1" constant="true"/>
        </listOfProducts>
        <fbc:geneProductAssociation>
          <fbc:geneProductRef fbc:geneProduct="G_SMU_671"/>
        </fbc:geneProductAssociation>
      </reaction>
      <reaction metaid="R_R00401" id="R_R00401" name="R00401" reversible="true" fast="false" fbc:lowerFluxBound="FB1N1000" fbc:upperFluxBound="FB4N1000">
        <notes>
          <body xmlns="http://www.w3.org/1999/xhtml">
            <p>Confidence Level: 0</p>
          </body>
        </notes>
        <annotation xmlns:sbml="http://www.sbml.org/sbml/level3/version1/core">
          <rdf:RDF xmlns:rdf="http://www.w3.org/1999/02/22-rdf-syntax-ns#" xmlns:dcterms="http://purl.org/dc/terms/" xmlns:vCard="http://www.w3.org/2001/vcard-rdf/3.0#" xmlns:vCard4="http://www.w3.org/2006/vcard/ns#" xmlns:bqbiol="http://biomodels.net/biology-qualifiers/" xmlns:bqmodel="http://biomodels.net/model-qualifiers/">
            <rdf:Description rdf:about="#R_R00401">
              <bqbiol:is>
                <rdf:Bag>
                  <rdf:li rdf:resource="http://identifiers.org/ec-code/5.1.1.1"/>
                </rdf:Bag>
              </bqbiol:is>
            </rdf:Description>
          </rdf:RDF>
        </annotation>
        <listOfReactants>
          <speciesReference species="C00041__91__c__93__" stoichiometry="1" constant="true"/>
        </listOfReactants>
        <listOfProducts>
          <speciesReference species="C00133__91__c__93__" stoichiometry="1" constant="true"/>
        </listOfProducts>
        <fbc:geneProductAssociation>
          <fbc:geneProductRef fbc:geneProduct="G_SMU_1834"/>
        </fbc:geneProductAssociation>
      </reaction>
      <reaction metaid="R_R11074" id="R_R11074" name="R11074" reversible="false" fast="false" fbc:lowerFluxBound="FB2N0" fbc:upperFluxBound="FB4N1000">
        <notes>
          <body xmlns="http://www.w3.org/1999/xhtml">
            <p>Confidence Level: 0</p>
          </body>
        </notes>
        <annotation xmlns:sbml="http://www.sbml.org/sbml/level3/version1/core">
          <rdf:RDF xmlns:rdf="http://www.w3.org/1999/02/22-rdf-syntax-ns#" xmlns:dcterms="http://purl.org/dc/terms/" xmlns:vCard="http://www.w3.org/2001/vcard-rdf/3.0#" xmlns:vCard4="http://www.w3.org/2006/vcard/ns#" xmlns:bqbiol="http://biomodels.net/biology-qualifiers/" xmlns:bqmodel="http://biomodels.net/model-qualifiers/">
            <rdf:Description rdf:about="#R_R11074">
              <bqbiol:is>
                <rdf:Bag>
                  <rdf:li rdf:resource="http://identifiers.org/ec-code/4.1.1.101"/>
                </rdf:Bag>
              </bqbiol:is>
            </rdf:Description>
          </rdf:RDF>
        </annotation>
        <listOfReactants>
          <speciesReference species="C00080__91__c__93__" stoichiometry="1" constant="true"/>
          <speciesReference species="C00149__91__c__93__" stoichiometry="1" constant="true"/>
        </listOfReactants>
        <listOfProducts>
          <speciesReference species="C00011__91__c__93__" stoichiometry="1" constant="true"/>
          <speciesReference species="C00186__91__c__93__" stoichiometry="1" constant="true"/>
        </listOfProducts>
        <fbc:geneProductAssociation>
          <fbc:geneProductRef fbc:geneProduct="G_SMU_137"/>
        </fbc:geneProductAssociation>
      </reaction>
      <reaction metaid="R_R00416" id="R_R00416" name="R00416" reversible="false" fast="false" fbc:lowerFluxBound="FB2N0" fbc:upperFluxBound="FB4N1000">
        <notes>
          <body xmlns="http://www.w3.org/1999/xhtml">
            <p>Confidence Level: 0</p>
          </body>
        </notes>
        <annotation xmlns:sbml="http://www.sbml.org/sbml/level3/version1/core">
          <rdf:RDF xmlns:rdf="http://www.w3.org/1999/02/22-rdf-syntax-ns#" xmlns:dcterms="http://purl.org/dc/terms/" xmlns:vCard="http://www.w3.org/2001/vcard-rdf/3.0#" xmlns:vCard4="http://www.w3.org/2006/vcard/ns#" xmlns:bqbiol="http://biomodels.net/biology-qualifiers/" xmlns:bqmodel="http://biomodels.net/model-qualifiers/">
            <rdf:Description rdf:about="#R_R00416">
              <bqbiol:is>
                <rdf:Bag>
                  <rdf:li rdf:resource="http://identifiers.org/ec-code/2.7.7.23"/>
                </rdf:Bag>
              </bqbiol:is>
            </rdf:Description>
          </rdf:RDF>
        </annotation>
        <listOfReactants>
          <speciesReference species="C00075__91__c__93__" stoichiometry="1" constant="true"/>
          <speciesReference species="C04501__91__c__93__" stoichiometry="1" constant="true"/>
        </listOfReactants>
        <listOfProducts>
          <speciesReference species="C00013__91__c__93__" stoichiometry="1" constant="true"/>
          <speciesReference species="C00043__91__c__93__" stoichiometry="1" constant="true"/>
        </listOfProducts>
        <fbc:geneProductAssociation>
          <fbc:geneProductRef fbc:geneProduct="G_SMU_1635"/>
        </fbc:geneProductAssociation>
      </reaction>
      <reaction metaid="R_R00420" id="R_R00420" name="R00420" reversible="true" fast="false" fbc:lowerFluxBound="FB1N1000" fbc:upperFluxBound="FB4N1000">
        <notes>
          <body xmlns="http://www.w3.org/1999/xhtml">
            <p>Confidence Level: 0</p>
          </body>
        </notes>
        <annotation xmlns:sbml="http://www.sbml.org/sbml/level3/version1/core">
          <rdf:RDF xmlns:rdf="http://www.w3.org/1999/02/22-rdf-syntax-ns#" xmlns:dcterms="http://purl.org/dc/terms/" xmlns:vCard="http://www.w3.org/2001/vcard-rdf/3.0#" xmlns:vCard4="http://www.w3.org/2006/vcard/ns#" xmlns:bqbiol="http://biomodels.net/biology-qualifiers/" xmlns:bqmodel="http://biomodels.net/model-qualifiers/">
            <rdf:Description rdf:about="#R_R00420">
              <bqbiol:is>
                <rdf:Bag>
                  <rdf:li rdf:resource="http://identifiers.org/ec-code/5.1.3.14"/>
                </rdf:Bag>
              </bqbiol:is>
            </rdf:Description>
          </rdf:RDF>
        </annotation>
        <listOfReactants>
          <speciesReference species="C00043__91__c__93__" stoichiometry="1" constant="true"/>
        </listOfReactants>
        <listOfProducts>
          <speciesReference species="C01170__91__c__93__" stoichiometry="1" constant="true"/>
        </listOfProducts>
        <fbc:geneProductAssociation>
          <fbc:geneProductRef fbc:geneProduct="G_SMU_1437"/>
        </fbc:geneProductAssociation>
      </reaction>
      <reaction metaid="R_R00451" id="R_R00451" name="R00451" reversible="false" fast="false" fbc:lowerFluxBound="FB2N0" fbc:upperFluxBound="FB4N1000">
        <notes>
          <body xmlns="http://www.w3.org/1999/xhtml">
            <p>Confidence Level: 0</p>
          </body>
        </notes>
        <annotation xmlns:sbml="http://www.sbml.org/sbml/level3/version1/core">
          <rdf:RDF xmlns:rdf="http://www.w3.org/1999/02/22-rdf-syntax-ns#" xmlns:dcterms="http://purl.org/dc/terms/" xmlns:vCard="http://www.w3.org/2001/vcard-rdf/3.0#" xmlns:vCard4="http://www.w3.org/2006/vcard/ns#" xmlns:bqbiol="http://biomodels.net/biology-qualifiers/" xmlns:bqmodel="http://biomodels.net/model-qualifiers/">
            <rdf:Description rdf:about="#R_R00451">
              <bqbiol:is>
                <rdf:Bag>
                  <rdf:li rdf:resource="http://identifiers.org/ec-code/4.1.1.20"/>
                </rdf:Bag>
              </bqbiol:is>
            </rdf:Description>
          </rdf:RDF>
        </annotation>
        <listOfReactants>
          <speciesReference species="C00080__91__c__93__" stoichiometry="1" constant="true"/>
          <speciesReference species="C00680__91__c__93__" stoichiometry="1" constant="true"/>
        </listOfReactants>
        <listOfProducts>
          <speciesReference species="C00011__91__c__93__" stoichiometry="1" constant="true"/>
          <speciesReference species="C00047__91__c__93__" stoichiometry="1" constant="true"/>
        </listOfProducts>
        <fbc:geneProductAssociation>
          <fbc:geneProductRef fbc:geneProduct="G_SMU_1721c"/>
        </fbc:geneProductAssociation>
      </reaction>
      <reaction metaid="R_R00480" id="R_R00480" name="R00480" reversible="false" fast="false" fbc:lowerFluxBound="FB2N0" fbc:upperFluxBound="FB4N1000">
        <notes>
          <body xmlns="http://www.w3.org/1999/xhtml">
            <p>Confidence Level: 0</p>
          </body>
        </notes>
        <annotation xmlns:sbml="http://www.sbml.org/sbml/level3/version1/core">
          <rdf:RDF xmlns:rdf="http://www.w3.org/1999/02/22-rdf-syntax-ns#" xmlns:dcterms="http://purl.org/dc/terms/" xmlns:vCard="http://www.w3.org/2001/vcard-rdf/3.0#" xmlns:vCard4="http://www.w3.org/2006/vcard/ns#" xmlns:bqbiol="http://biomodels.net/biology-qualifiers/" xmlns:bqmodel="http://biomodels.net/model-qualifiers/">
            <rdf:Description rdf:about="#R_R00480">
              <bqbiol:is>
                <rdf:Bag>
                  <rdf:li rdf:resource="http://identifiers.org/ec-code/2.7.2.4"/>
                </rdf:Bag>
              </bqbiol:is>
            </rdf:Description>
          </rdf:RDF>
        </annotation>
        <listOfReactants>
          <speciesReference species="C00002__91__c__93__" stoichiometry="1" constant="true"/>
          <speciesReference species="C00049__91__c__93__" stoichiometry="1" constant="true"/>
        </listOfReactants>
        <listOfProducts>
          <speciesReference species="C00008__91__c__93__" stoichiometry="1" constant="true"/>
          <speciesReference species="C03082__91__c__93__" stoichiometry="1" constant="true"/>
        </listOfProducts>
        <fbc:geneProductAssociation>
          <fbc:geneProductRef fbc:geneProduct="G_SMU_1748"/>
        </fbc:geneProductAssociation>
      </reaction>
      <reaction metaid="R_R00485" id="R_R00485" name="R00485" reversible="false" fast="false" fbc:lowerFluxBound="FB2N0" fbc:upperFluxBound="FB4N1000">
        <notes>
          <body xmlns="http://www.w3.org/1999/xhtml">
            <p>Confidence Level: 0</p>
          </body>
        </notes>
        <annotation xmlns:sbml="http://www.sbml.org/sbml/level3/version1/core">
          <rdf:RDF xmlns:rdf="http://www.w3.org/1999/02/22-rdf-syntax-ns#" xmlns:dcterms="http://purl.org/dc/terms/" xmlns:vCard="http://www.w3.org/2001/vcard-rdf/3.0#" xmlns:vCard4="http://www.w3.org/2006/vcard/ns#" xmlns:bqbiol="http://biomodels.net/biology-qualifiers/" xmlns:bqmodel="http://biomodels.net/model-qualifiers/">
            <rdf:Description rdf:about="#R_R00485">
              <bqbiol:is>
                <rdf:Bag>
                  <rdf:li rdf:resource="http://identifiers.org/ec-code/3.5.1.1"/>
                </rdf:Bag>
              </bqbiol:is>
            </rdf:Description>
          </rdf:RDF>
        </annotation>
        <listOfReactants>
          <speciesReference species="C00001__91__c__93__" stoichiometry="1" constant="true"/>
          <speciesReference species="C00152__91__c__93__" stoichiometry="1" constant="true"/>
        </listOfReactants>
        <listOfProducts>
          <speciesReference species="C00014__91__c__93__" stoichiometry="1" constant="true"/>
          <speciesReference species="C00049__91__c__93__" stoichiometry="1" constant="true"/>
        </listOfProducts>
        <fbc:geneProductAssociation>
          <fbc:geneProductRef fbc:geneProduct="G_SMU_1831"/>
        </fbc:geneProductAssociation>
      </reaction>
      <reaction metaid="R_R00491" id="R_R00491" name="R00491" reversible="false" fast="false" fbc:lowerFluxBound="FB2N0" fbc:upperFluxBound="FB4N1000">
        <notes>
          <body xmlns="http://www.w3.org/1999/xhtml">
            <p>Confidence Level: 0</p>
          </body>
        </notes>
        <annotation xmlns:sbml="http://www.sbml.org/sbml/level3/version1/core">
          <rdf:RDF xmlns:rdf="http://www.w3.org/1999/02/22-rdf-syntax-ns#" xmlns:dcterms="http://purl.org/dc/terms/" xmlns:vCard="http://www.w3.org/2001/vcard-rdf/3.0#" xmlns:vCard4="http://www.w3.org/2006/vcard/ns#" xmlns:bqbiol="http://biomodels.net/biology-qualifiers/" xmlns:bqmodel="http://biomodels.net/model-qualifiers/">
            <rdf:Description rdf:about="#R_R00491">
              <bqbiol:is>
                <rdf:Bag>
                  <rdf:li rdf:resource="http://identifiers.org/ec-code/5.1.1.13"/>
                </rdf:Bag>
              </bqbiol:is>
            </rdf:Description>
          </rdf:RDF>
        </annotation>
        <listOfReactants>
          <speciesReference species="C00049__91__c__93__" stoichiometry="1" constant="true"/>
        </listOfReactants>
        <listOfProducts>
          <speciesReference species="C00402__91__c__93__" stoichiometry="1" constant="true"/>
        </listOfProducts>
        <fbc:geneProductAssociation>
          <fbc:geneProductRef fbc:geneProduct="G_SMU_54"/>
        </fbc:geneProductAssociation>
      </reaction>
      <reaction metaid="R_R03647" id="R_R03647" name="R03647" reversible="false" fast="false" fbc:lowerFluxBound="FB2N0" fbc:upperFluxBound="FB4N1000">
        <notes>
          <body xmlns="http://www.w3.org/1999/xhtml">
            <p>Confidence Level: 0</p>
          </body>
        </notes>
        <annotation xmlns:sbml="http://www.sbml.org/sbml/level3/version1/core">
          <rdf:RDF xmlns:rdf="http://www.w3.org/1999/02/22-rdf-syntax-ns#" xmlns:dcterms="http://purl.org/dc/terms/" xmlns:vCard="http://www.w3.org/2001/vcard-rdf/3.0#" xmlns:vCard4="http://www.w3.org/2006/vcard/ns#" xmlns:bqbiol="http://biomodels.net/biology-qualifiers/" xmlns:bqmodel="http://biomodels.net/model-qualifiers/">
            <rdf:Description rdf:about="#R_R03647">
              <bqbiol:is>
                <rdf:Bag>
                  <rdf:li rdf:resource="http://identifiers.org/ec-code/6.1.1.23"/>
                </rdf:Bag>
              </bqbiol:is>
            </rdf:Description>
          </rdf:RDF>
        </annotation>
        <listOfReactants>
          <speciesReference species="C00002__91__c__93__" stoichiometry="1" constant="true"/>
          <speciesReference species="C00049__91__c__93__" stoichiometry="1" constant="true"/>
          <speciesReference species="C01637__91__c__93__" stoichiometry="1" constant="true"/>
        </listOfReactants>
        <listOfProducts>
          <speciesReference species="C00013__91__c__93__" stoichiometry="1" constant="true"/>
          <speciesReference species="C00020__91__c__93__" stoichiometry="1" constant="true"/>
          <speciesReference species="C06113__91__c__93__" stoichiometry="1" constant="true"/>
        </listOfProducts>
        <fbc:geneProductAssociation>
          <fbc:geneProductRef fbc:geneProduct="G_SMU_1822"/>
        </fbc:geneProductAssociation>
      </reaction>
      <reaction metaid="R_R04212" id="R_R04212" name="R04212" reversible="false" fast="false" fbc:lowerFluxBound="FB2N0" fbc:upperFluxBound="FB4N1000">
        <notes>
          <body xmlns="http://www.w3.org/1999/xhtml">
            <p>Confidence Level: 0</p>
          </body>
        </notes>
        <annotation xmlns:sbml="http://www.sbml.org/sbml/level3/version1/core">
          <rdf:RDF xmlns:rdf="http://www.w3.org/1999/02/22-rdf-syntax-ns#" xmlns:dcterms="http://purl.org/dc/terms/" xmlns:vCard="http://www.w3.org/2001/vcard-rdf/3.0#" xmlns:vCard4="http://www.w3.org/2006/vcard/ns#" xmlns:bqbiol="http://biomodels.net/biology-qualifiers/" xmlns:bqmodel="http://biomodels.net/model-qualifiers/">
            <rdf:Description rdf:about="#R_R04212">
              <bqbiol:is>
                <rdf:Bag>
                  <rdf:li rdf:resource="http://identifiers.org/ec-code/6.3.5.6"/>
                </rdf:Bag>
              </bqbiol:is>
            </rdf:Description>
          </rdf:RDF>
        </annotation>
        <listOfReactants>
          <speciesReference species="C00001__91__c__93__" stoichiometry="1" constant="true"/>
          <speciesReference species="C00002__91__c__93__" stoichiometry="1" constant="true"/>
          <speciesReference species="C00064__91__c__93__" stoichiometry="1" constant="true"/>
          <speciesReference species="C06113__91__c__93__" stoichiometry="1" constant="true"/>
        </listOfReactants>
        <listOfProducts>
          <speciesReference species="C00008__91__c__93__" stoichiometry="1" constant="true"/>
          <speciesReference species="C00009__91__c__93__" stoichiometry="1" constant="true"/>
          <speciesReference species="C00025__91__c__93__" stoichiometry="1" constant="true"/>
          <speciesReference species="C00080__91__c__93__" stoichiometry="2" constant="true"/>
          <speciesReference species="C03402__91__c__93__" stoichiometry="1" constant="true"/>
        </listOfProducts>
        <fbc:geneProductAssociation>
          <fbc:geneProductRef fbc:geneProduct="G_SMU_1819"/>
        </fbc:geneProductAssociation>
      </reaction>
      <reaction metaid="R_R04238" id="R_R04238" name="R04238" reversible="false" fast="false" fbc:lowerFluxBound="FB2N0" fbc:upperFluxBound="FB4N1000">
        <notes>
          <body xmlns="http://www.w3.org/1999/xhtml">
            <p>Confidence Level: 0</p>
          </body>
        </notes>
        <annotation xmlns:sbml="http://www.sbml.org/sbml/level3/version1/core">
          <rdf:RDF xmlns:rdf="http://www.w3.org/1999/02/22-rdf-syntax-ns#" xmlns:dcterms="http://purl.org/dc/terms/" xmlns:vCard="http://www.w3.org/2001/vcard-rdf/3.0#" xmlns:vCard4="http://www.w3.org/2006/vcard/ns#" xmlns:bqbiol="http://biomodels.net/biology-qualifiers/" xmlns:bqmodel="http://biomodels.net/model-qualifiers/">
            <rdf:Description rdf:about="#R_R04238">
              <bqbiol:is>
                <rdf:Bag>
                  <rdf:li rdf:resource="http://identifiers.org/ec-code/3.1.1.29"/>
                </rdf:Bag>
              </bqbiol:is>
            </rdf:Description>
          </rdf:RDF>
        </annotation>
        <listOfReactants>
          <speciesReference species="C00001__91__c__93__" stoichiometry="1" constant="true"/>
          <speciesReference species="C03402__91__c__93__" stoichiometry="1" constant="true"/>
        </listOfReactants>
        <listOfProducts>
          <speciesReference species="C00080__91__c__93__" stoichiometry="1" constant="true"/>
          <speciesReference species="C00152__91__c__93__" stoichiometry="1" constant="true"/>
          <speciesReference species="C01637__91__c__93__" stoichiometry="1" constant="true"/>
        </listOfProducts>
        <fbc:geneProductAssociation>
          <fbc:geneProductRef fbc:geneProduct="G_SMU_07"/>
        </fbc:geneProductAssociation>
      </reaction>
      <reaction metaid="R_R00497" id="R_R00497" name="R00497" reversible="false" fast="false" fbc:lowerFluxBound="FB2N0" fbc:upperFluxBound="FB4N1000">
        <notes>
          <body xmlns="http://www.w3.org/1999/xhtml">
            <p>Confidence Level: 0</p>
          </body>
        </notes>
        <annotation xmlns:sbml="http://www.sbml.org/sbml/level3/version1/core">
          <rdf:RDF xmlns:rdf="http://www.w3.org/1999/02/22-rdf-syntax-ns#" xmlns:dcterms="http://purl.org/dc/terms/" xmlns:vCard="http://www.w3.org/2001/vcard-rdf/3.0#" xmlns:vCard4="http://www.w3.org/2006/vcard/ns#" xmlns:bqbiol="http://biomodels.net/biology-qualifiers/" xmlns:bqmodel="http://biomodels.net/model-qualifiers/">
            <rdf:Description rdf:about="#R_R00497">
              <bqbiol:is>
                <rdf:Bag>
                  <rdf:li rdf:resource="http://identifiers.org/ec-code/6.3.2.3"/>
                </rdf:Bag>
              </bqbiol:is>
            </rdf:Description>
          </rdf:RDF>
        </annotation>
        <listOfReactants>
          <speciesReference species="C00002__91__c__93__" stoichiometry="1" constant="true"/>
          <speciesReference species="C00037__91__c__93__" stoichiometry="1" constant="true"/>
          <speciesReference species="C00669__91__c__93__" stoichiometry="1" constant="true"/>
        </listOfReactants>
        <listOfProducts>
          <speciesReference species="C00008__91__c__93__" stoichiometry="1" constant="true"/>
          <speciesReference species="C00009__91__c__93__" stoichiometry="1" constant="true"/>
          <speciesReference species="C00051__91__c__93__" stoichiometry="1" constant="true"/>
          <speciesReference species="C00080__91__c__93__" stoichiometry="1" constant="true"/>
        </listOfProducts>
        <fbc:geneProductAssociation>
          <fbc:geneProductRef fbc:geneProduct="G_SMU_267c"/>
        </fbc:geneProductAssociation>
      </reaction>
      <reaction metaid="R_R00512" id="R_R00512" name="R00512" reversible="false" fast="false" fbc:lowerFluxBound="FB2N0" fbc:upperFluxBound="FB4N1000">
        <notes>
          <body xmlns="http://www.w3.org/1999/xhtml">
            <p>Confidence Level: 0</p>
          </body>
        </notes>
        <annotation xmlns:sbml="http://www.sbml.org/sbml/level3/version1/core">
          <rdf:RDF xmlns:rdf="http://www.w3.org/1999/02/22-rdf-syntax-ns#" xmlns:dcterms="http://purl.org/dc/terms/" xmlns:vCard="http://www.w3.org/2001/vcard-rdf/3.0#" xmlns:vCard4="http://www.w3.org/2006/vcard/ns#" xmlns:bqbiol="http://biomodels.net/biology-qualifiers/" xmlns:bqmodel="http://biomodels.net/model-qualifiers/">
            <rdf:Description rdf:about="#R_R00512">
              <bqbiol:is>
                <rdf:Bag>
                  <rdf:li rdf:resource="http://identifiers.org/ec-code/2.7.4.25"/>
                </rdf:Bag>
              </bqbiol:is>
            </rdf:Description>
          </rdf:RDF>
        </annotation>
        <listOfReactants>
          <speciesReference species="C00002__91__c__93__" stoichiometry="1" constant="true"/>
          <speciesReference species="C00055__91__c__93__" stoichiometry="1" constant="true"/>
          <speciesReference species="C00080__91__c__93__" stoichiometry="1" constant="true"/>
        </listOfReactants>
        <listOfProducts>
          <speciesReference species="C00008__91__c__93__" stoichiometry="1" constant="true"/>
          <speciesReference species="C00112__91__c__93__" stoichiometry="1" constant="true"/>
        </listOfProducts>
        <fbc:geneProductAssociation>
          <fbc:geneProductRef fbc:geneProduct="G_SMU_696"/>
        </fbc:geneProductAssociation>
      </reaction>
      <reaction metaid="R_R00513" id="R_R00513" name="R00513" reversible="false" fast="false" fbc:lowerFluxBound="FB2N0" fbc:upperFluxBound="FB4N1000">
        <notes>
          <body xmlns="http://www.w3.org/1999/xhtml">
            <p>Confidence Level: 0</p>
          </body>
        </notes>
        <annotation xmlns:sbml="http://www.sbml.org/sbml/level3/version1/core">
          <rdf:RDF xmlns:rdf="http://www.w3.org/1999/02/22-rdf-syntax-ns#" xmlns:dcterms="http://purl.org/dc/terms/" xmlns:vCard="http://www.w3.org/2001/vcard-rdf/3.0#" xmlns:vCard4="http://www.w3.org/2006/vcard/ns#" xmlns:bqbiol="http://biomodels.net/biology-qualifiers/" xmlns:bqmodel="http://biomodels.net/model-qualifiers/">
            <rdf:Description rdf:about="#R_R00513">
              <bqbiol:is>
                <rdf:Bag>
                  <rdf:li rdf:resource="http://identifiers.org/ec-code/2.7.1.48"/>
                </rdf:Bag>
              </bqbiol:is>
            </rdf:Description>
          </rdf:RDF>
        </annotation>
        <listOfReactants>
          <speciesReference species="C00002__91__c__93__" stoichiometry="1" constant="true"/>
          <speciesReference species="C00475__91__c__93__" stoichiometry="1" constant="true"/>
        </listOfReactants>
        <listOfProducts>
          <speciesReference species="C00008__91__c__93__" stoichiometry="1" constant="true"/>
          <speciesReference species="C00055__91__c__93__" stoichiometry="1" constant="true"/>
          <speciesReference species="C00080__91__c__93__" stoichiometry="1" constant="true"/>
        </listOfProducts>
        <fbc:geneProductAssociation>
          <fbc:geneProductRef fbc:geneProduct="G_SMU_1386"/>
        </fbc:geneProductAssociation>
      </reaction>
      <reaction metaid="R_R00516" id="R_R00516" name="R00516" reversible="false" fast="false" fbc:lowerFluxBound="FB2N0" fbc:upperFluxBound="FB4N1000">
        <notes>
          <body xmlns="http://www.w3.org/1999/xhtml">
            <p>Confidence Level: 0</p>
          </body>
        </notes>
        <annotation xmlns:sbml="http://www.sbml.org/sbml/level3/version1/core">
          <rdf:RDF xmlns:rdf="http://www.w3.org/1999/02/22-rdf-syntax-ns#" xmlns:dcterms="http://purl.org/dc/terms/" xmlns:vCard="http://www.w3.org/2001/vcard-rdf/3.0#" xmlns:vCard4="http://www.w3.org/2006/vcard/ns#" xmlns:bqbiol="http://biomodels.net/biology-qualifiers/" xmlns:bqmodel="http://biomodels.net/model-qualifiers/">
            <rdf:Description rdf:about="#R_R00516">
              <bqbiol:is>
                <rdf:Bag>
                  <rdf:li rdf:resource="http://identifiers.org/ec-code/2.7.1.48"/>
                </rdf:Bag>
              </bqbiol:is>
            </rdf:Description>
          </rdf:RDF>
        </annotation>
        <listOfReactants>
          <speciesReference species="C00075__91__c__93__" stoichiometry="1" constant="true"/>
          <speciesReference species="C00475__91__c__93__" stoichiometry="1" constant="true"/>
        </listOfReactants>
        <listOfProducts>
          <speciesReference species="C00015__91__c__93__" stoichiometry="1" constant="true"/>
          <speciesReference species="C00055__91__c__93__" stoichiometry="1" constant="true"/>
          <speciesReference species="C00080__91__c__93__" stoichiometry="1" constant="true"/>
        </listOfProducts>
        <fbc:geneProductAssociation>
          <fbc:geneProductRef fbc:geneProduct="G_SMU_1386"/>
        </fbc:geneProductAssociation>
      </reaction>
      <reaction metaid="R_R00517" id="R_R00517" name="R00517" reversible="false" fast="false" fbc:lowerFluxBound="FB2N0" fbc:upperFluxBound="FB4N1000">
        <notes>
          <body xmlns="http://www.w3.org/1999/xhtml">
            <p>Confidence Level: 0</p>
          </body>
        </notes>
        <annotation xmlns:sbml="http://www.sbml.org/sbml/level3/version1/core">
          <rdf:RDF xmlns:rdf="http://www.w3.org/1999/02/22-rdf-syntax-ns#" xmlns:dcterms="http://purl.org/dc/terms/" xmlns:vCard="http://www.w3.org/2001/vcard-rdf/3.0#" xmlns:vCard4="http://www.w3.org/2006/vcard/ns#" xmlns:bqbiol="http://biomodels.net/biology-qualifiers/" xmlns:bqmodel="http://biomodels.net/model-qualifiers/">
            <rdf:Description rdf:about="#R_R00517">
              <bqbiol:is>
                <rdf:Bag>
                  <rdf:li rdf:resource="http://identifiers.org/ec-code/2.7.1.48"/>
                </rdf:Bag>
              </bqbiol:is>
            </rdf:Description>
          </rdf:RDF>
        </annotation>
        <listOfReactants>
          <speciesReference species="C00044__91__c__93__" stoichiometry="1" constant="true"/>
          <speciesReference species="C00475__91__c__93__" stoichiometry="1" constant="true"/>
        </listOfReactants>
        <listOfProducts>
          <speciesReference species="C00035__91__c__93__" stoichiometry="1" constant="true"/>
          <speciesReference species="C00055__91__c__93__" stoichiometry="1" constant="true"/>
          <speciesReference species="C00080__91__c__93__" stoichiometry="1" constant="true"/>
        </listOfProducts>
        <fbc:geneProductAssociation>
          <fbc:geneProductRef fbc:geneProduct="G_SMU_1386"/>
        </fbc:geneProductAssociation>
      </reaction>
      <reaction metaid="R_R00549" id="R_R00549" name="R00549" reversible="false" fast="false" fbc:lowerFluxBound="FB2N0" fbc:upperFluxBound="FB4N1000">
        <notes>
          <body xmlns="http://www.w3.org/1999/xhtml">
            <p>Confidence Level: 0</p>
          </body>
        </notes>
        <annotation xmlns:sbml="http://www.sbml.org/sbml/level3/version1/core">
          <rdf:RDF xmlns:rdf="http://www.w3.org/1999/02/22-rdf-syntax-ns#" xmlns:dcterms="http://purl.org/dc/terms/" xmlns:vCard="http://www.w3.org/2001/vcard-rdf/3.0#" xmlns:vCard4="http://www.w3.org/2006/vcard/ns#" xmlns:bqbiol="http://biomodels.net/biology-qualifiers/" xmlns:bqmodel="http://biomodels.net/model-qualifiers/">
            <rdf:Description rdf:about="#R_R00549">
              <bqbiol:is>
                <rdf:Bag>
                  <rdf:li rdf:resource="http://identifiers.org/ec-code/2.7.1.26"/>
                </rdf:Bag>
              </bqbiol:is>
            </rdf:Description>
          </rdf:RDF>
        </annotation>
        <listOfReactants>
          <speciesReference species="C00002__91__c__93__" stoichiometry="1" constant="true"/>
          <speciesReference species="C00255__91__c__93__" stoichiometry="1" constant="true"/>
        </listOfReactants>
        <listOfProducts>
          <speciesReference species="C00008__91__c__93__" stoichiometry="1" constant="true"/>
          <speciesReference species="C00061__91__c__93__" stoichiometry="1" constant="true"/>
          <speciesReference species="C00080__91__c__93__" stoichiometry="1" constant="true"/>
        </listOfProducts>
        <fbc:geneProductAssociation>
          <fbc:geneProductRef fbc:geneProduct="G_SMU_1143c"/>
        </fbc:geneProductAssociation>
      </reaction>
      <reaction metaid="R_R00573" id="R_R00573" name="R00573" reversible="false" fast="false" fbc:lowerFluxBound="FB2N0" fbc:upperFluxBound="FB4N1000">
        <notes>
          <body xmlns="http://www.w3.org/1999/xhtml">
            <p>Confidence Level: 0</p>
          </body>
        </notes>
        <annotation xmlns:sbml="http://www.sbml.org/sbml/level3/version1/core">
          <rdf:RDF xmlns:rdf="http://www.w3.org/1999/02/22-rdf-syntax-ns#" xmlns:dcterms="http://purl.org/dc/terms/" xmlns:vCard="http://www.w3.org/2001/vcard-rdf/3.0#" xmlns:vCard4="http://www.w3.org/2006/vcard/ns#" xmlns:bqbiol="http://biomodels.net/biology-qualifiers/" xmlns:bqmodel="http://biomodels.net/model-qualifiers/">
            <rdf:Description rdf:about="#R_R00573">
              <bqbiol:is>
                <rdf:Bag>
                  <rdf:li rdf:resource="http://identifiers.org/ec-code/6.3.4.2"/>
                </rdf:Bag>
              </bqbiol:is>
            </rdf:Description>
          </rdf:RDF>
        </annotation>
        <listOfReactants>
          <speciesReference species="C00001__91__c__93__" stoichiometry="1" constant="true"/>
          <speciesReference species="C00002__91__c__93__" stoichiometry="1" constant="true"/>
          <speciesReference species="C00064__91__c__93__" stoichiometry="1" constant="true"/>
          <speciesReference species="C00075__91__c__93__" stoichiometry="1" constant="true"/>
        </listOfReactants>
        <listOfProducts>
          <speciesReference species="C00008__91__c__93__" stoichiometry="1" constant="true"/>
          <speciesReference species="C00009__91__c__93__" stoichiometry="1" constant="true"/>
          <speciesReference species="C00025__91__c__93__" stoichiometry="1" constant="true"/>
          <speciesReference species="C00063__91__c__93__" stoichiometry="1" constant="true"/>
          <speciesReference species="C00080__91__c__93__" stoichiometry="2" constant="true"/>
        </listOfProducts>
        <fbc:geneProductAssociation>
          <fbc:geneProductRef fbc:geneProduct="G_SMU_97"/>
        </fbc:geneProductAssociation>
      </reaction>
      <reaction metaid="R_R00575" id="R_R00575" name="R00575" reversible="false" fast="false" fbc:lowerFluxBound="FB2N0" fbc:upperFluxBound="FB4N1000">
        <notes>
          <body xmlns="http://www.w3.org/1999/xhtml">
            <p>Confidence Level: 0</p>
          </body>
        </notes>
        <annotation xmlns:sbml="http://www.sbml.org/sbml/level3/version1/core">
          <rdf:RDF xmlns:rdf="http://www.w3.org/1999/02/22-rdf-syntax-ns#" xmlns:dcterms="http://purl.org/dc/terms/" xmlns:vCard="http://www.w3.org/2001/vcard-rdf/3.0#" xmlns:vCard4="http://www.w3.org/2006/vcard/ns#" xmlns:bqbiol="http://biomodels.net/biology-qualifiers/" xmlns:bqmodel="http://biomodels.net/model-qualifiers/">
            <rdf:Description rdf:about="#R_R00575">
              <bqbiol:is>
                <rdf:Bag>
                  <rdf:li rdf:resource="http://identifiers.org/ec-code/6.3.5.5"/>
                </rdf:Bag>
              </bqbiol:is>
            </rdf:Description>
          </rdf:RDF>
        </annotation>
        <listOfReactants>
          <speciesReference species="C00001__91__c__93__" stoichiometry="1" constant="true"/>
          <speciesReference species="C00002__91__c__93__" stoichiometry="2" constant="true"/>
          <speciesReference species="C00064__91__c__93__" stoichiometry="1" constant="true"/>
          <speciesReference species="C00288__91__c__93__" stoichiometry="1" constant="true"/>
        </listOfReactants>
        <listOfProducts>
          <speciesReference species="C00008__91__c__93__" stoichiometry="2" constant="true"/>
          <speciesReference species="C00009__91__c__93__" stoichiometry="1" constant="true"/>
          <speciesReference species="C00025__91__c__93__" stoichiometry="1" constant="true"/>
          <speciesReference species="C00080__91__c__93__" stoichiometry="2" constant="true"/>
          <speciesReference species="C00169__91__c__93__" stoichiometry="1" constant="true"/>
        </listOfProducts>
        <fbc:geneProductAssociation>
          <fbc:and>
            <fbc:geneProductRef fbc:geneProduct="G_SMU_859"/>
            <fbc:geneProductRef fbc:geneProduct="G_SMU_860"/>
          </fbc:and>
        </fbc:geneProductAssociation>
      </reaction>
      <reaction metaid="R_R00582" id="R_R00582" name="R00582" reversible="false" fast="false" fbc:lowerFluxBound="FB2N0" fbc:upperFluxBound="FB4N1000">
        <notes>
          <body xmlns="http://www.w3.org/1999/xhtml">
            <p>Confidence Level: 0</p>
          </body>
        </notes>
        <annotation xmlns:sbml="http://www.sbml.org/sbml/level3/version1/core">
          <rdf:RDF xmlns:rdf="http://www.w3.org/1999/02/22-rdf-syntax-ns#" xmlns:dcterms="http://purl.org/dc/terms/" xmlns:vCard="http://www.w3.org/2001/vcard-rdf/3.0#" xmlns:vCard4="http://www.w3.org/2006/vcard/ns#" xmlns:bqbiol="http://biomodels.net/biology-qualifiers/" xmlns:bqmodel="http://biomodels.net/model-qualifiers/">
            <rdf:Description rdf:about="#R_R00582">
              <bqbiol:is>
                <rdf:Bag>
                  <rdf:li rdf:resource="http://identifiers.org/ec-code/3.1.3.3"/>
                </rdf:Bag>
              </bqbiol:is>
            </rdf:Description>
          </rdf:RDF>
        </annotation>
        <listOfReactants>
          <speciesReference species="C00001__91__c__93__" stoichiometry="1" constant="true"/>
          <speciesReference species="C01005__91__c__93__" stoichiometry="1" constant="true"/>
        </listOfReactants>
        <listOfProducts>
          <speciesReference species="C00009__91__c__93__" stoichiometry="1" constant="true"/>
          <speciesReference species="C00065__91__c__93__" stoichiometry="1" constant="true"/>
        </listOfProducts>
        <fbc:geneProductAssociation>
          <fbc:geneProductRef fbc:geneProduct="G_SMU_1269"/>
        </fbc:geneProductAssociation>
      </reaction>
      <reaction metaid="R_R00586" id="R_R00586" name="R00586" reversible="false" fast="false" fbc:lowerFluxBound="FB2N0" fbc:upperFluxBound="FB4N1000">
        <notes>
          <body xmlns="http://www.w3.org/1999/xhtml">
            <p>Confidence Level: 0</p>
          </body>
        </notes>
        <annotation xmlns:sbml="http://www.sbml.org/sbml/level3/version1/core">
          <rdf:RDF xmlns:rdf="http://www.w3.org/1999/02/22-rdf-syntax-ns#" xmlns:dcterms="http://purl.org/dc/terms/" xmlns:vCard="http://www.w3.org/2001/vcard-rdf/3.0#" xmlns:vCard4="http://www.w3.org/2006/vcard/ns#" xmlns:bqbiol="http://biomodels.net/biology-qualifiers/" xmlns:bqmodel="http://biomodels.net/model-qualifiers/">
            <rdf:Description rdf:about="#R_R00586">
              <bqbiol:is>
                <rdf:Bag>
                  <rdf:li rdf:resource="http://identifiers.org/ec-code/2.3.1.30"/>
                </rdf:Bag>
              </bqbiol:is>
            </rdf:Description>
          </rdf:RDF>
        </annotation>
        <listOfReactants>
          <speciesReference species="C00024__91__c__93__" stoichiometry="1" constant="true"/>
          <speciesReference species="C00065__91__c__93__" stoichiometry="1" constant="true"/>
        </listOfReactants>
        <listOfProducts>
          <speciesReference species="C00010__91__c__93__" stoichiometry="1" constant="true"/>
          <speciesReference species="C00979__91__c__93__" stoichiometry="1" constant="true"/>
        </listOfProducts>
        <fbc:geneProductAssociation>
          <fbc:geneProductRef fbc:geneProduct="G_SMU_157"/>
        </fbc:geneProductAssociation>
      </reaction>
      <reaction metaid="R_R00619" id="R_R00619" name="R00619" reversible="false" fast="false" fbc:lowerFluxBound="FB2N0" fbc:upperFluxBound="FB4N1000">
        <notes>
          <body xmlns="http://www.w3.org/1999/xhtml">
            <p>Confidence Level: 0</p>
          </body>
        </notes>
        <annotation xmlns:sbml="http://www.sbml.org/sbml/level3/version1/core">
          <rdf:RDF xmlns:rdf="http://www.w3.org/1999/02/22-rdf-syntax-ns#" xmlns:dcterms="http://purl.org/dc/terms/" xmlns:vCard="http://www.w3.org/2001/vcard-rdf/3.0#" xmlns:vCard4="http://www.w3.org/2006/vcard/ns#" xmlns:bqbiol="http://biomodels.net/biology-qualifiers/" xmlns:bqmodel="http://biomodels.net/model-qualifiers/">
            <rdf:Description rdf:about="#R_R00619">
              <bqbiol:is>
                <rdf:Bag>
                  <rdf:li rdf:resource="http://identifiers.org/ec-code/2.7.6.2"/>
                </rdf:Bag>
              </bqbiol:is>
            </rdf:Description>
          </rdf:RDF>
        </annotation>
        <listOfReactants>
          <speciesReference species="C00002__91__c__93__" stoichiometry="1" constant="true"/>
          <speciesReference species="C00378__91__c__93__" stoichiometry="1" constant="true"/>
        </listOfReactants>
        <listOfProducts>
          <speciesReference species="C00020__91__c__93__" stoichiometry="1" constant="true"/>
          <speciesReference species="C00068__91__c__93__" stoichiometry="1" constant="true"/>
          <speciesReference species="C00080__91__c__93__" stoichiometry="1" constant="true"/>
        </listOfProducts>
        <fbc:geneProductAssociation>
          <fbc:geneProductRef fbc:geneProduct="G_SMU_353"/>
        </fbc:geneProductAssociation>
      </reaction>
      <reaction metaid="R_R00650" id="R_R00650" name="R00650" reversible="false" fast="false" fbc:lowerFluxBound="FB2N0" fbc:upperFluxBound="FB4N1000">
        <notes>
          <body xmlns="http://www.w3.org/1999/xhtml">
            <p>Confidence Level: 0</p>
          </body>
        </notes>
        <annotation xmlns:sbml="http://www.sbml.org/sbml/level3/version1/core">
          <rdf:RDF xmlns:rdf="http://www.w3.org/1999/02/22-rdf-syntax-ns#" xmlns:dcterms="http://purl.org/dc/terms/" xmlns:vCard="http://www.w3.org/2001/vcard-rdf/3.0#" xmlns:vCard4="http://www.w3.org/2006/vcard/ns#" xmlns:bqbiol="http://biomodels.net/biology-qualifiers/" xmlns:bqmodel="http://biomodels.net/model-qualifiers/">
            <rdf:Description rdf:about="#R_R00650">
              <bqbiol:is>
                <rdf:Bag>
                  <rdf:li rdf:resource="http://identifiers.org/ec-code/2.1.1.10"/>
                </rdf:Bag>
              </bqbiol:is>
            </rdf:Description>
          </rdf:RDF>
        </annotation>
        <listOfReactants>
          <speciesReference species="C00019__91__c__93__" stoichiometry="1" constant="true"/>
          <speciesReference species="C00155__91__c__93__" stoichiometry="1" constant="true"/>
        </listOfReactants>
        <listOfProducts>
          <speciesReference species="C00021__91__c__93__" stoichiometry="1" constant="true"/>
          <speciesReference species="C00073__91__c__93__" stoichiometry="1" constant="true"/>
          <speciesReference species="C00080__91__c__93__" stoichiometry="1" constant="true"/>
        </listOfProducts>
        <fbc:geneProductAssociation>
          <fbc:or>
            <fbc:geneProductRef fbc:geneProduct="G_SMU_874"/>
            <fbc:geneProductRef fbc:geneProduct="G_SMU_952"/>
          </fbc:or>
        </fbc:geneProductAssociation>
      </reaction>
      <reaction metaid="R_R00658" id="R_R00658" name="R00658" reversible="true" fast="false" fbc:lowerFluxBound="FB1N1000" fbc:upperFluxBound="FB4N1000">
        <notes>
          <body xmlns="http://www.w3.org/1999/xhtml">
            <p>Confidence Level: 0</p>
          </body>
        </notes>
        <annotation xmlns:sbml="http://www.sbml.org/sbml/level3/version1/core">
          <rdf:RDF xmlns:rdf="http://www.w3.org/1999/02/22-rdf-syntax-ns#" xmlns:dcterms="http://purl.org/dc/terms/" xmlns:vCard="http://www.w3.org/2001/vcard-rdf/3.0#" xmlns:vCard4="http://www.w3.org/2006/vcard/ns#" xmlns:bqbiol="http://biomodels.net/biology-qualifiers/" xmlns:bqmodel="http://biomodels.net/model-qualifiers/">
            <rdf:Description rdf:about="#R_R00658">
              <bqbiol:is>
                <rdf:Bag>
                  <rdf:li rdf:resource="http://identifiers.org/ec-code/4.2.1.11"/>
                </rdf:Bag>
              </bqbiol:is>
            </rdf:Description>
          </rdf:RDF>
        </annotation>
        <listOfReactants>
          <speciesReference species="C00631__91__c__93__" stoichiometry="1" constant="true"/>
        </listOfReactants>
        <listOfProducts>
          <speciesReference species="C00001__91__c__93__" stoichiometry="1" constant="true"/>
          <speciesReference species="C00074__91__c__93__" stoichiometry="1" constant="true"/>
        </listOfProducts>
        <fbc:geneProductAssociation>
          <fbc:geneProductRef fbc:geneProduct="G_SMU_1247"/>
        </fbc:geneProductAssociation>
      </reaction>
      <reaction metaid="R_R00660" id="R_R00660" name="R00660" reversible="false" fast="false" fbc:lowerFluxBound="FB2N0" fbc:upperFluxBound="FB4N1000">
        <notes>
          <body xmlns="http://www.w3.org/1999/xhtml">
            <p>Confidence Level: 0</p>
          </body>
        </notes>
        <annotation xmlns:sbml="http://www.sbml.org/sbml/level3/version1/core">
          <rdf:RDF xmlns:rdf="http://www.w3.org/1999/02/22-rdf-syntax-ns#" xmlns:dcterms="http://purl.org/dc/terms/" xmlns:vCard="http://www.w3.org/2001/vcard-rdf/3.0#" xmlns:vCard4="http://www.w3.org/2006/vcard/ns#" xmlns:bqbiol="http://biomodels.net/biology-qualifiers/" xmlns:bqmodel="http://biomodels.net/model-qualifiers/">
            <rdf:Description rdf:about="#R_R00660">
              <bqbiol:is>
                <rdf:Bag>
                  <rdf:li rdf:resource="http://identifiers.org/ec-code/2.5.1.7"/>
                </rdf:Bag>
              </bqbiol:is>
            </rdf:Description>
          </rdf:RDF>
        </annotation>
        <listOfReactants>
          <speciesReference species="C00043__91__c__93__" stoichiometry="1" constant="true"/>
          <speciesReference species="C00074__91__c__93__" stoichiometry="1" constant="true"/>
        </listOfReactants>
        <listOfProducts>
          <speciesReference species="C00009__91__c__93__" stoichiometry="1" constant="true"/>
          <speciesReference species="C04631__91__c__93__" stoichiometry="1" constant="true"/>
        </listOfProducts>
        <fbc:geneProductAssociation>
          <fbc:or>
            <fbc:geneProductRef fbc:geneProduct="G_SMU_1525"/>
            <fbc:geneProductRef fbc:geneProduct="G_SMU_1572"/>
          </fbc:or>
        </fbc:geneProductAssociation>
      </reaction>
      <reaction metaid="R_R00694" id="R_R00694" name="R00694" reversible="true" fast="false" fbc:lowerFluxBound="FB1N1000" fbc:upperFluxBound="FB4N1000">
        <notes>
          <body xmlns="http://www.w3.org/1999/xhtml">
            <p>Confidence Level: 0</p>
          </body>
        </notes>
        <annotation xmlns:sbml="http://www.sbml.org/sbml/level3/version1/core">
          <rdf:RDF xmlns:rdf="http://www.w3.org/1999/02/22-rdf-syntax-ns#" xmlns:dcterms="http://purl.org/dc/terms/" xmlns:vCard="http://www.w3.org/2001/vcard-rdf/3.0#" xmlns:vCard4="http://www.w3.org/2006/vcard/ns#" xmlns:bqbiol="http://biomodels.net/biology-qualifiers/" xmlns:bqmodel="http://biomodels.net/model-qualifiers/">
            <rdf:Description rdf:about="#R_R00694">
              <bqbiol:is>
                <rdf:Bag>
                  <rdf:li rdf:resource="http://identifiers.org/ec-code/2.6.1.9"/>
                </rdf:Bag>
              </bqbiol:is>
            </rdf:Description>
          </rdf:RDF>
        </annotation>
        <listOfReactants>
          <speciesReference species="C00025__91__c__93__" stoichiometry="1" constant="true"/>
          <speciesReference species="C00166__91__c__93__" stoichiometry="1" constant="true"/>
        </listOfReactants>
        <listOfProducts>
          <speciesReference species="C00026__91__c__93__" stoichiometry="1" constant="true"/>
          <speciesReference species="C00079__91__c__93__" stoichiometry="1" constant="true"/>
        </listOfProducts>
        <fbc:geneProductAssociation>
          <fbc:geneProductRef fbc:geneProduct="G_SMU_1273"/>
        </fbc:geneProductAssociation>
      </reaction>
      <reaction metaid="R_R00703" id="R_R00703" name="R00703" reversible="true" fast="false" fbc:lowerFluxBound="FB1N1000" fbc:upperFluxBound="FB4N1000">
        <notes>
          <body xmlns="http://www.w3.org/1999/xhtml">
            <p>Confidence Level: 0</p>
          </body>
        </notes>
        <annotation xmlns:sbml="http://www.sbml.org/sbml/level3/version1/core">
          <rdf:RDF xmlns:rdf="http://www.w3.org/1999/02/22-rdf-syntax-ns#" xmlns:dcterms="http://purl.org/dc/terms/" xmlns:vCard="http://www.w3.org/2001/vcard-rdf/3.0#" xmlns:vCard4="http://www.w3.org/2006/vcard/ns#" xmlns:bqbiol="http://biomodels.net/biology-qualifiers/" xmlns:bqmodel="http://biomodels.net/model-qualifiers/">
            <rdf:Description rdf:about="#R_R00703">
              <bqbiol:is>
                <rdf:Bag>
                  <rdf:li rdf:resource="http://identifiers.org/ec-code/1.1.1.27"/>
                </rdf:Bag>
              </bqbiol:is>
            </rdf:Description>
          </rdf:RDF>
        </annotation>
        <listOfReactants>
          <speciesReference species="C00004__91__c__93__" stoichiometry="1" constant="true"/>
          <speciesReference species="C00022__91__c__93__" stoichiometry="1" constant="true"/>
          <speciesReference species="C00080__91__c__93__" stoichiometry="1" constant="true"/>
        </listOfReactants>
        <listOfProducts>
          <speciesReference species="C00003__91__c__93__" stoichiometry="1" constant="true"/>
          <speciesReference species="C00186__91__c__93__" stoichiometry="1" constant="true"/>
        </listOfProducts>
        <fbc:geneProductAssociation>
          <fbc:geneProductRef fbc:geneProduct="G_SMU_1115"/>
        </fbc:geneProductAssociation>
      </reaction>
      <reaction metaid="R_R00734" id="R_R00734" name="R00734" reversible="true" fast="false" fbc:lowerFluxBound="FB1N1000" fbc:upperFluxBound="FB4N1000">
        <notes>
          <body xmlns="http://www.w3.org/1999/xhtml">
            <p>Confidence Level: 0</p>
          </body>
        </notes>
        <annotation xmlns:sbml="http://www.sbml.org/sbml/level3/version1/core">
          <rdf:RDF xmlns:rdf="http://www.w3.org/1999/02/22-rdf-syntax-ns#" xmlns:dcterms="http://purl.org/dc/terms/" xmlns:vCard="http://www.w3.org/2001/vcard-rdf/3.0#" xmlns:vCard4="http://www.w3.org/2006/vcard/ns#" xmlns:bqbiol="http://biomodels.net/biology-qualifiers/" xmlns:bqmodel="http://biomodels.net/model-qualifiers/">
            <rdf:Description rdf:about="#R_R00734">
              <bqbiol:is>
                <rdf:Bag>
                  <rdf:li rdf:resource="http://identifiers.org/ec-code/2.6.1.9"/>
                </rdf:Bag>
              </bqbiol:is>
            </rdf:Description>
          </rdf:RDF>
        </annotation>
        <listOfReactants>
          <speciesReference species="C00025__91__c__93__" stoichiometry="1" constant="true"/>
          <speciesReference species="C01179__91__c__93__" stoichiometry="1" constant="true"/>
        </listOfReactants>
        <listOfProducts>
          <speciesReference species="C00026__91__c__93__" stoichiometry="1" constant="true"/>
          <speciesReference species="C00082__91__c__93__" stoichiometry="1" constant="true"/>
        </listOfProducts>
        <fbc:geneProductAssociation>
          <fbc:geneProductRef fbc:geneProduct="G_SMU_1273"/>
        </fbc:geneProductAssociation>
      </reaction>
      <reaction metaid="R_R00209" id="R_R00209" name="R00209" reversible="false" fast="false" fbc:lowerFluxBound="FB2N0" fbc:upperFluxBound="FB4N1000">
        <notes>
          <body xmlns="http://www.w3.org/1999/xhtml">
            <p>Confidence Level: 0</p>
          </body>
        </notes>
        <annotation xmlns:sbml="http://www.sbml.org/sbml/level3/version1/core">
          <rdf:RDF xmlns:rdf="http://www.w3.org/1999/02/22-rdf-syntax-ns#" xmlns:dcterms="http://purl.org/dc/terms/" xmlns:vCard="http://www.w3.org/2001/vcard-rdf/3.0#" xmlns:vCard4="http://www.w3.org/2006/vcard/ns#" xmlns:bqbiol="http://biomodels.net/biology-qualifiers/" xmlns:bqmodel="http://biomodels.net/model-qualifiers/">
            <rdf:Description rdf:about="#R_R00209">
              <bqbiol:is>
                <rdf:Bag>
                  <rdf:li rdf:resource="http://identifiers.org/ec-code/1.2.4.1 and 2.3.1.12 and 1.8.1.4"/>
                </rdf:Bag>
              </bqbiol:is>
            </rdf:Description>
          </rdf:RDF>
        </annotation>
        <listOfReactants>
          <speciesReference species="C00003__91__c__93__" stoichiometry="1" constant="true"/>
          <speciesReference species="C00010__91__c__93__" stoichiometry="1" constant="true"/>
          <speciesReference species="C00022__91__c__93__" stoichiometry="1" constant="true"/>
        </listOfReactants>
        <listOfProducts>
          <speciesReference species="C00004__91__c__93__" stoichiometry="1" constant="true"/>
          <speciesReference species="C00011__91__c__93__" stoichiometry="1" constant="true"/>
          <speciesReference species="C00024__91__c__93__" stoichiometry="1" constant="true"/>
        </listOfProducts>
        <fbc:geneProductAssociation>
          <fbc:and>
            <fbc:geneProductRef fbc:geneProduct="G_SMU_1421"/>
            <fbc:geneProductRef fbc:geneProduct="G_SMU_1422"/>
            <fbc:geneProductRef fbc:geneProduct="G_SMU_1423"/>
            <fbc:geneProductRef fbc:geneProduct="G_SMU_1424"/>
          </fbc:and>
        </fbc:geneProductAssociation>
      </reaction>
      <reaction metaid="R_R00742" id="R_R00742" name="R00742" reversible="false" fast="false" fbc:lowerFluxBound="FB2N0" fbc:upperFluxBound="FB4N1000">
        <notes>
          <body xmlns="http://www.w3.org/1999/xhtml">
            <p>Confidence Level: 0</p>
          </body>
        </notes>
        <annotation xmlns:sbml="http://www.sbml.org/sbml/level3/version1/core">
          <rdf:RDF xmlns:rdf="http://www.w3.org/1999/02/22-rdf-syntax-ns#" xmlns:dcterms="http://purl.org/dc/terms/" xmlns:vCard="http://www.w3.org/2001/vcard-rdf/3.0#" xmlns:vCard4="http://www.w3.org/2006/vcard/ns#" xmlns:bqbiol="http://biomodels.net/biology-qualifiers/" xmlns:bqmodel="http://biomodels.net/model-qualifiers/">
            <rdf:Description rdf:about="#R_R00742">
              <bqbiol:is>
                <rdf:Bag>
                  <rdf:li rdf:resource="http://identifiers.org/ec-code/6.4.1.2"/>
                </rdf:Bag>
              </bqbiol:is>
            </rdf:Description>
          </rdf:RDF>
        </annotation>
        <listOfReactants>
          <speciesReference species="C00002__91__c__93__" stoichiometry="1" constant="true"/>
          <speciesReference species="C00024__91__c__93__" stoichiometry="1" constant="true"/>
          <speciesReference species="C00288__91__c__93__" stoichiometry="1" constant="true"/>
        </listOfReactants>
        <listOfProducts>
          <speciesReference species="C00008__91__c__93__" stoichiometry="1" constant="true"/>
          <speciesReference species="C00009__91__c__93__" stoichiometry="1" constant="true"/>
          <speciesReference species="C00080__91__c__93__" stoichiometry="1" constant="true"/>
          <speciesReference species="C00083__91__c__93__" stoichiometry="1" constant="true"/>
        </listOfProducts>
        <fbc:geneProductAssociation>
          <fbc:and>
            <fbc:geneProductRef fbc:geneProduct="G_SMU_1734"/>
            <fbc:geneProductRef fbc:geneProduct="G_SMU_1735"/>
            <fbc:geneProductRef fbc:geneProduct="G_SMU_1736"/>
            <fbc:geneProductRef fbc:geneProduct="G_SMU_1738"/>
          </fbc:and>
        </fbc:geneProductAssociation>
      </reaction>
      <reaction metaid="R_R00760" id="R_R00760" name="R00760" reversible="false" fast="false" fbc:lowerFluxBound="FB2N0" fbc:upperFluxBound="FB4N1000">
        <notes>
          <body xmlns="http://www.w3.org/1999/xhtml">
            <p>Confidence Level: 0</p>
          </body>
        </notes>
        <annotation xmlns:sbml="http://www.sbml.org/sbml/level3/version1/core">
          <rdf:RDF xmlns:rdf="http://www.w3.org/1999/02/22-rdf-syntax-ns#" xmlns:dcterms="http://purl.org/dc/terms/" xmlns:vCard="http://www.w3.org/2001/vcard-rdf/3.0#" xmlns:vCard4="http://www.w3.org/2006/vcard/ns#" xmlns:bqbiol="http://biomodels.net/biology-qualifiers/" xmlns:bqmodel="http://biomodels.net/model-qualifiers/">
            <rdf:Description rdf:about="#R_R00760">
              <bqbiol:is>
                <rdf:Bag>
                  <rdf:li rdf:resource="http://identifiers.org/ec-code/2.7.1.4"/>
                </rdf:Bag>
              </bqbiol:is>
            </rdf:Description>
          </rdf:RDF>
        </annotation>
        <listOfReactants>
          <speciesReference species="C00002__91__c__93__" stoichiometry="1" constant="true"/>
          <speciesReference species="C00095__91__c__93__" stoichiometry="1" constant="true"/>
        </listOfReactants>
        <listOfProducts>
          <speciesReference species="C00008__91__c__93__" stoichiometry="1" constant="true"/>
          <speciesReference species="C00080__91__c__93__" stoichiometry="1" constant="true"/>
          <speciesReference species="C00085__91__c__93__" stoichiometry="1" constant="true"/>
        </listOfProducts>
        <fbc:geneProductAssociation>
          <fbc:geneProductRef fbc:geneProduct="G_SMU_1840"/>
        </fbc:geneProductAssociation>
      </reaction>
      <reaction metaid="R_R00765" id="R_R00765" name="R00765" reversible="false" fast="false" fbc:lowerFluxBound="FB2N0" fbc:upperFluxBound="FB4N1000">
        <notes>
          <body xmlns="http://www.w3.org/1999/xhtml">
            <p>Confidence Level: 0</p>
          </body>
        </notes>
        <annotation xmlns:sbml="http://www.sbml.org/sbml/level3/version1/core">
          <rdf:RDF xmlns:rdf="http://www.w3.org/1999/02/22-rdf-syntax-ns#" xmlns:dcterms="http://purl.org/dc/terms/" xmlns:vCard="http://www.w3.org/2001/vcard-rdf/3.0#" xmlns:vCard4="http://www.w3.org/2006/vcard/ns#" xmlns:bqbiol="http://biomodels.net/biology-qualifiers/" xmlns:bqmodel="http://biomodels.net/model-qualifiers/">
            <rdf:Description rdf:about="#R_R00765">
              <bqbiol:is>
                <rdf:Bag>
                  <rdf:li rdf:resource="http://identifiers.org/ec-code/3.5.99.6"/>
                </rdf:Bag>
              </bqbiol:is>
            </rdf:Description>
          </rdf:RDF>
        </annotation>
        <listOfReactants>
          <speciesReference species="C00001__91__c__93__" stoichiometry="1" constant="true"/>
          <speciesReference species="C00352__91__c__93__" stoichiometry="1" constant="true"/>
        </listOfReactants>
        <listOfProducts>
          <speciesReference species="C00014__91__c__93__" stoichiometry="1" constant="true"/>
          <speciesReference species="C00085__91__c__93__" stoichiometry="1" constant="true"/>
        </listOfProducts>
        <fbc:geneProductAssociation>
          <fbc:geneProductRef fbc:geneProduct="G_SMU_636"/>
        </fbc:geneProductAssociation>
      </reaction>
      <reaction metaid="R_R00768" id="R_R00768" name="R00768" reversible="false" fast="false" fbc:lowerFluxBound="FB2N0" fbc:upperFluxBound="FB4N1000">
        <notes>
          <body xmlns="http://www.w3.org/1999/xhtml">
            <p>Confidence Level: 0</p>
          </body>
        </notes>
        <annotation xmlns:sbml="http://www.sbml.org/sbml/level3/version1/core">
          <rdf:RDF xmlns:rdf="http://www.w3.org/1999/02/22-rdf-syntax-ns#" xmlns:dcterms="http://purl.org/dc/terms/" xmlns:vCard="http://www.w3.org/2001/vcard-rdf/3.0#" xmlns:vCard4="http://www.w3.org/2006/vcard/ns#" xmlns:bqbiol="http://biomodels.net/biology-qualifiers/" xmlns:bqmodel="http://biomodels.net/model-qualifiers/">
            <rdf:Description rdf:about="#R_R00768">
              <bqbiol:is>
                <rdf:Bag>
                  <rdf:li rdf:resource="http://identifiers.org/ec-code/2.6.1.16"/>
                </rdf:Bag>
              </bqbiol:is>
            </rdf:Description>
          </rdf:RDF>
        </annotation>
        <listOfReactants>
          <speciesReference species="C00064__91__c__93__" stoichiometry="1" constant="true"/>
          <speciesReference species="C00085__91__c__93__" stoichiometry="1" constant="true"/>
        </listOfReactants>
        <listOfProducts>
          <speciesReference species="C00025__91__c__93__" stoichiometry="1" constant="true"/>
          <speciesReference species="C00352__91__c__93__" stoichiometry="1" constant="true"/>
        </listOfProducts>
        <fbc:geneProductAssociation>
          <fbc:geneProductRef fbc:geneProduct="G_SMU_1187"/>
        </fbc:geneProductAssociation>
      </reaction>
      <reaction metaid="R_R00772" id="R_R00772" name="R00772" reversible="true" fast="false" fbc:lowerFluxBound="FB1N1000" fbc:upperFluxBound="FB4N1000">
        <notes>
          <body xmlns="http://www.w3.org/1999/xhtml">
            <p>Confidence Level: 0</p>
          </body>
        </notes>
        <annotation xmlns:sbml="http://www.sbml.org/sbml/level3/version1/core">
          <rdf:RDF xmlns:rdf="http://www.w3.org/1999/02/22-rdf-syntax-ns#" xmlns:dcterms="http://purl.org/dc/terms/" xmlns:vCard="http://www.w3.org/2001/vcard-rdf/3.0#" xmlns:vCard4="http://www.w3.org/2006/vcard/ns#" xmlns:bqbiol="http://biomodels.net/biology-qualifiers/" xmlns:bqmodel="http://biomodels.net/model-qualifiers/">
            <rdf:Description rdf:about="#R_R00772">
              <bqbiol:is>
                <rdf:Bag>
                  <rdf:li rdf:resource="http://identifiers.org/ec-code/5.3.1.8"/>
                </rdf:Bag>
              </bqbiol:is>
            </rdf:Description>
          </rdf:RDF>
        </annotation>
        <listOfReactants>
          <speciesReference species="C00275__91__c__93__" stoichiometry="1" constant="true"/>
        </listOfReactants>
        <listOfProducts>
          <speciesReference species="C00085__91__c__93__" stoichiometry="1" constant="true"/>
        </listOfProducts>
        <fbc:geneProductAssociation>
          <fbc:geneProductRef fbc:geneProduct="G_SMU_1839"/>
        </fbc:geneProductAssociation>
      </reaction>
      <reaction metaid="R_R00803" id="R_R00803" name="R00803" reversible="false" fast="false" fbc:lowerFluxBound="FB2N0" fbc:upperFluxBound="FB4N1000">
        <notes>
          <body xmlns="http://www.w3.org/1999/xhtml">
            <p>Confidence Level: 0</p>
          </body>
        </notes>
        <annotation xmlns:sbml="http://www.sbml.org/sbml/level3/version1/core">
          <rdf:RDF xmlns:rdf="http://www.w3.org/1999/02/22-rdf-syntax-ns#" xmlns:dcterms="http://purl.org/dc/terms/" xmlns:vCard="http://www.w3.org/2001/vcard-rdf/3.0#" xmlns:vCard4="http://www.w3.org/2006/vcard/ns#" xmlns:bqbiol="http://biomodels.net/biology-qualifiers/" xmlns:bqmodel="http://biomodels.net/model-qualifiers/">
            <rdf:Description rdf:about="#R_R00803">
              <bqbiol:is>
                <rdf:Bag>
                  <rdf:li rdf:resource="http://identifiers.org/ec-code/2.4.1.7"/>
                </rdf:Bag>
              </bqbiol:is>
            </rdf:Description>
          </rdf:RDF>
        </annotation>
        <listOfReactants>
          <speciesReference species="C00009__91__c__93__" stoichiometry="1" constant="true"/>
          <speciesReference species="C00089__91__c__93__" stoichiometry="1" constant="true"/>
        </listOfReactants>
        <listOfProducts>
          <speciesReference species="C00095__91__c__93__" stoichiometry="1" constant="true"/>
          <speciesReference species="C00103__91__c__93__" stoichiometry="1" constant="true"/>
        </listOfProducts>
        <fbc:geneProductAssociation>
          <fbc:geneProductRef fbc:geneProduct="G_SMU_881"/>
        </fbc:geneProductAssociation>
      </reaction>
      <reaction metaid="R_R00837" id="R_R00837" name="R00837" reversible="false" fast="false" fbc:lowerFluxBound="FB2N0" fbc:upperFluxBound="FB4N1000">
        <notes>
          <body xmlns="http://www.w3.org/1999/xhtml">
            <p>Confidence Level: 0</p>
          </body>
        </notes>
        <annotation xmlns:sbml="http://www.sbml.org/sbml/level3/version1/core">
          <rdf:RDF xmlns:rdf="http://www.w3.org/1999/02/22-rdf-syntax-ns#" xmlns:dcterms="http://purl.org/dc/terms/" xmlns:vCard="http://www.w3.org/2001/vcard-rdf/3.0#" xmlns:vCard4="http://www.w3.org/2006/vcard/ns#" xmlns:bqbiol="http://biomodels.net/biology-qualifiers/" xmlns:bqmodel="http://biomodels.net/model-qualifiers/">
            <rdf:Description rdf:about="#R_R00837">
              <bqbiol:is>
                <rdf:Bag>
                  <rdf:li rdf:resource="http://identifiers.org/ec-code/3.2.1.93"/>
                </rdf:Bag>
              </bqbiol:is>
            </rdf:Description>
          </rdf:RDF>
        </annotation>
        <listOfReactants>
          <speciesReference species="C00001__91__c__93__" stoichiometry="1" constant="true"/>
          <speciesReference species="C00689__91__c__93__" stoichiometry="1" constant="true"/>
        </listOfReactants>
        <listOfProducts>
          <speciesReference species="C00031__91__c__93__" stoichiometry="1" constant="true"/>
          <speciesReference species="C00092__91__c__93__" stoichiometry="1" constant="true"/>
        </listOfProducts>
        <fbc:geneProductAssociation>
          <fbc:geneProductRef fbc:geneProduct="G_SMU_2037"/>
        </fbc:geneProductAssociation>
      </reaction>
      <reaction metaid="R_R00839" id="R_R00839" name="R00839" reversible="false" fast="false" fbc:lowerFluxBound="FB2N0" fbc:upperFluxBound="FB4N1000">
        <notes>
          <body xmlns="http://www.w3.org/1999/xhtml">
            <p>Confidence Level: 0</p>
          </body>
        </notes>
        <annotation xmlns:sbml="http://www.sbml.org/sbml/level3/version1/core">
          <rdf:RDF xmlns:rdf="http://www.w3.org/1999/02/22-rdf-syntax-ns#" xmlns:dcterms="http://purl.org/dc/terms/" xmlns:vCard="http://www.w3.org/2001/vcard-rdf/3.0#" xmlns:vCard4="http://www.w3.org/2006/vcard/ns#" xmlns:bqbiol="http://biomodels.net/biology-qualifiers/" xmlns:bqmodel="http://biomodels.net/model-qualifiers/">
            <rdf:Description rdf:about="#R_R00839">
              <bqbiol:is>
                <rdf:Bag>
                  <rdf:li rdf:resource="http://identifiers.org/ec-code/3.2.1.86"/>
                </rdf:Bag>
              </bqbiol:is>
            </rdf:Description>
          </rdf:RDF>
        </annotation>
        <listOfReactants>
          <speciesReference species="C00001__91__c__93__" stoichiometry="1" constant="true"/>
          <speciesReference species="C04534__91__c__93__" stoichiometry="1" constant="true"/>
        </listOfReactants>
        <listOfProducts>
          <speciesReference species="C00031__91__c__93__" stoichiometry="1" constant="true"/>
          <speciesReference species="C00092__91__c__93__" stoichiometry="1" constant="true"/>
        </listOfProducts>
        <fbc:geneProductAssociation>
          <fbc:or>
            <fbc:geneProductRef fbc:geneProduct="G_SMU_1102"/>
            <fbc:geneProductRef fbc:geneProduct="G_SMU_1601"/>
            <fbc:geneProductRef fbc:geneProduct="G_SMU_985"/>
          </fbc:or>
        </fbc:geneProductAssociation>
      </reaction>
      <reaction metaid="R_R00842" id="R_R00842" name="R00842" reversible="false" fast="false" fbc:lowerFluxBound="FB2N0" fbc:upperFluxBound="FB4N1000">
        <notes>
          <body xmlns="http://www.w3.org/1999/xhtml">
            <p>Confidence Level: 0</p>
          </body>
        </notes>
        <annotation xmlns:sbml="http://www.sbml.org/sbml/level3/version1/core">
          <rdf:RDF xmlns:rdf="http://www.w3.org/1999/02/22-rdf-syntax-ns#" xmlns:dcterms="http://purl.org/dc/terms/" xmlns:vCard="http://www.w3.org/2001/vcard-rdf/3.0#" xmlns:vCard4="http://www.w3.org/2006/vcard/ns#" xmlns:bqbiol="http://biomodels.net/biology-qualifiers/" xmlns:bqmodel="http://biomodels.net/model-qualifiers/">
            <rdf:Description rdf:about="#R_R00842">
              <bqbiol:is>
                <rdf:Bag>
                  <rdf:li rdf:resource="http://identifiers.org/ec-code/1.1.1.94"/>
                </rdf:Bag>
              </bqbiol:is>
            </rdf:Description>
          </rdf:RDF>
        </annotation>
        <listOfReactants>
          <speciesReference species="C00004__91__c__93__" stoichiometry="1" constant="true"/>
          <speciesReference species="C00080__91__c__93__" stoichiometry="1" constant="true"/>
          <speciesReference species="C00111__91__c__93__" stoichiometry="1" constant="true"/>
        </listOfReactants>
        <listOfProducts>
          <speciesReference species="C00003__91__c__93__" stoichiometry="1" constant="true"/>
          <speciesReference species="C00093__91__c__93__" stoichiometry="1" constant="true"/>
        </listOfProducts>
        <fbc:geneProductAssociation>
          <fbc:geneProductRef fbc:geneProduct="G_SMU_323"/>
        </fbc:geneProductAssociation>
      </reaction>
      <reaction metaid="R_R00894" id="R_R00894" name="R00894" reversible="false" fast="false" fbc:lowerFluxBound="FB2N0" fbc:upperFluxBound="FB4N1000">
        <notes>
          <body xmlns="http://www.w3.org/1999/xhtml">
            <p>Confidence Level: 0</p>
          </body>
        </notes>
        <annotation xmlns:sbml="http://www.sbml.org/sbml/level3/version1/core">
          <rdf:RDF xmlns:rdf="http://www.w3.org/1999/02/22-rdf-syntax-ns#" xmlns:dcterms="http://purl.org/dc/terms/" xmlns:vCard="http://www.w3.org/2001/vcard-rdf/3.0#" xmlns:vCard4="http://www.w3.org/2006/vcard/ns#" xmlns:bqbiol="http://biomodels.net/biology-qualifiers/" xmlns:bqmodel="http://biomodels.net/model-qualifiers/">
            <rdf:Description rdf:about="#R_R00894">
              <bqbiol:is>
                <rdf:Bag>
                  <rdf:li rdf:resource="http://identifiers.org/ec-code/6.3.2.2"/>
                </rdf:Bag>
              </bqbiol:is>
            </rdf:Description>
          </rdf:RDF>
        </annotation>
        <listOfReactants>
          <speciesReference species="C00002__91__c__93__" stoichiometry="1" constant="true"/>
          <speciesReference species="C00025__91__c__93__" stoichiometry="1" constant="true"/>
          <speciesReference species="C00097__91__c__93__" stoichiometry="1" constant="true"/>
        </listOfReactants>
        <listOfProducts>
          <speciesReference species="C00008__91__c__93__" stoichiometry="1" constant="true"/>
          <speciesReference species="C00009__91__c__93__" stoichiometry="1" constant="true"/>
          <speciesReference species="C00080__91__c__93__" stoichiometry="1" constant="true"/>
          <speciesReference species="C00669__91__c__93__" stoichiometry="1" constant="true"/>
        </listOfProducts>
        <fbc:geneProductAssociation>
          <fbc:or>
            <fbc:geneProductRef fbc:geneProduct="G_SMU_267c"/>
            <fbc:geneProductRef fbc:geneProduct="G_SMU_1999c"/>
          </fbc:or>
        </fbc:geneProductAssociation>
      </reaction>
      <reaction metaid="R_R00897" id="R_R00897" name="R00897" reversible="true" fast="false" fbc:lowerFluxBound="FB1N1000" fbc:upperFluxBound="FB4N1000">
        <notes>
          <body xmlns="http://www.w3.org/1999/xhtml">
            <p>Confidence Level: 0</p>
          </body>
        </notes>
        <annotation xmlns:sbml="http://www.sbml.org/sbml/level3/version1/core">
          <rdf:RDF xmlns:rdf="http://www.w3.org/1999/02/22-rdf-syntax-ns#" xmlns:dcterms="http://purl.org/dc/terms/" xmlns:vCard="http://www.w3.org/2001/vcard-rdf/3.0#" xmlns:vCard4="http://www.w3.org/2006/vcard/ns#" xmlns:bqbiol="http://biomodels.net/biology-qualifiers/" xmlns:bqmodel="http://biomodels.net/model-qualifiers/">
            <rdf:Description rdf:about="#R_R00897">
              <bqbiol:is>
                <rdf:Bag>
                  <rdf:li rdf:resource="http://identifiers.org/ec-code/2.5.1.47"/>
                </rdf:Bag>
              </bqbiol:is>
            </rdf:Description>
          </rdf:RDF>
        </annotation>
        <listOfReactants>
          <speciesReference species="C00283__91__c__93__" stoichiometry="1" constant="true"/>
          <speciesReference species="C00979__91__c__93__" stoichiometry="1" constant="true"/>
        </listOfReactants>
        <listOfProducts>
          <speciesReference species="C00033__91__c__93__" stoichiometry="1" constant="true"/>
          <speciesReference species="C00097__91__c__93__" stoichiometry="1" constant="true"/>
        </listOfProducts>
        <fbc:geneProductAssociation>
          <fbc:geneProductRef fbc:geneProduct="G_SMU_496"/>
        </fbc:geneProductAssociation>
      </reaction>
      <reaction metaid="R_R00939" id="R_R00939" name="R00939" reversible="false" fast="false" fbc:lowerFluxBound="FB2N0" fbc:upperFluxBound="FB4N1000">
        <notes>
          <body xmlns="http://www.w3.org/1999/xhtml">
            <p>Confidence Level: 0</p>
          </body>
        </notes>
        <annotation xmlns:sbml="http://www.sbml.org/sbml/level3/version1/core">
          <rdf:RDF xmlns:rdf="http://www.w3.org/1999/02/22-rdf-syntax-ns#" xmlns:dcterms="http://purl.org/dc/terms/" xmlns:vCard="http://www.w3.org/2001/vcard-rdf/3.0#" xmlns:vCard4="http://www.w3.org/2006/vcard/ns#" xmlns:bqbiol="http://biomodels.net/biology-qualifiers/" xmlns:bqmodel="http://biomodels.net/model-qualifiers/">
            <rdf:Description rdf:about="#R_R00939">
              <bqbiol:is>
                <rdf:Bag>
                  <rdf:li rdf:resource="http://identifiers.org/ec-code/1.5.1.3"/>
                </rdf:Bag>
              </bqbiol:is>
            </rdf:Description>
          </rdf:RDF>
        </annotation>
        <listOfReactants>
          <speciesReference species="C00005__91__c__93__" stoichiometry="1" constant="true"/>
          <speciesReference species="C00080__91__c__93__" stoichiometry="1" constant="true"/>
          <speciesReference species="C00415__91__c__93__" stoichiometry="1" constant="true"/>
        </listOfReactants>
        <listOfProducts>
          <speciesReference species="C00006__91__c__93__" stoichiometry="1" constant="true"/>
          <speciesReference species="C00101__91__c__93__" stoichiometry="1" constant="true"/>
        </listOfProducts>
        <fbc:geneProductAssociation>
          <fbc:geneProductRef fbc:geneProduct="G_SMU_947"/>
        </fbc:geneProductAssociation>
      </reaction>
      <reaction metaid="R_R02236" id="R_R02236" name="R02236" reversible="false" fast="false" fbc:lowerFluxBound="FB2N0" fbc:upperFluxBound="FB4N1000">
        <notes>
          <body xmlns="http://www.w3.org/1999/xhtml">
            <p>Confidence Level: 0</p>
          </body>
        </notes>
        <annotation xmlns:sbml="http://www.sbml.org/sbml/level3/version1/core">
          <rdf:RDF xmlns:rdf="http://www.w3.org/1999/02/22-rdf-syntax-ns#" xmlns:dcterms="http://purl.org/dc/terms/" xmlns:vCard="http://www.w3.org/2001/vcard-rdf/3.0#" xmlns:vCard4="http://www.w3.org/2006/vcard/ns#" xmlns:bqbiol="http://biomodels.net/biology-qualifiers/" xmlns:bqmodel="http://biomodels.net/model-qualifiers/">
            <rdf:Description rdf:about="#R_R02236">
              <bqbiol:is>
                <rdf:Bag>
                  <rdf:li rdf:resource="http://identifiers.org/ec-code/1.5.1.3"/>
                </rdf:Bag>
              </bqbiol:is>
            </rdf:Description>
          </rdf:RDF>
        </annotation>
        <listOfReactants>
          <speciesReference species="C00005__91__c__93__" stoichiometry="1" constant="true"/>
          <speciesReference species="C00080__91__c__93__" stoichiometry="1" constant="true"/>
          <speciesReference species="C00504__91__c__93__" stoichiometry="1" constant="true"/>
        </listOfReactants>
        <listOfProducts>
          <speciesReference species="C00006__91__c__93__" stoichiometry="1" constant="true"/>
          <speciesReference species="C00415__91__c__93__" stoichiometry="1" constant="true"/>
        </listOfProducts>
        <fbc:geneProductAssociation>
          <fbc:geneProductRef fbc:geneProduct="G_SMU_947"/>
        </fbc:geneProductAssociation>
      </reaction>
      <reaction metaid="R_R00942" id="R_R00942" name="R00942" reversible="false" fast="false" fbc:lowerFluxBound="FB2N0" fbc:upperFluxBound="FB4N1000">
        <notes>
          <body xmlns="http://www.w3.org/1999/xhtml">
            <p>Confidence Level: 0</p>
          </body>
        </notes>
        <annotation xmlns:sbml="http://www.sbml.org/sbml/level3/version1/core">
          <rdf:RDF xmlns:rdf="http://www.w3.org/1999/02/22-rdf-syntax-ns#" xmlns:dcterms="http://purl.org/dc/terms/" xmlns:vCard="http://www.w3.org/2001/vcard-rdf/3.0#" xmlns:vCard4="http://www.w3.org/2006/vcard/ns#" xmlns:bqbiol="http://biomodels.net/biology-qualifiers/" xmlns:bqmodel="http://biomodels.net/model-qualifiers/">
            <rdf:Description rdf:about="#R_R00942">
              <bqbiol:is>
                <rdf:Bag>
                  <rdf:li rdf:resource="http://identifiers.org/ec-code/6.3.2.17"/>
                </rdf:Bag>
              </bqbiol:is>
            </rdf:Description>
          </rdf:RDF>
        </annotation>
        <listOfReactants>
          <speciesReference species="C00002__91__c__93__" stoichiometry="1" constant="true"/>
          <speciesReference species="C00025__91__c__93__" stoichiometry="1" constant="true"/>
          <speciesReference species="C00101__91__c__93__" stoichiometry="1" constant="true"/>
        </listOfReactants>
        <listOfProducts>
          <speciesReference species="C00008__91__c__93__" stoichiometry="1" constant="true"/>
          <speciesReference species="C00009__91__c__93__" stoichiometry="1" constant="true"/>
          <speciesReference species="C00080__91__c__93__" stoichiometry="1" constant="true"/>
          <speciesReference species="C09332__91__c__93__" stoichiometry="1" constant="true"/>
        </listOfProducts>
        <fbc:geneProductAssociation>
          <fbc:or>
            <fbc:geneProductRef fbc:geneProduct="G_SMU_839"/>
            <fbc:geneProductRef fbc:geneProduct="G_SMU_967"/>
          </fbc:or>
        </fbc:geneProductAssociation>
      </reaction>
      <reaction metaid="R_R04241" id="R_R04241" name="R04241" reversible="false" fast="false" fbc:lowerFluxBound="FB2N0" fbc:upperFluxBound="FB4N1000">
        <notes>
          <body xmlns="http://www.w3.org/1999/xhtml">
            <p>Confidence Level: 0</p>
          </body>
        </notes>
        <annotation xmlns:sbml="http://www.sbml.org/sbml/level3/version1/core">
          <rdf:RDF xmlns:rdf="http://www.w3.org/1999/02/22-rdf-syntax-ns#" xmlns:dcterms="http://purl.org/dc/terms/" xmlns:vCard="http://www.w3.org/2001/vcard-rdf/3.0#" xmlns:vCard4="http://www.w3.org/2006/vcard/ns#" xmlns:bqbiol="http://biomodels.net/biology-qualifiers/" xmlns:bqmodel="http://biomodels.net/model-qualifiers/">
            <rdf:Description rdf:about="#R_R04241">
              <bqbiol:is>
                <rdf:Bag>
                  <rdf:li rdf:resource="http://identifiers.org/ec-code/6.3.2.17"/>
                </rdf:Bag>
              </bqbiol:is>
            </rdf:Description>
          </rdf:RDF>
        </annotation>
        <listOfReactants>
          <speciesReference species="C00002__91__c__93__" stoichiometry="1" constant="true"/>
          <speciesReference species="C00025__91__c__93__" stoichiometry="1" constant="true"/>
          <speciesReference species="C09332__91__c__93__" stoichiometry="1" constant="true"/>
        </listOfReactants>
        <listOfProducts>
          <speciesReference species="C00008__91__c__93__" stoichiometry="1" constant="true"/>
          <speciesReference species="C00009__91__c__93__" stoichiometry="1" constant="true"/>
          <speciesReference species="C00080__91__c__93__" stoichiometry="1" constant="true"/>
          <speciesReference species="C04144__91__c__93__" stoichiometry="1" constant="true"/>
        </listOfProducts>
        <fbc:geneProductAssociation>
          <fbc:or>
            <fbc:geneProductRef fbc:geneProduct="G_SMU_839"/>
            <fbc:geneProductRef fbc:geneProduct="G_SMU_967"/>
          </fbc:or>
        </fbc:geneProductAssociation>
      </reaction>
      <reaction metaid="R_R00943" id="R_R00943" name="R00943" reversible="false" fast="false" fbc:lowerFluxBound="FB2N0" fbc:upperFluxBound="FB4N1000">
        <notes>
          <body xmlns="http://www.w3.org/1999/xhtml">
            <p>Confidence Level: 0</p>
          </body>
        </notes>
        <annotation xmlns:sbml="http://www.sbml.org/sbml/level3/version1/core">
          <rdf:RDF xmlns:rdf="http://www.w3.org/1999/02/22-rdf-syntax-ns#" xmlns:dcterms="http://purl.org/dc/terms/" xmlns:vCard="http://www.w3.org/2001/vcard-rdf/3.0#" xmlns:vCard4="http://www.w3.org/2006/vcard/ns#" xmlns:bqbiol="http://biomodels.net/biology-qualifiers/" xmlns:bqmodel="http://biomodels.net/model-qualifiers/">
            <rdf:Description rdf:about="#R_R00943">
              <bqbiol:is>
                <rdf:Bag>
                  <rdf:li rdf:resource="http://identifiers.org/ec-code/6.3.4.3"/>
                </rdf:Bag>
              </bqbiol:is>
            </rdf:Description>
          </rdf:RDF>
        </annotation>
        <listOfReactants>
          <speciesReference species="C00002__91__c__93__" stoichiometry="1" constant="true"/>
          <speciesReference species="C00058__91__c__93__" stoichiometry="1" constant="true"/>
          <speciesReference species="C00101__91__c__93__" stoichiometry="1" constant="true"/>
        </listOfReactants>
        <listOfProducts>
          <speciesReference species="C00008__91__c__93__" stoichiometry="1" constant="true"/>
          <speciesReference species="C00009__91__c__93__" stoichiometry="1" constant="true"/>
          <speciesReference species="C00234__91__c__93__" stoichiometry="1" constant="true"/>
        </listOfProducts>
        <fbc:geneProductAssociation>
          <fbc:geneProductRef fbc:geneProduct="G_SMU_1073"/>
        </fbc:geneProductAssociation>
      </reaction>
      <reaction metaid="R_R00943__40__polyglutamated_THF__41__" id="R_R00943__40__polyglutamated_THF__41__" name="R00943(polyglutamated_THF)" reversible="false" fast="false" fbc:lowerFluxBound="FB2N0" fbc:upperFluxBound="FB4N1000">
        <notes>
          <body xmlns="http://www.w3.org/1999/xhtml">
            <p>Confidence Level: 0</p>
          </body>
        </notes>
        <annotation xmlns:sbml="http://www.sbml.org/sbml/level3/version1/core">
          <rdf:RDF xmlns:rdf="http://www.w3.org/1999/02/22-rdf-syntax-ns#" xmlns:dcterms="http://purl.org/dc/terms/" xmlns:vCard="http://www.w3.org/2001/vcard-rdf/3.0#" xmlns:vCard4="http://www.w3.org/2006/vcard/ns#" xmlns:bqbiol="http://biomodels.net/biology-qualifiers/" xmlns:bqmodel="http://biomodels.net/model-qualifiers/">
            <rdf:Description rdf:about="#R_R00943__40__polyglutamated_THF__41__">
              <bqbiol:is>
                <rdf:Bag>
                  <rdf:li rdf:resource="http://identifiers.org/ec-code/6.3.4.3"/>
                </rdf:Bag>
              </bqbiol:is>
            </rdf:Description>
          </rdf:RDF>
        </annotation>
        <listOfReactants>
          <speciesReference species="C00002__91__c__93__" stoichiometry="1" constant="true"/>
          <speciesReference species="C00058__91__c__93__" stoichiometry="1" constant="true"/>
          <speciesReference species="C04144__91__c__93__" stoichiometry="1" constant="true"/>
        </listOfReactants>
        <listOfProducts>
          <speciesReference species="C00008__91__c__93__" stoichiometry="1" constant="true"/>
          <speciesReference species="C00009__91__c__93__" stoichiometry="1" constant="true"/>
          <speciesReference species="C05929__91__c__93__" stoichiometry="1" constant="true"/>
        </listOfProducts>
        <fbc:geneProductAssociation>
          <fbc:geneProductRef fbc:geneProduct="G_SMU_1073"/>
        </fbc:geneProductAssociation>
      </reaction>
      <reaction metaid="R_R00945" id="R_R00945" name="R00945" reversible="true" fast="false" fbc:lowerFluxBound="FB1N1000" fbc:upperFluxBound="FB4N1000">
        <notes>
          <body xmlns="http://www.w3.org/1999/xhtml">
            <p>Confidence Level: 0</p>
          </body>
        </notes>
        <annotation xmlns:sbml="http://www.sbml.org/sbml/level3/version1/core">
          <rdf:RDF xmlns:rdf="http://www.w3.org/1999/02/22-rdf-syntax-ns#" xmlns:dcterms="http://purl.org/dc/terms/" xmlns:vCard="http://www.w3.org/2001/vcard-rdf/3.0#" xmlns:vCard4="http://www.w3.org/2006/vcard/ns#" xmlns:bqbiol="http://biomodels.net/biology-qualifiers/" xmlns:bqmodel="http://biomodels.net/model-qualifiers/">
            <rdf:Description rdf:about="#R_R00945">
              <bqbiol:is>
                <rdf:Bag>
                  <rdf:li rdf:resource="http://identifiers.org/ec-code/2.1.2.1"/>
                </rdf:Bag>
              </bqbiol:is>
            </rdf:Description>
          </rdf:RDF>
        </annotation>
        <listOfReactants>
          <speciesReference species="C00065__91__c__93__" stoichiometry="1" constant="true"/>
          <speciesReference species="C00101__91__c__93__" stoichiometry="1" constant="true"/>
        </listOfReactants>
        <listOfProducts>
          <speciesReference species="C00001__91__c__93__" stoichiometry="1" constant="true"/>
          <speciesReference species="C00037__91__c__93__" stoichiometry="1" constant="true"/>
          <speciesReference species="C00143__91__c__93__" stoichiometry="1" constant="true"/>
        </listOfProducts>
        <fbc:geneProductAssociation>
          <fbc:geneProductRef fbc:geneProduct="G_SMU_1082"/>
        </fbc:geneProductAssociation>
      </reaction>
      <reaction metaid="R_R00945__40__polyglutamated_THF__41__" id="R_R00945__40__polyglutamated_THF__41__" name="R00945(polyglutamated_THF)" reversible="true" fast="false" fbc:lowerFluxBound="FB1N1000" fbc:upperFluxBound="FB4N1000">
        <notes>
          <body xmlns="http://www.w3.org/1999/xhtml">
            <p>Confidence Level: 0</p>
          </body>
        </notes>
        <annotation xmlns:sbml="http://www.sbml.org/sbml/level3/version1/core">
          <rdf:RDF xmlns:rdf="http://www.w3.org/1999/02/22-rdf-syntax-ns#" xmlns:dcterms="http://purl.org/dc/terms/" xmlns:vCard="http://www.w3.org/2001/vcard-rdf/3.0#" xmlns:vCard4="http://www.w3.org/2006/vcard/ns#" xmlns:bqbiol="http://biomodels.net/biology-qualifiers/" xmlns:bqmodel="http://biomodels.net/model-qualifiers/">
            <rdf:Description rdf:about="#R_R00945__40__polyglutamated_THF__41__">
              <bqbiol:is>
                <rdf:Bag>
                  <rdf:li rdf:resource="http://identifiers.org/ec-code/2.1.2.1"/>
                </rdf:Bag>
              </bqbiol:is>
            </rdf:Description>
          </rdf:RDF>
        </annotation>
        <listOfReactants>
          <speciesReference species="C00065__91__c__93__" stoichiometry="1" constant="true"/>
          <speciesReference species="C04144__91__c__93__" stoichiometry="1" constant="true"/>
        </listOfReactants>
        <listOfProducts>
          <speciesReference species="C00001__91__c__93__" stoichiometry="1" constant="true"/>
          <speciesReference species="C00037__91__c__93__" stoichiometry="1" constant="true"/>
          <speciesReference species="C00143__40__polyglu__41____91__c__93__" stoichiometry="1" constant="true"/>
        </listOfProducts>
        <fbc:geneProductAssociation>
          <fbc:geneProductRef fbc:geneProduct="G_SMU_1082"/>
        </fbc:geneProductAssociation>
      </reaction>
      <reaction metaid="R_R00948" id="R_R00948" name="R00948" reversible="false" fast="false" fbc:lowerFluxBound="FB2N0" fbc:upperFluxBound="FB4N1000">
        <notes>
          <body xmlns="http://www.w3.org/1999/xhtml">
            <p>Confidence Level: 0</p>
          </body>
        </notes>
        <annotation xmlns:sbml="http://www.sbml.org/sbml/level3/version1/core">
          <rdf:RDF xmlns:rdf="http://www.w3.org/1999/02/22-rdf-syntax-ns#" xmlns:dcterms="http://purl.org/dc/terms/" xmlns:vCard="http://www.w3.org/2001/vcard-rdf/3.0#" xmlns:vCard4="http://www.w3.org/2006/vcard/ns#" xmlns:bqbiol="http://biomodels.net/biology-qualifiers/" xmlns:bqmodel="http://biomodels.net/model-qualifiers/">
            <rdf:Description rdf:about="#R_R00948">
              <bqbiol:is>
                <rdf:Bag>
                  <rdf:li rdf:resource="http://identifiers.org/ec-code/2.7.7.27"/>
                </rdf:Bag>
              </bqbiol:is>
            </rdf:Description>
          </rdf:RDF>
        </annotation>
        <listOfReactants>
          <speciesReference species="C00002__91__c__93__" stoichiometry="1" constant="true"/>
          <speciesReference species="C00103__91__c__93__" stoichiometry="1" constant="true"/>
        </listOfReactants>
        <listOfProducts>
          <speciesReference species="C00013__91__c__93__" stoichiometry="1" constant="true"/>
          <speciesReference species="C00498__91__c__93__" stoichiometry="1" constant="true"/>
        </listOfProducts>
        <fbc:geneProductAssociation>
          <fbc:and>
            <fbc:geneProductRef fbc:geneProduct="G_SMU_1537"/>
            <fbc:geneProductRef fbc:geneProduct="G_SMU_1538"/>
          </fbc:and>
        </fbc:geneProductAssociation>
      </reaction>
      <reaction metaid="R_R00955" id="R_R00955" name="R00955" reversible="true" fast="false" fbc:lowerFluxBound="FB1N1000" fbc:upperFluxBound="FB4N1000">
        <notes>
          <body xmlns="http://www.w3.org/1999/xhtml">
            <p>Confidence Level: 0</p>
          </body>
        </notes>
        <annotation xmlns:sbml="http://www.sbml.org/sbml/level3/version1/core">
          <rdf:RDF xmlns:rdf="http://www.w3.org/1999/02/22-rdf-syntax-ns#" xmlns:dcterms="http://purl.org/dc/terms/" xmlns:vCard="http://www.w3.org/2001/vcard-rdf/3.0#" xmlns:vCard4="http://www.w3.org/2006/vcard/ns#" xmlns:bqbiol="http://biomodels.net/biology-qualifiers/" xmlns:bqmodel="http://biomodels.net/model-qualifiers/">
            <rdf:Description rdf:about="#R_R00955">
              <bqbiol:is>
                <rdf:Bag>
                  <rdf:li rdf:resource="http://identifiers.org/ec-code/2.7.7.12"/>
                </rdf:Bag>
              </bqbiol:is>
            </rdf:Description>
          </rdf:RDF>
        </annotation>
        <listOfReactants>
          <speciesReference species="C00029__91__c__93__" stoichiometry="1" constant="true"/>
          <speciesReference species="C00446__91__c__93__" stoichiometry="1" constant="true"/>
        </listOfReactants>
        <listOfProducts>
          <speciesReference species="C00052__91__c__93__" stoichiometry="1" constant="true"/>
          <speciesReference species="C00103__91__c__93__" stoichiometry="1" constant="true"/>
        </listOfProducts>
        <fbc:geneProductAssociation>
          <fbc:geneProductRef fbc:geneProduct="G_SMU_887"/>
        </fbc:geneProductAssociation>
      </reaction>
      <reaction metaid="R_R08639" id="R_R08639" name="R08639" reversible="true" fast="false" fbc:lowerFluxBound="FB1N1000" fbc:upperFluxBound="FB4N1000">
        <notes>
          <body xmlns="http://www.w3.org/1999/xhtml">
            <p>Confidence Level: 0</p>
          </body>
        </notes>
        <annotation xmlns:sbml="http://www.sbml.org/sbml/level3/version1/core">
          <rdf:RDF xmlns:rdf="http://www.w3.org/1999/02/22-rdf-syntax-ns#" xmlns:dcterms="http://purl.org/dc/terms/" xmlns:vCard="http://www.w3.org/2001/vcard-rdf/3.0#" xmlns:vCard4="http://www.w3.org/2006/vcard/ns#" xmlns:bqbiol="http://biomodels.net/biology-qualifiers/" xmlns:bqmodel="http://biomodels.net/model-qualifiers/">
            <rdf:Description rdf:about="#R_R08639">
              <bqbiol:is>
                <rdf:Bag>
                  <rdf:li rdf:resource="http://identifiers.org/ec-code/5.4.2.2"/>
                </rdf:Bag>
              </bqbiol:is>
            </rdf:Description>
          </rdf:RDF>
        </annotation>
        <listOfReactants>
          <speciesReference species="C00103__91__c__93__" stoichiometry="1" constant="true"/>
        </listOfReactants>
        <listOfProducts>
          <speciesReference species="C00092__91__c__93__" stoichiometry="1" constant="true"/>
        </listOfProducts>
        <fbc:geneProductAssociation>
          <fbc:geneProductRef fbc:geneProduct="G_SMU_1077"/>
        </fbc:geneProductAssociation>
      </reaction>
      <reaction metaid="R_R00964" id="R_R00964" name="R00964" reversible="false" fast="false" fbc:lowerFluxBound="FB2N0" fbc:upperFluxBound="FB4N1000">
        <notes>
          <body xmlns="http://www.w3.org/1999/xhtml">
            <p>Confidence Level: 0</p>
          </body>
        </notes>
        <annotation xmlns:sbml="http://www.sbml.org/sbml/level3/version1/core">
          <rdf:RDF xmlns:rdf="http://www.w3.org/1999/02/22-rdf-syntax-ns#" xmlns:dcterms="http://purl.org/dc/terms/" xmlns:vCard="http://www.w3.org/2001/vcard-rdf/3.0#" xmlns:vCard4="http://www.w3.org/2006/vcard/ns#" xmlns:bqbiol="http://biomodels.net/biology-qualifiers/" xmlns:bqmodel="http://biomodels.net/model-qualifiers/">
            <rdf:Description rdf:about="#R_R00964">
              <bqbiol:is>
                <rdf:Bag>
                  <rdf:li rdf:resource="http://identifiers.org/ec-code/2.7.1.48"/>
                </rdf:Bag>
              </bqbiol:is>
            </rdf:Description>
          </rdf:RDF>
        </annotation>
        <listOfReactants>
          <speciesReference species="C00002__91__c__93__" stoichiometry="1" constant="true"/>
          <speciesReference species="C00299__91__c__93__" stoichiometry="1" constant="true"/>
        </listOfReactants>
        <listOfProducts>
          <speciesReference species="C00008__91__c__93__" stoichiometry="1" constant="true"/>
          <speciesReference species="C00080__91__c__93__" stoichiometry="1" constant="true"/>
          <speciesReference species="C00105__91__c__93__" stoichiometry="1" constant="true"/>
        </listOfProducts>
        <fbc:geneProductAssociation>
          <fbc:geneProductRef fbc:geneProduct="G_SMU_1386"/>
        </fbc:geneProductAssociation>
      </reaction>
      <reaction metaid="R_R00965" id="R_R00965" name="R00965" reversible="false" fast="false" fbc:lowerFluxBound="FB2N0" fbc:upperFluxBound="FB4N1000">
        <notes>
          <body xmlns="http://www.w3.org/1999/xhtml">
            <p>Confidence Level: 0</p>
          </body>
        </notes>
        <annotation xmlns:sbml="http://www.sbml.org/sbml/level3/version1/core">
          <rdf:RDF xmlns:rdf="http://www.w3.org/1999/02/22-rdf-syntax-ns#" xmlns:dcterms="http://purl.org/dc/terms/" xmlns:vCard="http://www.w3.org/2001/vcard-rdf/3.0#" xmlns:vCard4="http://www.w3.org/2006/vcard/ns#" xmlns:bqbiol="http://biomodels.net/biology-qualifiers/" xmlns:bqmodel="http://biomodels.net/model-qualifiers/">
            <rdf:Description rdf:about="#R_R00965">
              <bqbiol:is>
                <rdf:Bag>
                  <rdf:li rdf:resource="http://identifiers.org/ec-code/4.1.1.23"/>
                </rdf:Bag>
              </bqbiol:is>
            </rdf:Description>
          </rdf:RDF>
        </annotation>
        <listOfReactants>
          <speciesReference species="C00080__91__c__93__" stoichiometry="1" constant="true"/>
          <speciesReference species="C01103__91__c__93__" stoichiometry="1" constant="true"/>
        </listOfReactants>
        <listOfProducts>
          <speciesReference species="C00011__91__c__93__" stoichiometry="1" constant="true"/>
          <speciesReference species="C00105__91__c__93__" stoichiometry="1" constant="true"/>
        </listOfProducts>
        <fbc:geneProductAssociation>
          <fbc:geneProductRef fbc:geneProduct="G_SMU_1222"/>
        </fbc:geneProductAssociation>
      </reaction>
      <reaction metaid="R_R00966" id="R_R00966" name="R00966" reversible="false" fast="false" fbc:lowerFluxBound="FB2N0" fbc:upperFluxBound="FB4N1000">
        <notes>
          <body xmlns="http://www.w3.org/1999/xhtml">
            <p>Confidence Level: 0</p>
          </body>
        </notes>
        <annotation xmlns:sbml="http://www.sbml.org/sbml/level3/version1/core">
          <rdf:RDF xmlns:rdf="http://www.w3.org/1999/02/22-rdf-syntax-ns#" xmlns:dcterms="http://purl.org/dc/terms/" xmlns:vCard="http://www.w3.org/2001/vcard-rdf/3.0#" xmlns:vCard4="http://www.w3.org/2006/vcard/ns#" xmlns:bqbiol="http://biomodels.net/biology-qualifiers/" xmlns:bqmodel="http://biomodels.net/model-qualifiers/">
            <rdf:Description rdf:about="#R_R00966">
              <bqbiol:is>
                <rdf:Bag>
                  <rdf:li rdf:resource="http://identifiers.org/ec-code/2.4.2.9"/>
                </rdf:Bag>
              </bqbiol:is>
            </rdf:Description>
          </rdf:RDF>
        </annotation>
        <listOfReactants>
          <speciesReference species="C00106__91__c__93__" stoichiometry="1" constant="true"/>
          <speciesReference species="C00119__91__c__93__" stoichiometry="1" constant="true"/>
        </listOfReactants>
        <listOfProducts>
          <speciesReference species="C00013__91__c__93__" stoichiometry="1" constant="true"/>
          <speciesReference species="C00080__91__c__93__" stoichiometry="1" constant="true"/>
          <speciesReference species="C00105__91__c__93__" stoichiometry="1" constant="true"/>
        </listOfProducts>
        <fbc:geneProductAssociation>
          <fbc:or>
            <fbc:geneProductRef fbc:geneProduct="G_SMU_1673"/>
            <fbc:geneProductRef fbc:geneProduct="G_SMU_856"/>
          </fbc:or>
        </fbc:geneProductAssociation>
      </reaction>
      <reaction metaid="R_R00967" id="R_R00967" name="R00967" reversible="false" fast="false" fbc:lowerFluxBound="FB2N0" fbc:upperFluxBound="FB4N1000">
        <notes>
          <body xmlns="http://www.w3.org/1999/xhtml">
            <p>Confidence Level: 0</p>
          </body>
        </notes>
        <annotation xmlns:sbml="http://www.sbml.org/sbml/level3/version1/core">
          <rdf:RDF xmlns:rdf="http://www.w3.org/1999/02/22-rdf-syntax-ns#" xmlns:dcterms="http://purl.org/dc/terms/" xmlns:vCard="http://www.w3.org/2001/vcard-rdf/3.0#" xmlns:vCard4="http://www.w3.org/2006/vcard/ns#" xmlns:bqbiol="http://biomodels.net/biology-qualifiers/" xmlns:bqmodel="http://biomodels.net/model-qualifiers/">
            <rdf:Description rdf:about="#R_R00967">
              <bqbiol:is>
                <rdf:Bag>
                  <rdf:li rdf:resource="http://identifiers.org/ec-code/2.7.1.48"/>
                </rdf:Bag>
              </bqbiol:is>
            </rdf:Description>
          </rdf:RDF>
        </annotation>
        <listOfReactants>
          <speciesReference species="C00075__91__c__93__" stoichiometry="1" constant="true"/>
          <speciesReference species="C00299__91__c__93__" stoichiometry="1" constant="true"/>
        </listOfReactants>
        <listOfProducts>
          <speciesReference species="C00015__91__c__93__" stoichiometry="1" constant="true"/>
          <speciesReference species="C00080__91__c__93__" stoichiometry="1" constant="true"/>
          <speciesReference species="C00105__91__c__93__" stoichiometry="1" constant="true"/>
        </listOfProducts>
        <fbc:geneProductAssociation>
          <fbc:geneProductRef fbc:geneProduct="G_SMU_1386"/>
        </fbc:geneProductAssociation>
      </reaction>
      <reaction metaid="R_R00968" id="R_R00968" name="R00968" reversible="false" fast="false" fbc:lowerFluxBound="FB2N0" fbc:upperFluxBound="FB4N1000">
        <notes>
          <body xmlns="http://www.w3.org/1999/xhtml">
            <p>Confidence Level: 0</p>
          </body>
        </notes>
        <annotation xmlns:sbml="http://www.sbml.org/sbml/level3/version1/core">
          <rdf:RDF xmlns:rdf="http://www.w3.org/1999/02/22-rdf-syntax-ns#" xmlns:dcterms="http://purl.org/dc/terms/" xmlns:vCard="http://www.w3.org/2001/vcard-rdf/3.0#" xmlns:vCard4="http://www.w3.org/2006/vcard/ns#" xmlns:bqbiol="http://biomodels.net/biology-qualifiers/" xmlns:bqmodel="http://biomodels.net/model-qualifiers/">
            <rdf:Description rdf:about="#R_R00968">
              <bqbiol:is>
                <rdf:Bag>
                  <rdf:li rdf:resource="http://identifiers.org/ec-code/2.7.1.48"/>
                </rdf:Bag>
              </bqbiol:is>
            </rdf:Description>
          </rdf:RDF>
        </annotation>
        <listOfReactants>
          <speciesReference species="C00044__91__c__93__" stoichiometry="1" constant="true"/>
          <speciesReference species="C00299__91__c__93__" stoichiometry="1" constant="true"/>
        </listOfReactants>
        <listOfProducts>
          <speciesReference species="C00035__91__c__93__" stoichiometry="1" constant="true"/>
          <speciesReference species="C00080__91__c__93__" stoichiometry="1" constant="true"/>
          <speciesReference species="C00105__91__c__93__" stoichiometry="1" constant="true"/>
        </listOfProducts>
        <fbc:geneProductAssociation>
          <fbc:geneProductRef fbc:geneProduct="G_SMU_1386"/>
        </fbc:geneProductAssociation>
      </reaction>
      <reaction metaid="R_R00985" id="R_R00985" name="R00985" reversible="false" fast="false" fbc:lowerFluxBound="FB2N0" fbc:upperFluxBound="FB4N1000">
        <notes>
          <body xmlns="http://www.w3.org/1999/xhtml">
            <p>Confidence Level: 0</p>
          </body>
        </notes>
        <annotation xmlns:sbml="http://www.sbml.org/sbml/level3/version1/core">
          <rdf:RDF xmlns:rdf="http://www.w3.org/1999/02/22-rdf-syntax-ns#" xmlns:dcterms="http://purl.org/dc/terms/" xmlns:vCard="http://www.w3.org/2001/vcard-rdf/3.0#" xmlns:vCard4="http://www.w3.org/2006/vcard/ns#" xmlns:bqbiol="http://biomodels.net/biology-qualifiers/" xmlns:bqmodel="http://biomodels.net/model-qualifiers/">
            <rdf:Description rdf:about="#R_R00985">
              <bqbiol:is>
                <rdf:Bag>
                  <rdf:li rdf:resource="http://identifiers.org/ec-code/4.1.3.27"/>
                </rdf:Bag>
              </bqbiol:is>
            </rdf:Description>
          </rdf:RDF>
        </annotation>
        <listOfReactants>
          <speciesReference species="C00014__91__c__93__" stoichiometry="1" constant="true"/>
          <speciesReference species="C00251__91__c__93__" stoichiometry="1" constant="true"/>
        </listOfReactants>
        <listOfProducts>
          <speciesReference species="C00001__91__c__93__" stoichiometry="1" constant="true"/>
          <speciesReference species="C00022__91__c__93__" stoichiometry="1" constant="true"/>
          <speciesReference species="C00080__91__c__93__" stoichiometry="1" constant="true"/>
          <speciesReference species="C00108__91__c__93__" stoichiometry="1" constant="true"/>
        </listOfProducts>
        <fbc:geneProductAssociation>
          <fbc:and>
            <fbc:geneProductRef fbc:geneProduct="G_SMU_532"/>
            <fbc:geneProductRef fbc:geneProduct="G_SMU_533"/>
          </fbc:and>
        </fbc:geneProductAssociation>
      </reaction>
      <reaction metaid="R_R00986" id="R_R00986" name="R00986" reversible="false" fast="false" fbc:lowerFluxBound="FB2N0" fbc:upperFluxBound="FB4N1000">
        <notes>
          <body xmlns="http://www.w3.org/1999/xhtml">
            <p>Confidence Level: 0</p>
          </body>
        </notes>
        <annotation xmlns:sbml="http://www.sbml.org/sbml/level3/version1/core">
          <rdf:RDF xmlns:rdf="http://www.w3.org/1999/02/22-rdf-syntax-ns#" xmlns:dcterms="http://purl.org/dc/terms/" xmlns:vCard="http://www.w3.org/2001/vcard-rdf/3.0#" xmlns:vCard4="http://www.w3.org/2006/vcard/ns#" xmlns:bqbiol="http://biomodels.net/biology-qualifiers/" xmlns:bqmodel="http://biomodels.net/model-qualifiers/">
            <rdf:Description rdf:about="#R_R00986">
              <bqbiol:is>
                <rdf:Bag>
                  <rdf:li rdf:resource="http://identifiers.org/ec-code/4.1.3.27"/>
                </rdf:Bag>
              </bqbiol:is>
            </rdf:Description>
          </rdf:RDF>
        </annotation>
        <listOfReactants>
          <speciesReference species="C00064__91__c__93__" stoichiometry="1" constant="true"/>
          <speciesReference species="C00251__91__c__93__" stoichiometry="1" constant="true"/>
        </listOfReactants>
        <listOfProducts>
          <speciesReference species="C00022__91__c__93__" stoichiometry="1" constant="true"/>
          <speciesReference species="C00025__91__c__93__" stoichiometry="1" constant="true"/>
          <speciesReference species="C00080__91__c__93__" stoichiometry="1" constant="true"/>
          <speciesReference species="C00108__91__c__93__" stoichiometry="1" constant="true"/>
        </listOfProducts>
        <fbc:geneProductAssociation>
          <fbc:and>
            <fbc:geneProductRef fbc:geneProduct="G_SMU_532"/>
            <fbc:geneProductRef fbc:geneProduct="G_SMU_533"/>
          </fbc:and>
        </fbc:geneProductAssociation>
      </reaction>
      <reaction metaid="R_R00996" id="R_R00996" name="R00996" reversible="false" fast="false" fbc:lowerFluxBound="FB2N0" fbc:upperFluxBound="FB4N1000">
        <notes>
          <body xmlns="http://www.w3.org/1999/xhtml">
            <p>Confidence Level: 0</p>
          </body>
        </notes>
        <annotation xmlns:sbml="http://www.sbml.org/sbml/level3/version1/core">
          <rdf:RDF xmlns:rdf="http://www.w3.org/1999/02/22-rdf-syntax-ns#" xmlns:dcterms="http://purl.org/dc/terms/" xmlns:vCard="http://www.w3.org/2001/vcard-rdf/3.0#" xmlns:vCard4="http://www.w3.org/2006/vcard/ns#" xmlns:bqbiol="http://biomodels.net/biology-qualifiers/" xmlns:bqmodel="http://biomodels.net/model-qualifiers/">
            <rdf:Description rdf:about="#R_R00996">
              <bqbiol:is>
                <rdf:Bag>
                  <rdf:li rdf:resource="http://identifiers.org/ec-code/4.3.1.19"/>
                </rdf:Bag>
              </bqbiol:is>
            </rdf:Description>
          </rdf:RDF>
        </annotation>
        <listOfReactants>
          <speciesReference species="C00188__91__c__93__" stoichiometry="1" constant="true"/>
        </listOfReactants>
        <listOfProducts>
          <speciesReference species="C00014__91__c__93__" stoichiometry="1" constant="true"/>
          <speciesReference species="C00109__91__c__93__" stoichiometry="1" constant="true"/>
        </listOfProducts>
        <fbc:geneProductAssociation>
          <fbc:geneProductRef fbc:geneProduct="G_SMU_234"/>
        </fbc:geneProductAssociation>
      </reaction>
      <reaction metaid="R_R00355" id="R_R00355" name="R00355" reversible="true" fast="false" fbc:lowerFluxBound="FB1N1000" fbc:upperFluxBound="FB4N1000">
        <notes>
          <body xmlns="http://www.w3.org/1999/xhtml">
            <p>Confidence Level: 0</p>
          </body>
        </notes>
        <annotation xmlns:sbml="http://www.sbml.org/sbml/level3/version1/core">
          <rdf:RDF xmlns:rdf="http://www.w3.org/1999/02/22-rdf-syntax-ns#" xmlns:dcterms="http://purl.org/dc/terms/" xmlns:vCard="http://www.w3.org/2001/vcard-rdf/3.0#" xmlns:vCard4="http://www.w3.org/2006/vcard/ns#" xmlns:bqbiol="http://biomodels.net/biology-qualifiers/" xmlns:bqmodel="http://biomodels.net/model-qualifiers/">
            <rdf:Description rdf:about="#R_R00355">
              <bqbiol:is>
                <rdf:Bag>
                  <rdf:li rdf:resource="http://identifiers.org/ec-code/2.6.1.1"/>
                </rdf:Bag>
              </bqbiol:is>
            </rdf:Description>
          </rdf:RDF>
        </annotation>
        <listOfReactants>
          <speciesReference species="C00025__91__c__93__" stoichiometry="1" constant="true"/>
          <speciesReference species="C00036__91__c__93__" stoichiometry="1" constant="true"/>
        </listOfReactants>
        <listOfProducts>
          <speciesReference species="C00026__91__c__93__" stoichiometry="1" constant="true"/>
          <speciesReference species="C00049__91__c__93__" stoichiometry="1" constant="true"/>
        </listOfProducts>
        <fbc:geneProductAssociation>
          <fbc:geneProductRef fbc:geneProduct="G_SMU_1312"/>
        </fbc:geneProductAssociation>
      </reaction>
      <reaction metaid="R_R01015" id="R_R01015" name="R01015" reversible="true" fast="false" fbc:lowerFluxBound="FB1N1000" fbc:upperFluxBound="FB4N1000">
        <notes>
          <body xmlns="http://www.w3.org/1999/xhtml">
            <p>Confidence Level: 0</p>
          </body>
        </notes>
        <annotation xmlns:sbml="http://www.sbml.org/sbml/level3/version1/core">
          <rdf:RDF xmlns:rdf="http://www.w3.org/1999/02/22-rdf-syntax-ns#" xmlns:dcterms="http://purl.org/dc/terms/" xmlns:vCard="http://www.w3.org/2001/vcard-rdf/3.0#" xmlns:vCard4="http://www.w3.org/2006/vcard/ns#" xmlns:bqbiol="http://biomodels.net/biology-qualifiers/" xmlns:bqmodel="http://biomodels.net/model-qualifiers/">
            <rdf:Description rdf:about="#R_R01015">
              <bqbiol:is>
                <rdf:Bag>
                  <rdf:li rdf:resource="http://identifiers.org/ec-code/5.3.1.1"/>
                </rdf:Bag>
              </bqbiol:is>
            </rdf:Description>
          </rdf:RDF>
        </annotation>
        <listOfReactants>
          <speciesReference species="C00111__91__c__93__" stoichiometry="1" constant="true"/>
        </listOfReactants>
        <listOfProducts>
          <speciesReference species="C00118__91__c__93__" stoichiometry="1" constant="true"/>
        </listOfProducts>
        <fbc:geneProductAssociation>
          <fbc:geneProductRef fbc:geneProduct="G_SMU_715"/>
        </fbc:geneProductAssociation>
      </reaction>
      <reaction metaid="R_R01034" id="R_R01034" name="R01034" reversible="true" fast="false" fbc:lowerFluxBound="FB1N1000" fbc:upperFluxBound="FB4N1000">
        <notes>
          <body xmlns="http://www.w3.org/1999/xhtml">
            <p>Confidence Level: 0</p>
          </body>
        </notes>
        <annotation xmlns:sbml="http://www.sbml.org/sbml/level3/version1/core">
          <rdf:RDF xmlns:rdf="http://www.w3.org/1999/02/22-rdf-syntax-ns#" xmlns:dcterms="http://purl.org/dc/terms/" xmlns:vCard="http://www.w3.org/2001/vcard-rdf/3.0#" xmlns:vCard4="http://www.w3.org/2006/vcard/ns#" xmlns:bqbiol="http://biomodels.net/biology-qualifiers/" xmlns:bqmodel="http://biomodels.net/model-qualifiers/">
            <rdf:Description rdf:about="#R_R01034">
              <bqbiol:is>
                <rdf:Bag>
                  <rdf:li rdf:resource="http://identifiers.org/ec-code/1.1.1.6"/>
                </rdf:Bag>
              </bqbiol:is>
            </rdf:Description>
          </rdf:RDF>
        </annotation>
        <listOfReactants>
          <speciesReference species="C00003__91__c__93__" stoichiometry="1" constant="true"/>
          <speciesReference species="C00116__91__c__93__" stoichiometry="1" constant="true"/>
        </listOfReactants>
        <listOfProducts>
          <speciesReference species="C00004__91__c__93__" stoichiometry="1" constant="true"/>
          <speciesReference species="C00080__91__c__93__" stoichiometry="1" constant="true"/>
          <speciesReference species="C00184__91__c__93__" stoichiometry="1" constant="true"/>
        </listOfProducts>
        <fbc:geneProductAssociation>
          <fbc:or>
            <fbc:geneProductRef fbc:geneProduct="G_SMU_1309c"/>
            <fbc:geneProductRef fbc:geneProduct="G_SMU_495"/>
          </fbc:or>
        </fbc:geneProductAssociation>
      </reaction>
      <reaction metaid="R_R01049" id="R_R01049" name="R01049" reversible="false" fast="false" fbc:lowerFluxBound="FB2N0" fbc:upperFluxBound="FB4N1000">
        <notes>
          <body xmlns="http://www.w3.org/1999/xhtml">
            <p>Confidence Level: 0</p>
          </body>
        </notes>
        <annotation xmlns:sbml="http://www.sbml.org/sbml/level3/version1/core">
          <rdf:RDF xmlns:rdf="http://www.w3.org/1999/02/22-rdf-syntax-ns#" xmlns:dcterms="http://purl.org/dc/terms/" xmlns:vCard="http://www.w3.org/2001/vcard-rdf/3.0#" xmlns:vCard4="http://www.w3.org/2006/vcard/ns#" xmlns:bqbiol="http://biomodels.net/biology-qualifiers/" xmlns:bqmodel="http://biomodels.net/model-qualifiers/">
            <rdf:Description rdf:about="#R_R01049">
              <bqbiol:is>
                <rdf:Bag>
                  <rdf:li rdf:resource="http://identifiers.org/ec-code/2.7.6.1"/>
                </rdf:Bag>
              </bqbiol:is>
            </rdf:Description>
          </rdf:RDF>
        </annotation>
        <listOfReactants>
          <speciesReference species="C00002__91__c__93__" stoichiometry="1" constant="true"/>
          <speciesReference species="C00117__91__c__93__" stoichiometry="1" constant="true"/>
        </listOfReactants>
        <listOfProducts>
          <speciesReference species="C00020__91__c__93__" stoichiometry="1" constant="true"/>
          <speciesReference species="C00080__91__c__93__" stoichiometry="1" constant="true"/>
          <speciesReference species="C00119__91__c__93__" stoichiometry="1" constant="true"/>
        </listOfProducts>
        <fbc:geneProductAssociation>
          <fbc:and>
            <fbc:geneProductRef fbc:geneProduct="G_SMU_1050"/>
            <fbc:geneProductRef fbc:geneProduct="G_SMU_23"/>
          </fbc:and>
        </fbc:geneProductAssociation>
      </reaction>
      <reaction metaid="R_R01056" id="R_R01056" name="R01056" reversible="true" fast="false" fbc:lowerFluxBound="FB1N1000" fbc:upperFluxBound="FB4N1000">
        <notes>
          <body xmlns="http://www.w3.org/1999/xhtml">
            <p>Confidence Level: 0</p>
          </body>
        </notes>
        <annotation xmlns:sbml="http://www.sbml.org/sbml/level3/version1/core">
          <rdf:RDF xmlns:rdf="http://www.w3.org/1999/02/22-rdf-syntax-ns#" xmlns:dcterms="http://purl.org/dc/terms/" xmlns:vCard="http://www.w3.org/2001/vcard-rdf/3.0#" xmlns:vCard4="http://www.w3.org/2006/vcard/ns#" xmlns:bqbiol="http://biomodels.net/biology-qualifiers/" xmlns:bqmodel="http://biomodels.net/model-qualifiers/">
            <rdf:Description rdf:about="#R_R01056">
              <bqbiol:is>
                <rdf:Bag>
                  <rdf:li rdf:resource="http://identifiers.org/ec-code/5.3.1.6"/>
                </rdf:Bag>
              </bqbiol:is>
            </rdf:Description>
          </rdf:RDF>
        </annotation>
        <listOfReactants>
          <speciesReference species="C00199__91__c__93__" stoichiometry="1" constant="true"/>
        </listOfReactants>
        <listOfProducts>
          <speciesReference species="C00117__91__c__93__" stoichiometry="1" constant="true"/>
        </listOfProducts>
        <fbc:geneProductAssociation>
          <fbc:or>
            <fbc:geneProductRef fbc:geneProduct="G_SMU_1234"/>
            <fbc:geneProductRef fbc:geneProduct="G_SMU_2142"/>
          </fbc:or>
        </fbc:geneProductAssociation>
      </reaction>
      <reaction metaid="R_R01057" id="R_R01057" name="R01057" reversible="true" fast="false" fbc:lowerFluxBound="FB1N1000" fbc:upperFluxBound="FB4N1000">
        <notes>
          <body xmlns="http://www.w3.org/1999/xhtml">
            <p>Confidence Level: 0</p>
          </body>
        </notes>
        <annotation xmlns:sbml="http://www.sbml.org/sbml/level3/version1/core">
          <rdf:RDF xmlns:rdf="http://www.w3.org/1999/02/22-rdf-syntax-ns#" xmlns:dcterms="http://purl.org/dc/terms/" xmlns:vCard="http://www.w3.org/2001/vcard-rdf/3.0#" xmlns:vCard4="http://www.w3.org/2006/vcard/ns#" xmlns:bqbiol="http://biomodels.net/biology-qualifiers/" xmlns:bqmodel="http://biomodels.net/model-qualifiers/">
            <rdf:Description rdf:about="#R_R01057">
              <bqbiol:is>
                <rdf:Bag>
                  <rdf:li rdf:resource="http://identifiers.org/ec-code/5.4.2.7"/>
                </rdf:Bag>
              </bqbiol:is>
            </rdf:Description>
          </rdf:RDF>
        </annotation>
        <listOfReactants>
          <speciesReference species="C00620__91__c__93__" stoichiometry="1" constant="true"/>
        </listOfReactants>
        <listOfProducts>
          <speciesReference species="C00117__91__c__93__" stoichiometry="1" constant="true"/>
        </listOfProducts>
        <fbc:geneProductAssociation>
          <fbc:geneProductRef fbc:geneProduct="G_SMU_1233"/>
        </fbc:geneProductAssociation>
      </reaction>
      <reaction metaid="R_R01058" id="R_R01058" name="R01058" reversible="false" fast="false" fbc:lowerFluxBound="FB2N0" fbc:upperFluxBound="FB4N1000">
        <notes>
          <body xmlns="http://www.w3.org/1999/xhtml">
            <p>Confidence Level: 0</p>
          </body>
        </notes>
        <annotation xmlns:sbml="http://www.sbml.org/sbml/level3/version1/core">
          <rdf:RDF xmlns:rdf="http://www.w3.org/1999/02/22-rdf-syntax-ns#" xmlns:dcterms="http://purl.org/dc/terms/" xmlns:vCard="http://www.w3.org/2001/vcard-rdf/3.0#" xmlns:vCard4="http://www.w3.org/2006/vcard/ns#" xmlns:bqbiol="http://biomodels.net/biology-qualifiers/" xmlns:bqmodel="http://biomodels.net/model-qualifiers/">
            <rdf:Description rdf:about="#R_R01058">
              <bqbiol:is>
                <rdf:Bag>
                  <rdf:li rdf:resource="http://identifiers.org/ec-code/1.2.1.9"/>
                </rdf:Bag>
              </bqbiol:is>
            </rdf:Description>
          </rdf:RDF>
        </annotation>
        <listOfReactants>
          <speciesReference species="C00001__91__c__93__" stoichiometry="1" constant="true"/>
          <speciesReference species="C00006__91__c__93__" stoichiometry="1" constant="true"/>
          <speciesReference species="C00118__91__c__93__" stoichiometry="1" constant="true"/>
        </listOfReactants>
        <listOfProducts>
          <speciesReference species="C00005__91__c__93__" stoichiometry="1" constant="true"/>
          <speciesReference species="C00080__91__c__93__" stoichiometry="2" constant="true"/>
          <speciesReference species="C00197__91__c__93__" stoichiometry="1" constant="true"/>
        </listOfProducts>
        <fbc:geneProductAssociation>
          <fbc:geneProductRef fbc:geneProduct="G_SMU_676"/>
        </fbc:geneProductAssociation>
      </reaction>
      <reaction metaid="R_R01061" id="R_R01061" name="R01061" reversible="true" fast="false" fbc:lowerFluxBound="FB1N1000" fbc:upperFluxBound="FB4N1000">
        <notes>
          <body xmlns="http://www.w3.org/1999/xhtml">
            <p>Confidence Level: 0</p>
          </body>
        </notes>
        <annotation xmlns:sbml="http://www.sbml.org/sbml/level3/version1/core">
          <rdf:RDF xmlns:rdf="http://www.w3.org/1999/02/22-rdf-syntax-ns#" xmlns:dcterms="http://purl.org/dc/terms/" xmlns:vCard="http://www.w3.org/2001/vcard-rdf/3.0#" xmlns:vCard4="http://www.w3.org/2006/vcard/ns#" xmlns:bqbiol="http://biomodels.net/biology-qualifiers/" xmlns:bqmodel="http://biomodels.net/model-qualifiers/">
            <rdf:Description rdf:about="#R_R01061">
              <bqbiol:is>
                <rdf:Bag>
                  <rdf:li rdf:resource="http://identifiers.org/ec-code/1.2.1.12"/>
                </rdf:Bag>
              </bqbiol:is>
            </rdf:Description>
          </rdf:RDF>
        </annotation>
        <listOfReactants>
          <speciesReference species="C00003__91__c__93__" stoichiometry="1" constant="true"/>
          <speciesReference species="C00009__91__c__93__" stoichiometry="1" constant="true"/>
          <speciesReference species="C00118__91__c__93__" stoichiometry="1" constant="true"/>
        </listOfReactants>
        <listOfProducts>
          <speciesReference species="C00004__91__c__93__" stoichiometry="1" constant="true"/>
          <speciesReference species="C00080__91__c__93__" stoichiometry="1" constant="true"/>
          <speciesReference species="C00236__91__c__93__" stoichiometry="1" constant="true"/>
        </listOfProducts>
        <fbc:geneProductAssociation>
          <fbc:geneProductRef fbc:geneProduct="G_SMU_360"/>
        </fbc:geneProductAssociation>
      </reaction>
      <reaction metaid="R_R01066" id="R_R01066" name="R01066" reversible="true" fast="false" fbc:lowerFluxBound="FB1N1000" fbc:upperFluxBound="FB4N1000">
        <notes>
          <body xmlns="http://www.w3.org/1999/xhtml">
            <p>Confidence Level: 0</p>
          </body>
        </notes>
        <annotation xmlns:sbml="http://www.sbml.org/sbml/level3/version1/core">
          <rdf:RDF xmlns:rdf="http://www.w3.org/1999/02/22-rdf-syntax-ns#" xmlns:dcterms="http://purl.org/dc/terms/" xmlns:vCard="http://www.w3.org/2001/vcard-rdf/3.0#" xmlns:vCard4="http://www.w3.org/2006/vcard/ns#" xmlns:bqbiol="http://biomodels.net/biology-qualifiers/" xmlns:bqmodel="http://biomodels.net/model-qualifiers/">
            <rdf:Description rdf:about="#R_R01066">
              <bqbiol:is>
                <rdf:Bag>
                  <rdf:li rdf:resource="http://identifiers.org/ec-code/4.1.2.4"/>
                </rdf:Bag>
              </bqbiol:is>
            </rdf:Description>
          </rdf:RDF>
        </annotation>
        <listOfReactants>
          <speciesReference species="C00673__91__c__93__" stoichiometry="1" constant="true"/>
        </listOfReactants>
        <listOfProducts>
          <speciesReference species="C00084__91__c__93__" stoichiometry="1" constant="true"/>
          <speciesReference species="C00118__91__c__93__" stoichiometry="1" constant="true"/>
        </listOfProducts>
        <fbc:geneProductAssociation>
          <fbc:geneProductRef fbc:geneProduct="G_SMU_1123"/>
        </fbc:geneProductAssociation>
      </reaction>
      <reaction metaid="R_R01067" id="R_R01067" name="R01067" reversible="true" fast="false" fbc:lowerFluxBound="FB1N1000" fbc:upperFluxBound="FB4N1000">
        <notes>
          <body xmlns="http://www.w3.org/1999/xhtml">
            <p>Confidence Level: 0</p>
          </body>
        </notes>
        <annotation xmlns:sbml="http://www.sbml.org/sbml/level3/version1/core">
          <rdf:RDF xmlns:rdf="http://www.w3.org/1999/02/22-rdf-syntax-ns#" xmlns:dcterms="http://purl.org/dc/terms/" xmlns:vCard="http://www.w3.org/2001/vcard-rdf/3.0#" xmlns:vCard4="http://www.w3.org/2006/vcard/ns#" xmlns:bqbiol="http://biomodels.net/biology-qualifiers/" xmlns:bqmodel="http://biomodels.net/model-qualifiers/">
            <rdf:Description rdf:about="#R_R01067">
              <bqbiol:is>
                <rdf:Bag>
                  <rdf:li rdf:resource="http://identifiers.org/ec-code/2.2.1.1"/>
                </rdf:Bag>
              </bqbiol:is>
            </rdf:Description>
          </rdf:RDF>
        </annotation>
        <listOfReactants>
          <speciesReference species="C00085__91__c__93__" stoichiometry="1" constant="true"/>
          <speciesReference species="C00118__91__c__93__" stoichiometry="1" constant="true"/>
        </listOfReactants>
        <listOfProducts>
          <speciesReference species="C00231__91__c__93__" stoichiometry="1" constant="true"/>
          <speciesReference species="C00279__91__c__93__" stoichiometry="1" constant="true"/>
        </listOfProducts>
        <fbc:geneProductAssociation>
          <fbc:geneProductRef fbc:geneProduct="G_SMU_291"/>
        </fbc:geneProductAssociation>
      </reaction>
      <reaction metaid="R_R01069" id="R_R01069" name="R01069" reversible="false" fast="false" fbc:lowerFluxBound="FB2N0" fbc:upperFluxBound="FB4N1000">
        <notes>
          <body xmlns="http://www.w3.org/1999/xhtml">
            <p>Confidence Level: 0</p>
          </body>
        </notes>
        <annotation xmlns:sbml="http://www.sbml.org/sbml/level3/version1/core">
          <rdf:RDF xmlns:rdf="http://www.w3.org/1999/02/22-rdf-syntax-ns#" xmlns:dcterms="http://purl.org/dc/terms/" xmlns:vCard="http://www.w3.org/2001/vcard-rdf/3.0#" xmlns:vCard4="http://www.w3.org/2006/vcard/ns#" xmlns:bqbiol="http://biomodels.net/biology-qualifiers/" xmlns:bqmodel="http://biomodels.net/model-qualifiers/">
            <rdf:Description rdf:about="#R_R01069">
              <bqbiol:is>
                <rdf:Bag>
                  <rdf:li rdf:resource="http://identifiers.org/ec-code/4.1.2.40"/>
                </rdf:Bag>
              </bqbiol:is>
            </rdf:Description>
          </rdf:RDF>
        </annotation>
        <listOfReactants>
          <speciesReference species="C03785__91__c__93__" stoichiometry="1" constant="true"/>
        </listOfReactants>
        <listOfProducts>
          <speciesReference species="C00111__91__c__93__" stoichiometry="1" constant="true"/>
          <speciesReference species="C00118__91__c__93__" stoichiometry="1" constant="true"/>
        </listOfProducts>
        <fbc:geneProductAssociation>
          <fbc:or>
            <fbc:geneProductRef fbc:geneProduct="G_SMU_116"/>
            <fbc:geneProductRef fbc:geneProduct="G_SMU_1493"/>
          </fbc:or>
        </fbc:geneProductAssociation>
      </reaction>
      <reaction metaid="R_R01071" id="R_R01071" name="R01071" reversible="false" fast="false" fbc:lowerFluxBound="FB2N0" fbc:upperFluxBound="FB4N1000">
        <notes>
          <body xmlns="http://www.w3.org/1999/xhtml">
            <p>Confidence Level: 0</p>
          </body>
        </notes>
        <annotation xmlns:sbml="http://www.sbml.org/sbml/level3/version1/core">
          <rdf:RDF xmlns:rdf="http://www.w3.org/1999/02/22-rdf-syntax-ns#" xmlns:dcterms="http://purl.org/dc/terms/" xmlns:vCard="http://www.w3.org/2001/vcard-rdf/3.0#" xmlns:vCard4="http://www.w3.org/2006/vcard/ns#" xmlns:bqbiol="http://biomodels.net/biology-qualifiers/" xmlns:bqmodel="http://biomodels.net/model-qualifiers/">
            <rdf:Description rdf:about="#R_R01071">
              <bqbiol:is>
                <rdf:Bag>
                  <rdf:li rdf:resource="http://identifiers.org/ec-code/2.4.2.17"/>
                </rdf:Bag>
              </bqbiol:is>
            </rdf:Description>
          </rdf:RDF>
        </annotation>
        <listOfReactants>
          <speciesReference species="C00002__91__c__93__" stoichiometry="1" constant="true"/>
          <speciesReference species="C00119__91__c__93__" stoichiometry="1" constant="true"/>
        </listOfReactants>
        <listOfProducts>
          <speciesReference species="C00013__91__c__93__" stoichiometry="1" constant="true"/>
          <speciesReference species="C00080__91__c__93__" stoichiometry="1" constant="true"/>
          <speciesReference species="C02739__91__c__93__" stoichiometry="1" constant="true"/>
        </listOfProducts>
        <fbc:geneProductAssociation>
          <fbc:and>
            <fbc:geneProductRef fbc:geneProduct="G_SMU_1271"/>
            <fbc:geneProductRef fbc:geneProduct="G_SMU_1272"/>
          </fbc:and>
        </fbc:geneProductAssociation>
      </reaction>
      <reaction metaid="R_R01072" id="R_R01072" name="R01072" reversible="false" fast="false" fbc:lowerFluxBound="FB2N0" fbc:upperFluxBound="FB4N1000">
        <notes>
          <body xmlns="http://www.w3.org/1999/xhtml">
            <p>Confidence Level: 0</p>
          </body>
        </notes>
        <annotation xmlns:sbml="http://www.sbml.org/sbml/level3/version1/core">
          <rdf:RDF xmlns:rdf="http://www.w3.org/1999/02/22-rdf-syntax-ns#" xmlns:dcterms="http://purl.org/dc/terms/" xmlns:vCard="http://www.w3.org/2001/vcard-rdf/3.0#" xmlns:vCard4="http://www.w3.org/2006/vcard/ns#" xmlns:bqbiol="http://biomodels.net/biology-qualifiers/" xmlns:bqmodel="http://biomodels.net/model-qualifiers/">
            <rdf:Description rdf:about="#R_R01072">
              <bqbiol:is>
                <rdf:Bag>
                  <rdf:li rdf:resource="http://identifiers.org/ec-code/2.4.2.14"/>
                </rdf:Bag>
              </bqbiol:is>
            </rdf:Description>
          </rdf:RDF>
        </annotation>
        <listOfReactants>
          <speciesReference species="C00001__91__c__93__" stoichiometry="1" constant="true"/>
          <speciesReference species="C00064__91__c__93__" stoichiometry="1" constant="true"/>
          <speciesReference species="C00119__91__c__93__" stoichiometry="1" constant="true"/>
        </listOfReactants>
        <listOfProducts>
          <speciesReference species="C00013__91__c__93__" stoichiometry="1" constant="true"/>
          <speciesReference species="C00025__91__c__93__" stoichiometry="1" constant="true"/>
          <speciesReference species="C00080__91__c__93__" stoichiometry="1" constant="true"/>
          <speciesReference species="C03090__91__c__93__" stoichiometry="1" constant="true"/>
        </listOfProducts>
        <fbc:geneProductAssociation>
          <fbc:geneProductRef fbc:geneProduct="G_SMU_32"/>
        </fbc:geneProductAssociation>
      </reaction>
      <reaction metaid="R_R01073" id="R_R01073" name="R01073" reversible="false" fast="false" fbc:lowerFluxBound="FB2N0" fbc:upperFluxBound="FB4N1000">
        <notes>
          <body xmlns="http://www.w3.org/1999/xhtml">
            <p>Confidence Level: 0</p>
          </body>
        </notes>
        <annotation xmlns:sbml="http://www.sbml.org/sbml/level3/version1/core">
          <rdf:RDF xmlns:rdf="http://www.w3.org/1999/02/22-rdf-syntax-ns#" xmlns:dcterms="http://purl.org/dc/terms/" xmlns:vCard="http://www.w3.org/2001/vcard-rdf/3.0#" xmlns:vCard4="http://www.w3.org/2006/vcard/ns#" xmlns:bqbiol="http://biomodels.net/biology-qualifiers/" xmlns:bqmodel="http://biomodels.net/model-qualifiers/">
            <rdf:Description rdf:about="#R_R01073">
              <bqbiol:is>
                <rdf:Bag>
                  <rdf:li rdf:resource="http://identifiers.org/ec-code/2.4.2.18"/>
                </rdf:Bag>
              </bqbiol:is>
            </rdf:Description>
          </rdf:RDF>
        </annotation>
        <listOfReactants>
          <speciesReference species="C00108__91__c__93__" stoichiometry="1" constant="true"/>
          <speciesReference species="C00119__91__c__93__" stoichiometry="1" constant="true"/>
        </listOfReactants>
        <listOfProducts>
          <speciesReference species="C00013__91__c__93__" stoichiometry="1" constant="true"/>
          <speciesReference species="C00080__91__c__93__" stoichiometry="1" constant="true"/>
          <speciesReference species="C04302__91__c__93__" stoichiometry="1" constant="true"/>
        </listOfProducts>
        <fbc:geneProductAssociation>
          <fbc:geneProductRef fbc:geneProduct="G_SMU_534"/>
        </fbc:geneProductAssociation>
      </reaction>
      <reaction metaid="R_R01083" id="R_R01083" name="R01083" reversible="true" fast="false" fbc:lowerFluxBound="FB1N1000" fbc:upperFluxBound="FB4N1000">
        <notes>
          <body xmlns="http://www.w3.org/1999/xhtml">
            <p>Confidence Level: 0</p>
          </body>
        </notes>
        <annotation xmlns:sbml="http://www.sbml.org/sbml/level3/version1/core">
          <rdf:RDF xmlns:rdf="http://www.w3.org/1999/02/22-rdf-syntax-ns#" xmlns:dcterms="http://purl.org/dc/terms/" xmlns:vCard="http://www.w3.org/2001/vcard-rdf/3.0#" xmlns:vCard4="http://www.w3.org/2006/vcard/ns#" xmlns:bqbiol="http://biomodels.net/biology-qualifiers/" xmlns:bqmodel="http://biomodels.net/model-qualifiers/">
            <rdf:Description rdf:about="#R_R01083">
              <bqbiol:is>
                <rdf:Bag>
                  <rdf:li rdf:resource="http://identifiers.org/ec-code/4.3.2.2"/>
                </rdf:Bag>
              </bqbiol:is>
            </rdf:Description>
          </rdf:RDF>
        </annotation>
        <listOfReactants>
          <speciesReference species="C03794__91__c__93__" stoichiometry="1" constant="true"/>
        </listOfReactants>
        <listOfProducts>
          <speciesReference species="C00020__91__c__93__" stoichiometry="1" constant="true"/>
          <speciesReference species="C00122__91__c__93__" stoichiometry="1" constant="true"/>
        </listOfProducts>
        <fbc:geneProductAssociation>
          <fbc:geneProductRef fbc:geneProduct="G_SMU_59"/>
        </fbc:geneProductAssociation>
      </reaction>
      <reaction metaid="R_R01086" id="R_R01086" name="R01086" reversible="true" fast="false" fbc:lowerFluxBound="FB1N1000" fbc:upperFluxBound="FB4N1000">
        <notes>
          <body xmlns="http://www.w3.org/1999/xhtml">
            <p>Confidence Level: 0</p>
          </body>
        </notes>
        <annotation xmlns:sbml="http://www.sbml.org/sbml/level3/version1/core">
          <rdf:RDF xmlns:rdf="http://www.w3.org/1999/02/22-rdf-syntax-ns#" xmlns:dcterms="http://purl.org/dc/terms/" xmlns:vCard="http://www.w3.org/2001/vcard-rdf/3.0#" xmlns:vCard4="http://www.w3.org/2006/vcard/ns#" xmlns:bqbiol="http://biomodels.net/biology-qualifiers/" xmlns:bqmodel="http://biomodels.net/model-qualifiers/">
            <rdf:Description rdf:about="#R_R01086">
              <bqbiol:is>
                <rdf:Bag>
                  <rdf:li rdf:resource="http://identifiers.org/ec-code/4.3.2.1"/>
                </rdf:Bag>
              </bqbiol:is>
            </rdf:Description>
          </rdf:RDF>
        </annotation>
        <listOfReactants>
          <speciesReference species="C03406__91__c__93__" stoichiometry="1" constant="true"/>
        </listOfReactants>
        <listOfProducts>
          <speciesReference species="C00062__91__c__93__" stoichiometry="1" constant="true"/>
          <speciesReference species="C00122__91__c__93__" stoichiometry="1" constant="true"/>
        </listOfProducts>
        <fbc:geneProductAssociation>
          <fbc:geneProductRef fbc:geneProduct="G_SMU_335"/>
        </fbc:geneProductAssociation>
      </reaction>
      <reaction metaid="R_R01090" id="R_R01090" name="R01090" reversible="true" fast="false" fbc:lowerFluxBound="FB1N1000" fbc:upperFluxBound="FB4N1000">
        <notes>
          <body xmlns="http://www.w3.org/1999/xhtml">
            <p>Confidence Level: 0</p>
          </body>
        </notes>
        <annotation xmlns:sbml="http://www.sbml.org/sbml/level3/version1/core">
          <rdf:RDF xmlns:rdf="http://www.w3.org/1999/02/22-rdf-syntax-ns#" xmlns:dcterms="http://purl.org/dc/terms/" xmlns:vCard="http://www.w3.org/2001/vcard-rdf/3.0#" xmlns:vCard4="http://www.w3.org/2006/vcard/ns#" xmlns:bqbiol="http://biomodels.net/biology-qualifiers/" xmlns:bqmodel="http://biomodels.net/model-qualifiers/">
            <rdf:Description rdf:about="#R_R01090">
              <bqbiol:is>
                <rdf:Bag>
                  <rdf:li rdf:resource="http://identifiers.org/ec-code/2.6.1.42"/>
                </rdf:Bag>
              </bqbiol:is>
            </rdf:Description>
          </rdf:RDF>
        </annotation>
        <listOfReactants>
          <speciesReference species="C00025__91__c__93__" stoichiometry="1" constant="true"/>
          <speciesReference species="C00233__91__c__93__" stoichiometry="1" constant="true"/>
        </listOfReactants>
        <listOfProducts>
          <speciesReference species="C00026__91__c__93__" stoichiometry="1" constant="true"/>
          <speciesReference species="C00123__91__c__93__" stoichiometry="1" constant="true"/>
        </listOfProducts>
        <fbc:geneProductAssociation>
          <fbc:geneProductRef fbc:geneProduct="G_SMU_1203"/>
        </fbc:geneProductAssociation>
      </reaction>
      <reaction metaid="R_R01092" id="R_R01092" name="R01092" reversible="false" fast="false" fbc:lowerFluxBound="FB2N0" fbc:upperFluxBound="FB4N1000">
        <notes>
          <body xmlns="http://www.w3.org/1999/xhtml">
            <p>Confidence Level: 0</p>
          </body>
        </notes>
        <annotation xmlns:sbml="http://www.sbml.org/sbml/level3/version1/core">
          <rdf:RDF xmlns:rdf="http://www.w3.org/1999/02/22-rdf-syntax-ns#" xmlns:dcterms="http://purl.org/dc/terms/" xmlns:vCard="http://www.w3.org/2001/vcard-rdf/3.0#" xmlns:vCard4="http://www.w3.org/2006/vcard/ns#" xmlns:bqbiol="http://biomodels.net/biology-qualifiers/" xmlns:bqmodel="http://biomodels.net/model-qualifiers/">
            <rdf:Description rdf:about="#R_R01092">
              <bqbiol:is>
                <rdf:Bag>
                  <rdf:li rdf:resource="http://identifiers.org/ec-code/2.7.1.6"/>
                </rdf:Bag>
              </bqbiol:is>
            </rdf:Description>
          </rdf:RDF>
        </annotation>
        <listOfReactants>
          <speciesReference species="C00002__91__c__93__" stoichiometry="1" constant="true"/>
          <speciesReference species="C00124__91__c__93__" stoichiometry="1" constant="true"/>
        </listOfReactants>
        <listOfProducts>
          <speciesReference species="C00008__91__c__93__" stoichiometry="1" constant="true"/>
          <speciesReference species="C00080__91__c__93__" stoichiometry="1" constant="true"/>
          <speciesReference species="C00446__91__c__93__" stoichiometry="1" constant="true"/>
        </listOfProducts>
        <fbc:geneProductAssociation>
          <fbc:geneProductRef fbc:geneProduct="G_SMU_886"/>
        </fbc:geneProductAssociation>
      </reaction>
      <reaction metaid="R_R01101" id="R_R01101" name="R01101" reversible="false" fast="false" fbc:lowerFluxBound="FB2N0" fbc:upperFluxBound="FB4N1000">
        <notes>
          <body xmlns="http://www.w3.org/1999/xhtml">
            <p>Confidence Level: 0</p>
          </body>
        </notes>
        <annotation xmlns:sbml="http://www.sbml.org/sbml/level3/version1/core">
          <rdf:RDF xmlns:rdf="http://www.w3.org/1999/02/22-rdf-syntax-ns#" xmlns:dcterms="http://purl.org/dc/terms/" xmlns:vCard="http://www.w3.org/2001/vcard-rdf/3.0#" xmlns:vCard4="http://www.w3.org/2006/vcard/ns#" xmlns:bqbiol="http://biomodels.net/biology-qualifiers/" xmlns:bqmodel="http://biomodels.net/model-qualifiers/">
            <rdf:Description rdf:about="#R_R01101">
              <bqbiol:is>
                <rdf:Bag>
                  <rdf:li rdf:resource="http://identifiers.org/ec-code/3.2.1.22"/>
                </rdf:Bag>
              </bqbiol:is>
            </rdf:Description>
          </rdf:RDF>
        </annotation>
        <listOfReactants>
          <speciesReference species="C00001__91__c__93__" stoichiometry="1" constant="true"/>
          <speciesReference species="C05402__91__c__93__" stoichiometry="1" constant="true"/>
        </listOfReactants>
        <listOfProducts>
          <speciesReference species="C00031__91__c__93__" stoichiometry="1" constant="true"/>
          <speciesReference species="C00124__91__c__93__" stoichiometry="1" constant="true"/>
        </listOfProducts>
        <fbc:geneProductAssociation>
          <fbc:geneProductRef fbc:geneProduct="G_SMU_877"/>
        </fbc:geneProductAssociation>
      </reaction>
      <reaction metaid="R_R01103" id="R_R01103" name="R01103" reversible="false" fast="false" fbc:lowerFluxBound="FB2N0" fbc:upperFluxBound="FB4N1000">
        <notes>
          <body xmlns="http://www.w3.org/1999/xhtml">
            <p>Confidence Level: 0</p>
          </body>
        </notes>
        <annotation xmlns:sbml="http://www.sbml.org/sbml/level3/version1/core">
          <rdf:RDF xmlns:rdf="http://www.w3.org/1999/02/22-rdf-syntax-ns#" xmlns:dcterms="http://purl.org/dc/terms/" xmlns:vCard="http://www.w3.org/2001/vcard-rdf/3.0#" xmlns:vCard4="http://www.w3.org/2006/vcard/ns#" xmlns:bqbiol="http://biomodels.net/biology-qualifiers/" xmlns:bqmodel="http://biomodels.net/model-qualifiers/">
            <rdf:Description rdf:about="#R_R01103">
              <bqbiol:is>
                <rdf:Bag>
                  <rdf:li rdf:resource="http://identifiers.org/ec-code/3.2.1.22"/>
                </rdf:Bag>
              </bqbiol:is>
            </rdf:Description>
          </rdf:RDF>
        </annotation>
        <listOfReactants>
          <speciesReference species="C00001__91__c__93__" stoichiometry="1" constant="true"/>
          <speciesReference species="C00492__91__c__93__" stoichiometry="1" constant="true"/>
        </listOfReactants>
        <listOfProducts>
          <speciesReference species="C00089__91__c__93__" stoichiometry="1" constant="true"/>
          <speciesReference species="C00124__91__c__93__" stoichiometry="1" constant="true"/>
        </listOfProducts>
        <fbc:geneProductAssociation>
          <fbc:geneProductRef fbc:geneProduct="G_SMU_877"/>
        </fbc:geneProductAssociation>
      </reaction>
      <reaction metaid="R_R01121" id="R_R01121" name="R01121" reversible="false" fast="false" fbc:lowerFluxBound="FB2N0" fbc:upperFluxBound="FB4N1000">
        <notes>
          <body xmlns="http://www.w3.org/1999/xhtml">
            <p>Confidence Level: 0</p>
          </body>
        </notes>
        <annotation xmlns:sbml="http://www.sbml.org/sbml/level3/version1/core">
          <rdf:RDF xmlns:rdf="http://www.w3.org/1999/02/22-rdf-syntax-ns#" xmlns:dcterms="http://purl.org/dc/terms/" xmlns:vCard="http://www.w3.org/2001/vcard-rdf/3.0#" xmlns:vCard4="http://www.w3.org/2006/vcard/ns#" xmlns:bqbiol="http://biomodels.net/biology-qualifiers/" xmlns:bqmodel="http://biomodels.net/model-qualifiers/">
            <rdf:Description rdf:about="#R_R01121">
              <bqbiol:is>
                <rdf:Bag>
                  <rdf:li rdf:resource="http://identifiers.org/ec-code/4.1.1.33"/>
                </rdf:Bag>
              </bqbiol:is>
            </rdf:Description>
          </rdf:RDF>
        </annotation>
        <listOfReactants>
          <speciesReference species="C00002__91__c__93__" stoichiometry="1" constant="true"/>
          <speciesReference species="C01143__91__c__93__" stoichiometry="1" constant="true"/>
        </listOfReactants>
        <listOfProducts>
          <speciesReference species="C00008__91__c__93__" stoichiometry="1" constant="true"/>
          <speciesReference species="C00009__91__c__93__" stoichiometry="1" constant="true"/>
          <speciesReference species="C00011__91__c__93__" stoichiometry="1" constant="true"/>
          <speciesReference species="C00129__91__c__93__" stoichiometry="1" constant="true"/>
        </listOfProducts>
        <fbc:geneProductAssociation>
          <fbc:geneProductRef fbc:geneProduct="G_SMU_937"/>
        </fbc:geneProductAssociation>
      </reaction>
      <reaction metaid="R_R01123" id="R_R01123" name="R01123" reversible="true" fast="false" fbc:lowerFluxBound="FB1N1000" fbc:upperFluxBound="FB4N1000">
        <notes>
          <body xmlns="http://www.w3.org/1999/xhtml">
            <p>Confidence Level: 0</p>
          </body>
        </notes>
        <annotation xmlns:sbml="http://www.sbml.org/sbml/level3/version1/core">
          <rdf:RDF xmlns:rdf="http://www.w3.org/1999/02/22-rdf-syntax-ns#" xmlns:dcterms="http://purl.org/dc/terms/" xmlns:vCard="http://www.w3.org/2001/vcard-rdf/3.0#" xmlns:vCard4="http://www.w3.org/2006/vcard/ns#" xmlns:bqbiol="http://biomodels.net/biology-qualifiers/" xmlns:bqmodel="http://biomodels.net/model-qualifiers/">
            <rdf:Description rdf:about="#R_R01123">
              <bqbiol:is>
                <rdf:Bag>
                  <rdf:li rdf:resource="http://identifiers.org/ec-code/5.3.3.2"/>
                </rdf:Bag>
              </bqbiol:is>
            </rdf:Description>
          </rdf:RDF>
        </annotation>
        <listOfReactants>
          <speciesReference species="C00129__91__c__93__" stoichiometry="1" constant="true"/>
        </listOfReactants>
        <listOfProducts>
          <speciesReference species="C00235__91__c__93__" stoichiometry="1" constant="true"/>
        </listOfProducts>
        <fbc:geneProductAssociation>
          <fbc:geneProductRef fbc:geneProduct="G_SMU_939"/>
        </fbc:geneProductAssociation>
      </reaction>
      <reaction metaid="R_R01127" id="R_R01127" name="R01127" reversible="true" fast="false" fbc:lowerFluxBound="FB1N1000" fbc:upperFluxBound="FB4N1000">
        <notes>
          <body xmlns="http://www.w3.org/1999/xhtml">
            <p>Confidence Level: 0</p>
          </body>
        </notes>
        <annotation xmlns:sbml="http://www.sbml.org/sbml/level3/version1/core">
          <rdf:RDF xmlns:rdf="http://www.w3.org/1999/02/22-rdf-syntax-ns#" xmlns:dcterms="http://purl.org/dc/terms/" xmlns:vCard="http://www.w3.org/2001/vcard-rdf/3.0#" xmlns:vCard4="http://www.w3.org/2006/vcard/ns#" xmlns:bqbiol="http://biomodels.net/biology-qualifiers/" xmlns:bqmodel="http://biomodels.net/model-qualifiers/">
            <rdf:Description rdf:about="#R_R01127">
              <bqbiol:is>
                <rdf:Bag>
                  <rdf:li rdf:resource="http://identifiers.org/ec-code/3.5.4.10"/>
                </rdf:Bag>
              </bqbiol:is>
            </rdf:Description>
          </rdf:RDF>
        </annotation>
        <listOfReactants>
          <speciesReference species="C04734__91__c__93__" stoichiometry="1" constant="true"/>
        </listOfReactants>
        <listOfProducts>
          <speciesReference species="C00001__91__c__93__" stoichiometry="1" constant="true"/>
          <speciesReference species="C00130__91__c__93__" stoichiometry="1" constant="true"/>
        </listOfProducts>
        <fbc:geneProductAssociation>
          <fbc:geneProductRef fbc:geneProduct="G_SMU_37"/>
        </fbc:geneProductAssociation>
      </reaction>
      <reaction metaid="R_R01130" id="R_R01130" name="R01130" reversible="true" fast="false" fbc:lowerFluxBound="FB1N1000" fbc:upperFluxBound="FB4N1000">
        <notes>
          <body xmlns="http://www.w3.org/1999/xhtml">
            <p>Confidence Level: 0</p>
          </body>
        </notes>
        <annotation xmlns:sbml="http://www.sbml.org/sbml/level3/version1/core">
          <rdf:RDF xmlns:rdf="http://www.w3.org/1999/02/22-rdf-syntax-ns#" xmlns:dcterms="http://purl.org/dc/terms/" xmlns:vCard="http://www.w3.org/2001/vcard-rdf/3.0#" xmlns:vCard4="http://www.w3.org/2006/vcard/ns#" xmlns:bqbiol="http://biomodels.net/biology-qualifiers/" xmlns:bqmodel="http://biomodels.net/model-qualifiers/">
            <rdf:Description rdf:about="#R_R01130">
              <bqbiol:is>
                <rdf:Bag>
                  <rdf:li rdf:resource="http://identifiers.org/ec-code/1.1.1.205"/>
                </rdf:Bag>
              </bqbiol:is>
            </rdf:Description>
          </rdf:RDF>
        </annotation>
        <listOfReactants>
          <speciesReference species="C00001__91__c__93__" stoichiometry="1" constant="true"/>
          <speciesReference species="C00003__91__c__93__" stoichiometry="1" constant="true"/>
          <speciesReference species="C00130__91__c__93__" stoichiometry="1" constant="true"/>
        </listOfReactants>
        <listOfProducts>
          <speciesReference species="C00004__91__c__93__" stoichiometry="1" constant="true"/>
          <speciesReference species="C00080__91__c__93__" stoichiometry="1" constant="true"/>
          <speciesReference species="C00655__91__c__93__" stoichiometry="1" constant="true"/>
        </listOfProducts>
        <fbc:geneProductAssociation>
          <fbc:geneProductRef fbc:geneProduct="G_SMU_2157"/>
        </fbc:geneProductAssociation>
      </reaction>
      <reaction metaid="R_R01132" id="R_R01132" name="R01132" reversible="false" fast="false" fbc:lowerFluxBound="FB2N0" fbc:upperFluxBound="FB4N1000">
        <notes>
          <body xmlns="http://www.w3.org/1999/xhtml">
            <p>Confidence Level: 0</p>
          </body>
        </notes>
        <annotation xmlns:sbml="http://www.sbml.org/sbml/level3/version1/core">
          <rdf:RDF xmlns:rdf="http://www.w3.org/1999/02/22-rdf-syntax-ns#" xmlns:dcterms="http://purl.org/dc/terms/" xmlns:vCard="http://www.w3.org/2001/vcard-rdf/3.0#" xmlns:vCard4="http://www.w3.org/2006/vcard/ns#" xmlns:bqbiol="http://biomodels.net/biology-qualifiers/" xmlns:bqmodel="http://biomodels.net/model-qualifiers/">
            <rdf:Description rdf:about="#R_R01132">
              <bqbiol:is>
                <rdf:Bag>
                  <rdf:li rdf:resource="http://identifiers.org/ec-code/2.4.2.8"/>
                </rdf:Bag>
              </bqbiol:is>
            </rdf:Description>
          </rdf:RDF>
        </annotation>
        <listOfReactants>
          <speciesReference species="C00119__91__c__93__" stoichiometry="1" constant="true"/>
          <speciesReference species="C00262__91__c__93__" stoichiometry="1" constant="true"/>
        </listOfReactants>
        <listOfProducts>
          <speciesReference species="C00013__91__c__93__" stoichiometry="1" constant="true"/>
          <speciesReference species="C00080__91__c__93__" stoichiometry="1" constant="true"/>
          <speciesReference species="C00130__91__c__93__" stoichiometry="1" constant="true"/>
        </listOfProducts>
        <fbc:geneProductAssociation>
          <fbc:geneProductRef fbc:geneProduct="G_SMU_14"/>
        </fbc:geneProductAssociation>
      </reaction>
      <reaction metaid="R_R01135" id="R_R01135" name="R01135" reversible="false" fast="false" fbc:lowerFluxBound="FB2N0" fbc:upperFluxBound="FB4N1000">
        <notes>
          <body xmlns="http://www.w3.org/1999/xhtml">
            <p>Confidence Level: 0</p>
          </body>
        </notes>
        <annotation xmlns:sbml="http://www.sbml.org/sbml/level3/version1/core">
          <rdf:RDF xmlns:rdf="http://www.w3.org/1999/02/22-rdf-syntax-ns#" xmlns:dcterms="http://purl.org/dc/terms/" xmlns:vCard="http://www.w3.org/2001/vcard-rdf/3.0#" xmlns:vCard4="http://www.w3.org/2006/vcard/ns#" xmlns:bqbiol="http://biomodels.net/biology-qualifiers/" xmlns:bqmodel="http://biomodels.net/model-qualifiers/">
            <rdf:Description rdf:about="#R_R01135">
              <bqbiol:is>
                <rdf:Bag>
                  <rdf:li rdf:resource="http://identifiers.org/ec-code/6.3.4.4"/>
                </rdf:Bag>
              </bqbiol:is>
            </rdf:Description>
          </rdf:RDF>
        </annotation>
        <listOfReactants>
          <speciesReference species="C00044__91__c__93__" stoichiometry="1" constant="true"/>
          <speciesReference species="C00049__91__c__93__" stoichiometry="1" constant="true"/>
          <speciesReference species="C00130__91__c__93__" stoichiometry="1" constant="true"/>
        </listOfReactants>
        <listOfProducts>
          <speciesReference species="C00009__91__c__93__" stoichiometry="1" constant="true"/>
          <speciesReference species="C00035__91__c__93__" stoichiometry="1" constant="true"/>
          <speciesReference species="C00080__91__c__93__" stoichiometry="2" constant="true"/>
          <speciesReference species="C03794__91__c__93__" stoichiometry="1" constant="true"/>
        </listOfProducts>
        <fbc:geneProductAssociation>
          <fbc:geneProductRef fbc:geneProduct="G_SMU_268"/>
        </fbc:geneProductAssociation>
      </reaction>
      <reaction metaid="R_R01150" id="R_R01150" name="R01150" reversible="false" fast="false" fbc:lowerFluxBound="FB2N0" fbc:upperFluxBound="FB4N1000">
        <notes>
          <body xmlns="http://www.w3.org/1999/xhtml">
            <p>Confidence Level: 0</p>
          </body>
        </notes>
        <annotation xmlns:sbml="http://www.sbml.org/sbml/level3/version1/core">
          <rdf:RDF xmlns:rdf="http://www.w3.org/1999/02/22-rdf-syntax-ns#" xmlns:dcterms="http://purl.org/dc/terms/" xmlns:vCard="http://www.w3.org/2001/vcard-rdf/3.0#" xmlns:vCard4="http://www.w3.org/2006/vcard/ns#" xmlns:bqbiol="http://biomodels.net/biology-qualifiers/" xmlns:bqmodel="http://biomodels.net/model-qualifiers/">
            <rdf:Description rdf:about="#R_R01150">
              <bqbiol:is>
                <rdf:Bag>
                  <rdf:li rdf:resource="http://identifiers.org/ec-code/6.3.2.4"/>
                </rdf:Bag>
              </bqbiol:is>
            </rdf:Description>
          </rdf:RDF>
        </annotation>
        <listOfReactants>
          <speciesReference species="C00002__91__c__93__" stoichiometry="1" constant="true"/>
          <speciesReference species="C00133__91__c__93__" stoichiometry="2" constant="true"/>
        </listOfReactants>
        <listOfProducts>
          <speciesReference species="C00008__91__c__93__" stoichiometry="1" constant="true"/>
          <speciesReference species="C00009__91__c__93__" stoichiometry="1" constant="true"/>
          <speciesReference species="C00080__91__c__93__" stoichiometry="1" constant="true"/>
          <speciesReference species="C00993__91__c__93__" stoichiometry="1" constant="true"/>
        </listOfProducts>
        <fbc:geneProductAssociation>
          <fbc:geneProductRef fbc:geneProduct="G_SMU_599"/>
        </fbc:geneProductAssociation>
      </reaction>
      <reaction metaid="R_R01158" id="R_R01158" name="R01158" reversible="true" fast="false" fbc:lowerFluxBound="FB1N1000" fbc:upperFluxBound="FB4N1000">
        <notes>
          <body xmlns="http://www.w3.org/1999/xhtml">
            <p>Confidence Level: 0</p>
          </body>
        </notes>
        <annotation xmlns:sbml="http://www.sbml.org/sbml/level3/version1/core">
          <rdf:RDF xmlns:rdf="http://www.w3.org/1999/02/22-rdf-syntax-ns#" xmlns:dcterms="http://purl.org/dc/terms/" xmlns:vCard="http://www.w3.org/2001/vcard-rdf/3.0#" xmlns:vCard4="http://www.w3.org/2006/vcard/ns#" xmlns:bqbiol="http://biomodels.net/biology-qualifiers/" xmlns:bqmodel="http://biomodels.net/model-qualifiers/">
            <rdf:Description rdf:about="#R_R01158">
              <bqbiol:is>
                <rdf:Bag>
                  <rdf:li rdf:resource="http://identifiers.org/ec-code/1.1.1.23"/>
                </rdf:Bag>
              </bqbiol:is>
            </rdf:Description>
          </rdf:RDF>
        </annotation>
        <listOfReactants>
          <speciesReference species="C00001__91__c__93__" stoichiometry="1" constant="true"/>
          <speciesReference species="C00003__91__c__93__" stoichiometry="2" constant="true"/>
          <speciesReference species="C00860__91__c__93__" stoichiometry="1" constant="true"/>
        </listOfReactants>
        <listOfProducts>
          <speciesReference species="C00004__91__c__93__" stoichiometry="2" constant="true"/>
          <speciesReference species="C00080__91__c__93__" stoichiometry="3" constant="true"/>
          <speciesReference species="C00135__91__c__93__" stoichiometry="1" constant="true"/>
        </listOfProducts>
        <fbc:geneProductAssociation>
          <fbc:geneProductRef fbc:geneProduct="G_SMU_1270"/>
        </fbc:geneProductAssociation>
      </reaction>
      <reaction metaid="R_R01213" id="R_R01213" name="R01213" reversible="false" fast="false" fbc:lowerFluxBound="FB2N0" fbc:upperFluxBound="FB4N1000">
        <notes>
          <body xmlns="http://www.w3.org/1999/xhtml">
            <p>Confidence Level: 0</p>
          </body>
        </notes>
        <annotation xmlns:sbml="http://www.sbml.org/sbml/level3/version1/core">
          <rdf:RDF xmlns:rdf="http://www.w3.org/1999/02/22-rdf-syntax-ns#" xmlns:dcterms="http://purl.org/dc/terms/" xmlns:vCard="http://www.w3.org/2001/vcard-rdf/3.0#" xmlns:vCard4="http://www.w3.org/2006/vcard/ns#" xmlns:bqbiol="http://biomodels.net/biology-qualifiers/" xmlns:bqmodel="http://biomodels.net/model-qualifiers/">
            <rdf:Description rdf:about="#R_R01213">
              <bqbiol:is>
                <rdf:Bag>
                  <rdf:li rdf:resource="http://identifiers.org/ec-code/2.3.3.13"/>
                </rdf:Bag>
              </bqbiol:is>
            </rdf:Description>
          </rdf:RDF>
        </annotation>
        <listOfReactants>
          <speciesReference species="C00001__91__c__93__" stoichiometry="1" constant="true"/>
          <speciesReference species="C00024__91__c__93__" stoichiometry="1" constant="true"/>
          <speciesReference species="C00141__91__c__93__" stoichiometry="1" constant="true"/>
        </listOfReactants>
        <listOfProducts>
          <speciesReference species="C00010__91__c__93__" stoichiometry="1" constant="true"/>
          <speciesReference species="C00080__91__c__93__" stoichiometry="1" constant="true"/>
          <speciesReference species="C02504__91__c__93__" stoichiometry="1" constant="true"/>
        </listOfProducts>
        <fbc:geneProductAssociation>
          <fbc:geneProductRef fbc:geneProduct="G_SMU_1384"/>
        </fbc:geneProductAssociation>
      </reaction>
      <reaction metaid="R_R01214" id="R_R01214" name="R01214" reversible="true" fast="false" fbc:lowerFluxBound="FB1N1000" fbc:upperFluxBound="FB4N1000">
        <notes>
          <body xmlns="http://www.w3.org/1999/xhtml">
            <p>Confidence Level: 0</p>
          </body>
        </notes>
        <annotation xmlns:sbml="http://www.sbml.org/sbml/level3/version1/core">
          <rdf:RDF xmlns:rdf="http://www.w3.org/1999/02/22-rdf-syntax-ns#" xmlns:dcterms="http://purl.org/dc/terms/" xmlns:vCard="http://www.w3.org/2001/vcard-rdf/3.0#" xmlns:vCard4="http://www.w3.org/2006/vcard/ns#" xmlns:bqbiol="http://biomodels.net/biology-qualifiers/" xmlns:bqmodel="http://biomodels.net/model-qualifiers/">
            <rdf:Description rdf:about="#R_R01214">
              <bqbiol:is>
                <rdf:Bag>
                  <rdf:li rdf:resource="http://identifiers.org/ec-code/2.6.1.42"/>
                </rdf:Bag>
              </bqbiol:is>
            </rdf:Description>
          </rdf:RDF>
        </annotation>
        <listOfReactants>
          <speciesReference species="C00025__91__c__93__" stoichiometry="1" constant="true"/>
          <speciesReference species="C00141__91__c__93__" stoichiometry="1" constant="true"/>
        </listOfReactants>
        <listOfProducts>
          <speciesReference species="C00026__91__c__93__" stoichiometry="1" constant="true"/>
          <speciesReference species="C00183__91__c__93__" stoichiometry="1" constant="true"/>
        </listOfProducts>
        <fbc:geneProductAssociation>
          <fbc:geneProductRef fbc:geneProduct="G_SMU_1203"/>
        </fbc:geneProductAssociation>
      </reaction>
      <reaction metaid="R_R01215" id="R_R01215" name="R01215" reversible="true" fast="false" fbc:lowerFluxBound="FB1N1000" fbc:upperFluxBound="FB4N1000">
        <notes>
          <body xmlns="http://www.w3.org/1999/xhtml">
            <p>Confidence Level: 0</p>
          </body>
        </notes>
        <annotation xmlns:sbml="http://www.sbml.org/sbml/level3/version1/core">
          <rdf:RDF xmlns:rdf="http://www.w3.org/1999/02/22-rdf-syntax-ns#" xmlns:dcterms="http://purl.org/dc/terms/" xmlns:vCard="http://www.w3.org/2001/vcard-rdf/3.0#" xmlns:vCard4="http://www.w3.org/2006/vcard/ns#" xmlns:bqbiol="http://biomodels.net/biology-qualifiers/" xmlns:bqmodel="http://biomodels.net/model-qualifiers/">
            <rdf:Description rdf:about="#R_R01215">
              <bqbiol:is>
                <rdf:Bag>
                  <rdf:li rdf:resource="http://identifiers.org/ec-code/2.6.1.66"/>
                </rdf:Bag>
              </bqbiol:is>
            </rdf:Description>
          </rdf:RDF>
        </annotation>
        <listOfReactants>
          <speciesReference species="C00041__91__c__93__" stoichiometry="1" constant="true"/>
          <speciesReference species="C00141__91__c__93__" stoichiometry="1" constant="true"/>
        </listOfReactants>
        <listOfProducts>
          <speciesReference species="C00022__91__c__93__" stoichiometry="1" constant="true"/>
          <speciesReference species="C00183__91__c__93__" stoichiometry="1" constant="true"/>
        </listOfProducts>
        <fbc:geneProductAssociation>
          <fbc:geneProductRef fbc:geneProduct="G_SMU_1826"/>
        </fbc:geneProductAssociation>
      </reaction>
      <reaction metaid="R_R01220" id="R_R01220" name="R01220" reversible="true" fast="false" fbc:lowerFluxBound="FB1N1000" fbc:upperFluxBound="FB4N1000">
        <notes>
          <body xmlns="http://www.w3.org/1999/xhtml">
            <p>Confidence Level: 0</p>
          </body>
        </notes>
        <annotation xmlns:sbml="http://www.sbml.org/sbml/level3/version1/core">
          <rdf:RDF xmlns:rdf="http://www.w3.org/1999/02/22-rdf-syntax-ns#" xmlns:dcterms="http://purl.org/dc/terms/" xmlns:vCard="http://www.w3.org/2001/vcard-rdf/3.0#" xmlns:vCard4="http://www.w3.org/2006/vcard/ns#" xmlns:bqbiol="http://biomodels.net/biology-qualifiers/" xmlns:bqmodel="http://biomodels.net/model-qualifiers/">
            <rdf:Description rdf:about="#R_R01220">
              <bqbiol:is>
                <rdf:Bag>
                  <rdf:li rdf:resource="http://identifiers.org/ec-code/1.5.1.5"/>
                </rdf:Bag>
              </bqbiol:is>
            </rdf:Description>
          </rdf:RDF>
        </annotation>
        <listOfReactants>
          <speciesReference species="C00005__91__c__93__" stoichiometry="1" constant="true"/>
          <speciesReference species="C00445__91__c__93__" stoichiometry="1" constant="true"/>
        </listOfReactants>
        <listOfProducts>
          <speciesReference species="C00006__91__c__93__" stoichiometry="1" constant="true"/>
          <speciesReference species="C00143__91__c__93__" stoichiometry="1" constant="true"/>
        </listOfProducts>
        <fbc:geneProductAssociation>
          <fbc:geneProductRef fbc:geneProduct="G_SMU_572"/>
        </fbc:geneProductAssociation>
      </reaction>
      <reaction metaid="R_R01220__40__polyglutamated_THF__41__" id="R_R01220__40__polyglutamated_THF__41__" name="R01220(polyglutamated_THF)" reversible="true" fast="false" fbc:lowerFluxBound="FB1N1000" fbc:upperFluxBound="FB4N1000">
        <notes>
          <body xmlns="http://www.w3.org/1999/xhtml">
            <p>Confidence Level: 0</p>
          </body>
        </notes>
        <annotation xmlns:sbml="http://www.sbml.org/sbml/level3/version1/core">
          <rdf:RDF xmlns:rdf="http://www.w3.org/1999/02/22-rdf-syntax-ns#" xmlns:dcterms="http://purl.org/dc/terms/" xmlns:vCard="http://www.w3.org/2001/vcard-rdf/3.0#" xmlns:vCard4="http://www.w3.org/2006/vcard/ns#" xmlns:bqbiol="http://biomodels.net/biology-qualifiers/" xmlns:bqmodel="http://biomodels.net/model-qualifiers/">
            <rdf:Description rdf:about="#R_R01220__40__polyglutamated_THF__41__">
              <bqbiol:is>
                <rdf:Bag>
                  <rdf:li rdf:resource="http://identifiers.org/ec-code/1.5.1.5"/>
                </rdf:Bag>
              </bqbiol:is>
            </rdf:Description>
          </rdf:RDF>
        </annotation>
        <listOfReactants>
          <speciesReference species="C00005__91__c__93__" stoichiometry="1" constant="true"/>
          <speciesReference species="C00445__40__polyglu__41____91__c__93__" stoichiometry="1" constant="true"/>
        </listOfReactants>
        <listOfProducts>
          <speciesReference species="C00006__91__c__93__" stoichiometry="1" constant="true"/>
          <speciesReference species="C00143__40__polyglu__41____91__c__93__" stoichiometry="1" constant="true"/>
        </listOfProducts>
        <fbc:geneProductAssociation>
          <fbc:geneProductRef fbc:geneProduct="G_SMU_572"/>
        </fbc:geneProductAssociation>
      </reaction>
      <reaction metaid="R_R01655" id="R_R01655" name="R01655" reversible="false" fast="false" fbc:lowerFluxBound="FB2N0" fbc:upperFluxBound="FB4N1000">
        <notes>
          <body xmlns="http://www.w3.org/1999/xhtml">
            <p>Confidence Level: 0</p>
          </body>
        </notes>
        <annotation xmlns:sbml="http://www.sbml.org/sbml/level3/version1/core">
          <rdf:RDF xmlns:rdf="http://www.w3.org/1999/02/22-rdf-syntax-ns#" xmlns:dcterms="http://purl.org/dc/terms/" xmlns:vCard="http://www.w3.org/2001/vcard-rdf/3.0#" xmlns:vCard4="http://www.w3.org/2006/vcard/ns#" xmlns:bqbiol="http://biomodels.net/biology-qualifiers/" xmlns:bqmodel="http://biomodels.net/model-qualifiers/">
            <rdf:Description rdf:about="#R_R01655">
              <bqbiol:is>
                <rdf:Bag>
                  <rdf:li rdf:resource="http://identifiers.org/ec-code/3.5.4.9"/>
                </rdf:Bag>
              </bqbiol:is>
            </rdf:Description>
          </rdf:RDF>
        </annotation>
        <listOfReactants>
          <speciesReference species="C00080__91__c__93__" stoichiometry="1" constant="true"/>
          <speciesReference species="C00234__91__c__93__" stoichiometry="1" constant="true"/>
        </listOfReactants>
        <listOfProducts>
          <speciesReference species="C00001__91__c__93__" stoichiometry="1" constant="true"/>
          <speciesReference species="C00445__91__c__93__" stoichiometry="1" constant="true"/>
        </listOfProducts>
        <fbc:geneProductAssociation>
          <fbc:geneProductRef fbc:geneProduct="G_SMU_572"/>
        </fbc:geneProductAssociation>
      </reaction>
      <reaction metaid="R_R01655__40__polyglutamated_THF__41__" id="R_R01655__40__polyglutamated_THF__41__" name="R01655(polyglutamated_THF)" reversible="false" fast="false" fbc:lowerFluxBound="FB2N0" fbc:upperFluxBound="FB4N1000">
        <notes>
          <body xmlns="http://www.w3.org/1999/xhtml">
            <p>Confidence Level: 0</p>
          </body>
        </notes>
        <annotation xmlns:sbml="http://www.sbml.org/sbml/level3/version1/core">
          <rdf:RDF xmlns:rdf="http://www.w3.org/1999/02/22-rdf-syntax-ns#" xmlns:dcterms="http://purl.org/dc/terms/" xmlns:vCard="http://www.w3.org/2001/vcard-rdf/3.0#" xmlns:vCard4="http://www.w3.org/2006/vcard/ns#" xmlns:bqbiol="http://biomodels.net/biology-qualifiers/" xmlns:bqmodel="http://biomodels.net/model-qualifiers/">
            <rdf:Description rdf:about="#R_R01655__40__polyglutamated_THF__41__">
              <bqbiol:is>
                <rdf:Bag>
                  <rdf:li rdf:resource="http://identifiers.org/ec-code/3.5.4.9"/>
                </rdf:Bag>
              </bqbiol:is>
            </rdf:Description>
          </rdf:RDF>
        </annotation>
        <listOfReactants>
          <speciesReference species="C00080__91__c__93__" stoichiometry="1" constant="true"/>
          <speciesReference species="C05929__91__c__93__" stoichiometry="1" constant="true"/>
        </listOfReactants>
        <listOfProducts>
          <speciesReference species="C00001__91__c__93__" stoichiometry="1" constant="true"/>
          <speciesReference species="C00445__40__polyglu__41____91__c__93__" stoichiometry="1" constant="true"/>
        </listOfProducts>
        <fbc:geneProductAssociation>
          <fbc:geneProductRef fbc:geneProduct="G_SMU_572"/>
        </fbc:geneProductAssociation>
      </reaction>
      <reaction metaid="R_R01224" id="R_R01224" name="R01224" reversible="false" fast="false" fbc:lowerFluxBound="FB2N0" fbc:upperFluxBound="FB4N1000">
        <notes>
          <body xmlns="http://www.w3.org/1999/xhtml">
            <p>Confidence Level: 0</p>
          </body>
        </notes>
        <annotation xmlns:sbml="http://www.sbml.org/sbml/level3/version1/core">
          <rdf:RDF xmlns:rdf="http://www.w3.org/1999/02/22-rdf-syntax-ns#" xmlns:dcterms="http://purl.org/dc/terms/" xmlns:vCard="http://www.w3.org/2001/vcard-rdf/3.0#" xmlns:vCard4="http://www.w3.org/2006/vcard/ns#" xmlns:bqbiol="http://biomodels.net/biology-qualifiers/" xmlns:bqmodel="http://biomodels.net/model-qualifiers/">
            <rdf:Description rdf:about="#R_R01224">
              <bqbiol:is>
                <rdf:Bag>
                  <rdf:li rdf:resource="http://identifiers.org/ec-code/1.5.1.20"/>
                </rdf:Bag>
              </bqbiol:is>
            </rdf:Description>
          </rdf:RDF>
        </annotation>
        <listOfReactants>
          <speciesReference species="C00005__91__c__93__" stoichiometry="1" constant="true"/>
          <speciesReference species="C00080__91__c__93__" stoichiometry="1" constant="true"/>
          <speciesReference species="C00143__91__c__93__" stoichiometry="1" constant="true"/>
        </listOfReactants>
        <listOfProducts>
          <speciesReference species="C00006__91__c__93__" stoichiometry="1" constant="true"/>
          <speciesReference species="C00440__91__c__93__" stoichiometry="1" constant="true"/>
        </listOfProducts>
        <fbc:geneProductAssociation>
          <fbc:geneProductRef fbc:geneProduct="G_SMU_874"/>
        </fbc:geneProductAssociation>
      </reaction>
      <reaction metaid="R_R01224__40__polyglutamated_THF__41__" id="R_R01224__40__polyglutamated_THF__41__" name="R01224(polyglutamated_THF)" reversible="false" fast="false" fbc:lowerFluxBound="FB2N0" fbc:upperFluxBound="FB4N1000">
        <notes>
          <body xmlns="http://www.w3.org/1999/xhtml">
            <p>Confidence Level: 0</p>
          </body>
        </notes>
        <annotation xmlns:sbml="http://www.sbml.org/sbml/level3/version1/core">
          <rdf:RDF xmlns:rdf="http://www.w3.org/1999/02/22-rdf-syntax-ns#" xmlns:dcterms="http://purl.org/dc/terms/" xmlns:vCard="http://www.w3.org/2001/vcard-rdf/3.0#" xmlns:vCard4="http://www.w3.org/2006/vcard/ns#" xmlns:bqbiol="http://biomodels.net/biology-qualifiers/" xmlns:bqmodel="http://biomodels.net/model-qualifiers/">
            <rdf:Description rdf:about="#R_R01224__40__polyglutamated_THF__41__">
              <bqbiol:is>
                <rdf:Bag>
                  <rdf:li rdf:resource="http://identifiers.org/ec-code/1.5.1.20"/>
                </rdf:Bag>
              </bqbiol:is>
            </rdf:Description>
          </rdf:RDF>
        </annotation>
        <listOfReactants>
          <speciesReference species="C00005__91__c__93__" stoichiometry="1" constant="true"/>
          <speciesReference species="C00080__91__c__93__" stoichiometry="1" constant="true"/>
          <speciesReference species="C00143__40__polyglu__41____91__c__93__" stoichiometry="1" constant="true"/>
        </listOfReactants>
        <listOfProducts>
          <speciesReference species="C00006__91__c__93__" stoichiometry="1" constant="true"/>
          <speciesReference species="C04489__91__c__93__" stoichiometry="1" constant="true"/>
        </listOfProducts>
        <fbc:geneProductAssociation>
          <fbc:geneProductRef fbc:geneProduct="G_SMU_874"/>
        </fbc:geneProductAssociation>
      </reaction>
      <reaction metaid="R_R01229" id="R_R01229" name="R01229" reversible="false" fast="false" fbc:lowerFluxBound="FB2N0" fbc:upperFluxBound="FB4N1000">
        <notes>
          <body xmlns="http://www.w3.org/1999/xhtml">
            <p>Confidence Level: 0</p>
          </body>
        </notes>
        <annotation xmlns:sbml="http://www.sbml.org/sbml/level3/version1/core">
          <rdf:RDF xmlns:rdf="http://www.w3.org/1999/02/22-rdf-syntax-ns#" xmlns:dcterms="http://purl.org/dc/terms/" xmlns:vCard="http://www.w3.org/2001/vcard-rdf/3.0#" xmlns:vCard4="http://www.w3.org/2006/vcard/ns#" xmlns:bqbiol="http://biomodels.net/biology-qualifiers/" xmlns:bqmodel="http://biomodels.net/model-qualifiers/">
            <rdf:Description rdf:about="#R_R01229">
              <bqbiol:is>
                <rdf:Bag>
                  <rdf:li rdf:resource="http://identifiers.org/ec-code/2.4.2.8"/>
                </rdf:Bag>
              </bqbiol:is>
            </rdf:Description>
          </rdf:RDF>
        </annotation>
        <listOfReactants>
          <speciesReference species="C00119__91__c__93__" stoichiometry="1" constant="true"/>
          <speciesReference species="C00242__91__c__93__" stoichiometry="1" constant="true"/>
        </listOfReactants>
        <listOfProducts>
          <speciesReference species="C00013__91__c__93__" stoichiometry="1" constant="true"/>
          <speciesReference species="C00080__91__c__93__" stoichiometry="1" constant="true"/>
          <speciesReference species="C00144__91__c__93__" stoichiometry="1" constant="true"/>
        </listOfProducts>
        <fbc:geneProductAssociation>
          <fbc:geneProductRef fbc:geneProduct="G_SMU_14"/>
        </fbc:geneProductAssociation>
      </reaction>
      <reaction metaid="R_R01231" id="R_R01231" name="R01231" reversible="false" fast="false" fbc:lowerFluxBound="FB2N0" fbc:upperFluxBound="FB4N1000">
        <notes>
          <body xmlns="http://www.w3.org/1999/xhtml">
            <p>Confidence Level: 0</p>
          </body>
        </notes>
        <annotation xmlns:sbml="http://www.sbml.org/sbml/level3/version1/core">
          <rdf:RDF xmlns:rdf="http://www.w3.org/1999/02/22-rdf-syntax-ns#" xmlns:dcterms="http://purl.org/dc/terms/" xmlns:vCard="http://www.w3.org/2001/vcard-rdf/3.0#" xmlns:vCard4="http://www.w3.org/2006/vcard/ns#" xmlns:bqbiol="http://biomodels.net/biology-qualifiers/" xmlns:bqmodel="http://biomodels.net/model-qualifiers/">
            <rdf:Description rdf:about="#R_R01231">
              <bqbiol:is>
                <rdf:Bag>
                  <rdf:li rdf:resource="http://identifiers.org/ec-code/6.3.5.2"/>
                </rdf:Bag>
              </bqbiol:is>
            </rdf:Description>
          </rdf:RDF>
        </annotation>
        <listOfReactants>
          <speciesReference species="C00001__91__c__93__" stoichiometry="1" constant="true"/>
          <speciesReference species="C00002__91__c__93__" stoichiometry="1" constant="true"/>
          <speciesReference species="C00064__91__c__93__" stoichiometry="1" constant="true"/>
          <speciesReference species="C00655__91__c__93__" stoichiometry="1" constant="true"/>
        </listOfReactants>
        <listOfProducts>
          <speciesReference species="C00013__91__c__93__" stoichiometry="1" constant="true"/>
          <speciesReference species="C00020__91__c__93__" stoichiometry="1" constant="true"/>
          <speciesReference species="C00025__91__c__93__" stoichiometry="1" constant="true"/>
          <speciesReference species="C00080__91__c__93__" stoichiometry="3" constant="true"/>
          <speciesReference species="C00144__91__c__93__" stoichiometry="1" constant="true"/>
        </listOfProducts>
        <fbc:geneProductAssociation>
          <fbc:or>
            <fbc:geneProductRef fbc:geneProduct="G_SMU_1066"/>
            <fbc:geneProductRef fbc:geneProduct="G_SMU_1228c"/>
          </fbc:or>
        </fbc:geneProductAssociation>
      </reaction>
      <reaction metaid="R_R01251" id="R_R01251" name="R01251" reversible="false" fast="false" fbc:lowerFluxBound="FB2N0" fbc:upperFluxBound="FB4N1000">
        <notes>
          <body xmlns="http://www.w3.org/1999/xhtml">
            <p>Confidence Level: 0</p>
          </body>
        </notes>
        <annotation xmlns:sbml="http://www.sbml.org/sbml/level3/version1/core">
          <rdf:RDF xmlns:rdf="http://www.w3.org/1999/02/22-rdf-syntax-ns#" xmlns:dcterms="http://purl.org/dc/terms/" xmlns:vCard="http://www.w3.org/2001/vcard-rdf/3.0#" xmlns:vCard4="http://www.w3.org/2006/vcard/ns#" xmlns:bqbiol="http://biomodels.net/biology-qualifiers/" xmlns:bqmodel="http://biomodels.net/model-qualifiers/">
            <rdf:Description rdf:about="#R_R01251">
              <bqbiol:is>
                <rdf:Bag>
                  <rdf:li rdf:resource="http://identifiers.org/ec-code/1.5.1.2"/>
                </rdf:Bag>
              </bqbiol:is>
            </rdf:Description>
          </rdf:RDF>
        </annotation>
        <listOfReactants>
          <speciesReference species="C00005__91__c__93__" stoichiometry="1" constant="true"/>
          <speciesReference species="C00080__91__c__93__" stoichiometry="2" constant="true"/>
          <speciesReference species="C03912__91__c__93__" stoichiometry="1" constant="true"/>
        </listOfReactants>
        <listOfProducts>
          <speciesReference species="C00006__91__c__93__" stoichiometry="1" constant="true"/>
          <speciesReference species="C00148__91__c__93__" stoichiometry="1" constant="true"/>
        </listOfProducts>
        <fbc:geneProductAssociation>
          <fbc:geneProductRef fbc:geneProduct="G_SMU_1974"/>
        </fbc:geneProductAssociation>
      </reaction>
      <reaction metaid="R_R01325" id="R_R01325" name="R01325" reversible="true" fast="false" fbc:lowerFluxBound="FB1N1000" fbc:upperFluxBound="FB4N1000">
        <notes>
          <body xmlns="http://www.w3.org/1999/xhtml">
            <p>Confidence Level: 0</p>
          </body>
        </notes>
        <annotation xmlns:sbml="http://www.sbml.org/sbml/level3/version1/core">
          <rdf:RDF xmlns:rdf="http://www.w3.org/1999/02/22-rdf-syntax-ns#" xmlns:dcterms="http://purl.org/dc/terms/" xmlns:vCard="http://www.w3.org/2001/vcard-rdf/3.0#" xmlns:vCard4="http://www.w3.org/2006/vcard/ns#" xmlns:bqbiol="http://biomodels.net/biology-qualifiers/" xmlns:bqmodel="http://biomodels.net/model-qualifiers/">
            <rdf:Description rdf:about="#R_R01325">
              <bqbiol:is>
                <rdf:Bag>
                  <rdf:li rdf:resource="http://identifiers.org/ec-code/4.2.1.3"/>
                </rdf:Bag>
              </bqbiol:is>
            </rdf:Description>
          </rdf:RDF>
        </annotation>
        <listOfReactants>
          <speciesReference species="C00158__91__c__93__" stoichiometry="1" constant="true"/>
        </listOfReactants>
        <listOfProducts>
          <speciesReference species="C00001__91__c__93__" stoichiometry="1" constant="true"/>
          <speciesReference species="C00417__91__c__93__" stoichiometry="1" constant="true"/>
        </listOfProducts>
        <fbc:geneProductAssociation>
          <fbc:geneProductRef fbc:geneProduct="G_SMU_670"/>
        </fbc:geneProductAssociation>
      </reaction>
      <reaction metaid="R_R01373" id="R_R01373" name="R01373" reversible="false" fast="false" fbc:lowerFluxBound="FB2N0" fbc:upperFluxBound="FB4N1000">
        <notes>
          <body xmlns="http://www.w3.org/1999/xhtml">
            <p>Confidence Level: 0</p>
          </body>
        </notes>
        <annotation xmlns:sbml="http://www.sbml.org/sbml/level3/version1/core">
          <rdf:RDF xmlns:rdf="http://www.w3.org/1999/02/22-rdf-syntax-ns#" xmlns:dcterms="http://purl.org/dc/terms/" xmlns:vCard="http://www.w3.org/2001/vcard-rdf/3.0#" xmlns:vCard4="http://www.w3.org/2006/vcard/ns#" xmlns:bqbiol="http://biomodels.net/biology-qualifiers/" xmlns:bqmodel="http://biomodels.net/model-qualifiers/">
            <rdf:Description rdf:about="#R_R01373">
              <bqbiol:is>
                <rdf:Bag>
                  <rdf:li rdf:resource="http://identifiers.org/ec-code/4.2.1.51"/>
                </rdf:Bag>
              </bqbiol:is>
            </rdf:Description>
          </rdf:RDF>
        </annotation>
        <listOfReactants>
          <speciesReference species="C00080__91__c__93__" stoichiometry="1" constant="true"/>
          <speciesReference species="C00254__91__c__93__" stoichiometry="1" constant="true"/>
        </listOfReactants>
        <listOfProducts>
          <speciesReference species="C00001__91__c__93__" stoichiometry="1" constant="true"/>
          <speciesReference species="C00011__91__c__93__" stoichiometry="1" constant="true"/>
          <speciesReference species="C00166__91__c__93__" stoichiometry="1" constant="true"/>
        </listOfProducts>
        <fbc:geneProductAssociation>
          <fbc:geneProductRef fbc:geneProduct="G_SMU_786"/>
        </fbc:geneProductAssociation>
      </reaction>
      <reaction metaid="R_R01397" id="R_R01397" name="R01397" reversible="false" fast="false" fbc:lowerFluxBound="FB2N0" fbc:upperFluxBound="FB4N1000">
        <notes>
          <body xmlns="http://www.w3.org/1999/xhtml">
            <p>Confidence Level: 0</p>
          </body>
        </notes>
        <annotation xmlns:sbml="http://www.sbml.org/sbml/level3/version1/core">
          <rdf:RDF xmlns:rdf="http://www.w3.org/1999/02/22-rdf-syntax-ns#" xmlns:dcterms="http://purl.org/dc/terms/" xmlns:vCard="http://www.w3.org/2001/vcard-rdf/3.0#" xmlns:vCard4="http://www.w3.org/2006/vcard/ns#" xmlns:bqbiol="http://biomodels.net/biology-qualifiers/" xmlns:bqmodel="http://biomodels.net/model-qualifiers/">
            <rdf:Description rdf:about="#R_R01397">
              <bqbiol:is>
                <rdf:Bag>
                  <rdf:li rdf:resource="http://identifiers.org/ec-code/2.1.3.2"/>
                </rdf:Bag>
              </bqbiol:is>
            </rdf:Description>
          </rdf:RDF>
        </annotation>
        <listOfReactants>
          <speciesReference species="C00049__91__c__93__" stoichiometry="1" constant="true"/>
          <speciesReference species="C00169__91__c__93__" stoichiometry="1" constant="true"/>
        </listOfReactants>
        <listOfProducts>
          <speciesReference species="C00009__91__c__93__" stoichiometry="1" constant="true"/>
          <speciesReference species="C00080__91__c__93__" stoichiometry="1" constant="true"/>
          <speciesReference species="C00438__91__c__93__" stoichiometry="1" constant="true"/>
        </listOfProducts>
        <fbc:geneProductAssociation>
          <fbc:geneProductRef fbc:geneProduct="G_SMU_858"/>
        </fbc:geneProductAssociation>
      </reaction>
      <reaction metaid="R_R01398" id="R_R01398" name="R01398" reversible="false" fast="false" fbc:lowerFluxBound="FB2N0" fbc:upperFluxBound="FB4N1000">
        <notes>
          <body xmlns="http://www.w3.org/1999/xhtml">
            <p>Confidence Level: 0</p>
          </body>
        </notes>
        <annotation xmlns:sbml="http://www.sbml.org/sbml/level3/version1/core">
          <rdf:RDF xmlns:rdf="http://www.w3.org/1999/02/22-rdf-syntax-ns#" xmlns:dcterms="http://purl.org/dc/terms/" xmlns:vCard="http://www.w3.org/2001/vcard-rdf/3.0#" xmlns:vCard4="http://www.w3.org/2006/vcard/ns#" xmlns:bqbiol="http://biomodels.net/biology-qualifiers/" xmlns:bqmodel="http://biomodels.net/model-qualifiers/">
            <rdf:Description rdf:about="#R_R01398">
              <bqbiol:is>
                <rdf:Bag>
                  <rdf:li rdf:resource="http://identifiers.org/ec-code/2.1.3.3"/>
                </rdf:Bag>
              </bqbiol:is>
            </rdf:Description>
          </rdf:RDF>
        </annotation>
        <listOfReactants>
          <speciesReference species="C00077__91__c__93__" stoichiometry="1" constant="true"/>
          <speciesReference species="C00169__91__c__93__" stoichiometry="1" constant="true"/>
        </listOfReactants>
        <listOfProducts>
          <speciesReference species="C00009__91__c__93__" stoichiometry="1" constant="true"/>
          <speciesReference species="C00080__91__c__93__" stoichiometry="1" constant="true"/>
          <speciesReference species="C00327__91__c__93__" stoichiometry="1" constant="true"/>
        </listOfProducts>
        <fbc:geneProductAssociation>
          <fbc:geneProductRef fbc:geneProduct="G_SMU_563"/>
        </fbc:geneProductAssociation>
      </reaction>
      <reaction metaid="R_R01466" id="R_R01466" name="R01466" reversible="false" fast="false" fbc:lowerFluxBound="FB2N0" fbc:upperFluxBound="FB4N1000">
        <notes>
          <body xmlns="http://www.w3.org/1999/xhtml">
            <p>Confidence Level: 0</p>
          </body>
        </notes>
        <annotation xmlns:sbml="http://www.sbml.org/sbml/level3/version1/core">
          <rdf:RDF xmlns:rdf="http://www.w3.org/1999/02/22-rdf-syntax-ns#" xmlns:dcterms="http://purl.org/dc/terms/" xmlns:vCard="http://www.w3.org/2001/vcard-rdf/3.0#" xmlns:vCard4="http://www.w3.org/2006/vcard/ns#" xmlns:bqbiol="http://biomodels.net/biology-qualifiers/" xmlns:bqmodel="http://biomodels.net/model-qualifiers/">
            <rdf:Description rdf:about="#R_R01466">
              <bqbiol:is>
                <rdf:Bag>
                  <rdf:li rdf:resource="http://identifiers.org/ec-code/4.2.3.1"/>
                </rdf:Bag>
              </bqbiol:is>
            </rdf:Description>
          </rdf:RDF>
        </annotation>
        <listOfReactants>
          <speciesReference species="C00001__91__c__93__" stoichiometry="1" constant="true"/>
          <speciesReference species="C01102__91__c__93__" stoichiometry="1" constant="true"/>
        </listOfReactants>
        <listOfProducts>
          <speciesReference species="C00009__91__c__93__" stoichiometry="1" constant="true"/>
          <speciesReference species="C00188__91__c__93__" stoichiometry="1" constant="true"/>
        </listOfProducts>
        <fbc:geneProductAssociation>
          <fbc:geneProductRef fbc:geneProduct="G_SMU_70"/>
        </fbc:geneProductAssociation>
      </reaction>
      <reaction metaid="R_R01512" id="R_R01512" name="R01512" reversible="true" fast="false" fbc:lowerFluxBound="FB1N1000" fbc:upperFluxBound="FB4N1000">
        <notes>
          <body xmlns="http://www.w3.org/1999/xhtml">
            <p>Confidence Level: 0</p>
          </body>
        </notes>
        <annotation xmlns:sbml="http://www.sbml.org/sbml/level3/version1/core">
          <rdf:RDF xmlns:rdf="http://www.w3.org/1999/02/22-rdf-syntax-ns#" xmlns:dcterms="http://purl.org/dc/terms/" xmlns:vCard="http://www.w3.org/2001/vcard-rdf/3.0#" xmlns:vCard4="http://www.w3.org/2006/vcard/ns#" xmlns:bqbiol="http://biomodels.net/biology-qualifiers/" xmlns:bqmodel="http://biomodels.net/model-qualifiers/">
            <rdf:Description rdf:about="#R_R01512">
              <bqbiol:is>
                <rdf:Bag>
                  <rdf:li rdf:resource="http://identifiers.org/ec-code/2.7.2.3"/>
                </rdf:Bag>
              </bqbiol:is>
            </rdf:Description>
          </rdf:RDF>
        </annotation>
        <listOfReactants>
          <speciesReference species="C00008__91__c__93__" stoichiometry="1" constant="true"/>
          <speciesReference species="C00236__91__c__93__" stoichiometry="1" constant="true"/>
        </listOfReactants>
        <listOfProducts>
          <speciesReference species="C00002__91__c__93__" stoichiometry="1" constant="true"/>
          <speciesReference species="C00197__91__c__93__" stoichiometry="1" constant="true"/>
        </listOfProducts>
        <fbc:geneProductAssociation>
          <fbc:geneProductRef fbc:geneProduct="G_SMU_361"/>
        </fbc:geneProductAssociation>
      </reaction>
      <reaction metaid="R_R01513" id="R_R01513" name="R01513" reversible="true" fast="false" fbc:lowerFluxBound="FB1N1000" fbc:upperFluxBound="FB4N1000">
        <notes>
          <body xmlns="http://www.w3.org/1999/xhtml">
            <p>Confidence Level: 0</p>
          </body>
        </notes>
        <annotation xmlns:sbml="http://www.sbml.org/sbml/level3/version1/core">
          <rdf:RDF xmlns:rdf="http://www.w3.org/1999/02/22-rdf-syntax-ns#" xmlns:dcterms="http://purl.org/dc/terms/" xmlns:vCard="http://www.w3.org/2001/vcard-rdf/3.0#" xmlns:vCard4="http://www.w3.org/2006/vcard/ns#" xmlns:bqbiol="http://biomodels.net/biology-qualifiers/" xmlns:bqmodel="http://biomodels.net/model-qualifiers/">
            <rdf:Description rdf:about="#R_R01513">
              <bqbiol:is>
                <rdf:Bag>
                  <rdf:li rdf:resource="http://identifiers.org/ec-code/1.1.1.95"/>
                </rdf:Bag>
              </bqbiol:is>
            </rdf:Description>
          </rdf:RDF>
        </annotation>
        <listOfReactants>
          <speciesReference species="C00003__91__c__93__" stoichiometry="1" constant="true"/>
          <speciesReference species="C00197__91__c__93__" stoichiometry="1" constant="true"/>
        </listOfReactants>
        <listOfProducts>
          <speciesReference species="C00004__91__c__93__" stoichiometry="1" constant="true"/>
          <speciesReference species="C00080__91__c__93__" stoichiometry="1" constant="true"/>
          <speciesReference species="C03232__91__c__93__" stoichiometry="1" constant="true"/>
        </listOfProducts>
        <fbc:geneProductAssociation>
          <fbc:geneProductRef fbc:geneProduct="G_SMU_1653"/>
        </fbc:geneProductAssociation>
      </reaction>
      <reaction metaid="R_R01518" id="R_R01518" name="R01518" reversible="true" fast="false" fbc:lowerFluxBound="FB1N1000" fbc:upperFluxBound="FB4N1000">
        <notes>
          <body xmlns="http://www.w3.org/1999/xhtml">
            <p>Confidence Level: 0</p>
          </body>
        </notes>
        <annotation xmlns:sbml="http://www.sbml.org/sbml/level3/version1/core">
          <rdf:RDF xmlns:rdf="http://www.w3.org/1999/02/22-rdf-syntax-ns#" xmlns:dcterms="http://purl.org/dc/terms/" xmlns:vCard="http://www.w3.org/2001/vcard-rdf/3.0#" xmlns:vCard4="http://www.w3.org/2006/vcard/ns#" xmlns:bqbiol="http://biomodels.net/biology-qualifiers/" xmlns:bqmodel="http://biomodels.net/model-qualifiers/">
            <rdf:Description rdf:about="#R_R01518">
              <bqbiol:is>
                <rdf:Bag>
                  <rdf:li rdf:resource="http://identifiers.org/ec-code/5.4.2.11 or 5.4.2.12"/>
                </rdf:Bag>
              </bqbiol:is>
            </rdf:Description>
          </rdf:RDF>
        </annotation>
        <listOfReactants>
          <speciesReference species="C00197__91__c__93__" stoichiometry="1" constant="true"/>
        </listOfReactants>
        <listOfProducts>
          <speciesReference species="C00631__91__c__93__" stoichiometry="1" constant="true"/>
        </listOfProducts>
        <fbc:geneProductAssociation>
          <fbc:geneProductRef fbc:geneProduct="G_SMU_596"/>
        </fbc:geneProductAssociation>
      </reaction>
      <reaction metaid="R_R01529" id="R_R01529" name="R01529" reversible="true" fast="false" fbc:lowerFluxBound="FB1N1000" fbc:upperFluxBound="FB4N1000">
        <notes>
          <body xmlns="http://www.w3.org/1999/xhtml">
            <p>Confidence Level: 0</p>
          </body>
        </notes>
        <annotation xmlns:sbml="http://www.sbml.org/sbml/level3/version1/core">
          <rdf:RDF xmlns:rdf="http://www.w3.org/1999/02/22-rdf-syntax-ns#" xmlns:dcterms="http://purl.org/dc/terms/" xmlns:vCard="http://www.w3.org/2001/vcard-rdf/3.0#" xmlns:vCard4="http://www.w3.org/2006/vcard/ns#" xmlns:bqbiol="http://biomodels.net/biology-qualifiers/" xmlns:bqmodel="http://biomodels.net/model-qualifiers/">
            <rdf:Description rdf:about="#R_R01529">
              <bqbiol:is>
                <rdf:Bag>
                  <rdf:li rdf:resource="http://identifiers.org/ec-code/5.1.3.1"/>
                </rdf:Bag>
              </bqbiol:is>
            </rdf:Description>
          </rdf:RDF>
        </annotation>
        <listOfReactants>
          <speciesReference species="C00231__91__c__93__" stoichiometry="1" constant="true"/>
        </listOfReactants>
        <listOfProducts>
          <speciesReference species="C00199__91__c__93__" stoichiometry="1" constant="true"/>
        </listOfProducts>
        <fbc:geneProductAssociation>
          <fbc:geneProductRef fbc:geneProduct="G_SMU_352"/>
        </fbc:geneProductAssociation>
      </reaction>
      <reaction metaid="R_R01548" id="R_R01548" name="R01548" reversible="false" fast="false" fbc:lowerFluxBound="FB2N0" fbc:upperFluxBound="FB4N1000">
        <notes>
          <body xmlns="http://www.w3.org/1999/xhtml">
            <p>Confidence Level: 0</p>
          </body>
        </notes>
        <annotation xmlns:sbml="http://www.sbml.org/sbml/level3/version1/core">
          <rdf:RDF xmlns:rdf="http://www.w3.org/1999/02/22-rdf-syntax-ns#" xmlns:dcterms="http://purl.org/dc/terms/" xmlns:vCard="http://www.w3.org/2001/vcard-rdf/3.0#" xmlns:vCard4="http://www.w3.org/2006/vcard/ns#" xmlns:bqbiol="http://biomodels.net/biology-qualifiers/" xmlns:bqmodel="http://biomodels.net/model-qualifiers/">
            <rdf:Description rdf:about="#R_R01548">
              <bqbiol:is>
                <rdf:Bag>
                  <rdf:li rdf:resource="http://identifiers.org/ec-code/2.7.1.48"/>
                </rdf:Bag>
              </bqbiol:is>
            </rdf:Description>
          </rdf:RDF>
        </annotation>
        <listOfReactants>
          <speciesReference species="C00131__91__c__93__" stoichiometry="1" constant="true"/>
          <speciesReference species="C00475__91__c__93__" stoichiometry="1" constant="true"/>
        </listOfReactants>
        <listOfProducts>
          <speciesReference species="C00055__91__c__93__" stoichiometry="1" constant="true"/>
          <speciesReference species="C00080__91__c__93__" stoichiometry="1" constant="true"/>
          <speciesReference species="C00206__91__c__93__" stoichiometry="1" constant="true"/>
        </listOfProducts>
        <fbc:geneProductAssociation>
          <fbc:geneProductRef fbc:geneProduct="G_SMU_1386"/>
        </fbc:geneProductAssociation>
      </reaction>
      <reaction metaid="R_R01549" id="R_R01549" name="R01549" reversible="false" fast="false" fbc:lowerFluxBound="FB2N0" fbc:upperFluxBound="FB4N1000">
        <notes>
          <body xmlns="http://www.w3.org/1999/xhtml">
            <p>Confidence Level: 0</p>
          </body>
        </notes>
        <annotation xmlns:sbml="http://www.sbml.org/sbml/level3/version1/core">
          <rdf:RDF xmlns:rdf="http://www.w3.org/1999/02/22-rdf-syntax-ns#" xmlns:dcterms="http://purl.org/dc/terms/" xmlns:vCard="http://www.w3.org/2001/vcard-rdf/3.0#" xmlns:vCard4="http://www.w3.org/2006/vcard/ns#" xmlns:bqbiol="http://biomodels.net/biology-qualifiers/" xmlns:bqmodel="http://biomodels.net/model-qualifiers/">
            <rdf:Description rdf:about="#R_R01549">
              <bqbiol:is>
                <rdf:Bag>
                  <rdf:li rdf:resource="http://identifiers.org/ec-code/2.7.1.48"/>
                </rdf:Bag>
              </bqbiol:is>
            </rdf:Description>
          </rdf:RDF>
        </annotation>
        <listOfReactants>
          <speciesReference species="C00131__91__c__93__" stoichiometry="1" constant="true"/>
          <speciesReference species="C00299__91__c__93__" stoichiometry="1" constant="true"/>
        </listOfReactants>
        <listOfProducts>
          <speciesReference species="C00080__91__c__93__" stoichiometry="1" constant="true"/>
          <speciesReference species="C00105__91__c__93__" stoichiometry="1" constant="true"/>
          <speciesReference species="C00206__91__c__93__" stoichiometry="1" constant="true"/>
        </listOfProducts>
        <fbc:geneProductAssociation>
          <fbc:geneProductRef fbc:geneProduct="G_SMU_1386"/>
        </fbc:geneProductAssociation>
      </reaction>
      <reaction metaid="R_R01560" id="R_R01560" name="R01560" reversible="false" fast="false" fbc:lowerFluxBound="FB2N0" fbc:upperFluxBound="FB4N1000">
        <notes>
          <body xmlns="http://www.w3.org/1999/xhtml">
            <p>Confidence Level: 0</p>
          </body>
        </notes>
        <annotation xmlns:sbml="http://www.sbml.org/sbml/level3/version1/core">
          <rdf:RDF xmlns:rdf="http://www.w3.org/1999/02/22-rdf-syntax-ns#" xmlns:dcterms="http://purl.org/dc/terms/" xmlns:vCard="http://www.w3.org/2001/vcard-rdf/3.0#" xmlns:vCard4="http://www.w3.org/2006/vcard/ns#" xmlns:bqbiol="http://biomodels.net/biology-qualifiers/" xmlns:bqmodel="http://biomodels.net/model-qualifiers/">
            <rdf:Description rdf:about="#R_R01560">
              <bqbiol:is>
                <rdf:Bag>
                  <rdf:li rdf:resource="http://identifiers.org/ec-code/3.5.4.4"/>
                </rdf:Bag>
              </bqbiol:is>
            </rdf:Description>
          </rdf:RDF>
        </annotation>
        <listOfReactants>
          <speciesReference species="C00001__91__c__93__" stoichiometry="1" constant="true"/>
          <speciesReference species="C00080__91__c__93__" stoichiometry="1" constant="true"/>
          <speciesReference species="C00212__91__c__93__" stoichiometry="1" constant="true"/>
        </listOfReactants>
        <listOfProducts>
          <speciesReference species="C00014__91__c__93__" stoichiometry="1" constant="true"/>
          <speciesReference species="C00294__91__c__93__" stoichiometry="1" constant="true"/>
        </listOfProducts>
        <fbc:geneProductAssociation>
          <fbc:geneProductRef fbc:geneProduct="G_SMU_1295"/>
        </fbc:geneProductAssociation>
      </reaction>
      <reaction metaid="R_R01561" id="R_R01561" name="R01561" reversible="true" fast="false" fbc:lowerFluxBound="FB1N1000" fbc:upperFluxBound="FB4N1000">
        <notes>
          <body xmlns="http://www.w3.org/1999/xhtml">
            <p>Confidence Level: 0</p>
          </body>
        </notes>
        <annotation xmlns:sbml="http://www.sbml.org/sbml/level3/version1/core">
          <rdf:RDF xmlns:rdf="http://www.w3.org/1999/02/22-rdf-syntax-ns#" xmlns:dcterms="http://purl.org/dc/terms/" xmlns:vCard="http://www.w3.org/2001/vcard-rdf/3.0#" xmlns:vCard4="http://www.w3.org/2006/vcard/ns#" xmlns:bqbiol="http://biomodels.net/biology-qualifiers/" xmlns:bqmodel="http://biomodels.net/model-qualifiers/">
            <rdf:Description rdf:about="#R_R01561">
              <bqbiol:is>
                <rdf:Bag>
                  <rdf:li rdf:resource="http://identifiers.org/ec-code/2.4.2.1"/>
                </rdf:Bag>
              </bqbiol:is>
            </rdf:Description>
          </rdf:RDF>
        </annotation>
        <listOfReactants>
          <speciesReference species="C00147__91__c__93__" stoichiometry="1" constant="true"/>
          <speciesReference species="C00620__91__c__93__" stoichiometry="1" constant="true"/>
        </listOfReactants>
        <listOfProducts>
          <speciesReference species="C00009__91__c__93__" stoichiometry="1" constant="true"/>
          <speciesReference species="C00212__91__c__93__" stoichiometry="1" constant="true"/>
        </listOfProducts>
        <fbc:geneProductAssociation>
          <fbc:or>
            <fbc:geneProductRef fbc:geneProduct="G_SMU_1227"/>
            <fbc:geneProductRef fbc:geneProduct="G_SMU_1229"/>
            <fbc:geneProductRef fbc:geneProduct="G_SMU_2126c"/>
          </fbc:or>
        </fbc:geneProductAssociation>
      </reaction>
      <reaction metaid="R_R01567" id="R_R01567" name="R01567" reversible="false" fast="false" fbc:lowerFluxBound="FB2N0" fbc:upperFluxBound="FB4N1000">
        <notes>
          <body xmlns="http://www.w3.org/1999/xhtml">
            <p>Confidence Level: 0</p>
          </body>
        </notes>
        <annotation xmlns:sbml="http://www.sbml.org/sbml/level3/version1/core">
          <rdf:RDF xmlns:rdf="http://www.w3.org/1999/02/22-rdf-syntax-ns#" xmlns:dcterms="http://purl.org/dc/terms/" xmlns:vCard="http://www.w3.org/2001/vcard-rdf/3.0#" xmlns:vCard4="http://www.w3.org/2006/vcard/ns#" xmlns:bqbiol="http://biomodels.net/biology-qualifiers/" xmlns:bqmodel="http://biomodels.net/model-qualifiers/">
            <rdf:Description rdf:about="#R_R01567">
              <bqbiol:is>
                <rdf:Bag>
                  <rdf:li rdf:resource="http://identifiers.org/ec-code/2.7.1.21"/>
                </rdf:Bag>
              </bqbiol:is>
            </rdf:Description>
          </rdf:RDF>
        </annotation>
        <listOfReactants>
          <speciesReference species="C00002__91__c__93__" stoichiometry="1" constant="true"/>
          <speciesReference species="C00214__91__c__93__" stoichiometry="1" constant="true"/>
        </listOfReactants>
        <listOfProducts>
          <speciesReference species="C00008__91__c__93__" stoichiometry="1" constant="true"/>
          <speciesReference species="C00080__91__c__93__" stoichiometry="1" constant="true"/>
          <speciesReference species="C00364__91__c__93__" stoichiometry="1" constant="true"/>
        </listOfProducts>
        <fbc:geneProductAssociation>
          <fbc:geneProductRef fbc:geneProduct="G_SMU_1086"/>
        </fbc:geneProductAssociation>
      </reaction>
      <reaction metaid="R_R02099" id="R_R02099" name="R02099" reversible="false" fast="false" fbc:lowerFluxBound="FB2N0" fbc:upperFluxBound="FB4N1000">
        <notes>
          <body xmlns="http://www.w3.org/1999/xhtml">
            <p>Confidence Level: 0</p>
          </body>
        </notes>
        <annotation xmlns:sbml="http://www.sbml.org/sbml/level3/version1/core">
          <rdf:RDF xmlns:rdf="http://www.w3.org/1999/02/22-rdf-syntax-ns#" xmlns:dcterms="http://purl.org/dc/terms/" xmlns:vCard="http://www.w3.org/2001/vcard-rdf/3.0#" xmlns:vCard4="http://www.w3.org/2006/vcard/ns#" xmlns:bqbiol="http://biomodels.net/biology-qualifiers/" xmlns:bqmodel="http://biomodels.net/model-qualifiers/">
            <rdf:Description rdf:about="#R_R02099">
              <bqbiol:is>
                <rdf:Bag>
                  <rdf:li rdf:resource="http://identifiers.org/ec-code/2.7.1.21"/>
                </rdf:Bag>
              </bqbiol:is>
            </rdf:Description>
          </rdf:RDF>
        </annotation>
        <listOfReactants>
          <speciesReference species="C00002__91__c__93__" stoichiometry="1" constant="true"/>
          <speciesReference species="C00526__91__c__93__" stoichiometry="1" constant="true"/>
        </listOfReactants>
        <listOfProducts>
          <speciesReference species="C00008__91__c__93__" stoichiometry="1" constant="true"/>
          <speciesReference species="C00080__91__c__93__" stoichiometry="1" constant="true"/>
          <speciesReference species="C00365__91__c__93__" stoichiometry="1" constant="true"/>
        </listOfProducts>
        <fbc:geneProductAssociation>
          <fbc:geneProductRef fbc:geneProduct="G_SMU_1086"/>
        </fbc:geneProductAssociation>
      </reaction>
      <reaction metaid="R_R01641" id="R_R01641" name="R01641" reversible="true" fast="false" fbc:lowerFluxBound="FB1N1000" fbc:upperFluxBound="FB4N1000">
        <notes>
          <body xmlns="http://www.w3.org/1999/xhtml">
            <p>Confidence Level: 0</p>
          </body>
        </notes>
        <annotation xmlns:sbml="http://www.sbml.org/sbml/level3/version1/core">
          <rdf:RDF xmlns:rdf="http://www.w3.org/1999/02/22-rdf-syntax-ns#" xmlns:dcterms="http://purl.org/dc/terms/" xmlns:vCard="http://www.w3.org/2001/vcard-rdf/3.0#" xmlns:vCard4="http://www.w3.org/2006/vcard/ns#" xmlns:bqbiol="http://biomodels.net/biology-qualifiers/" xmlns:bqmodel="http://biomodels.net/model-qualifiers/">
            <rdf:Description rdf:about="#R_R01641">
              <bqbiol:is>
                <rdf:Bag>
                  <rdf:li rdf:resource="http://identifiers.org/ec-code/2.2.1.1"/>
                </rdf:Bag>
              </bqbiol:is>
            </rdf:Description>
          </rdf:RDF>
        </annotation>
        <listOfReactants>
          <speciesReference species="C00118__91__c__93__" stoichiometry="1" constant="true"/>
          <speciesReference species="C05382__91__c__93__" stoichiometry="1" constant="true"/>
        </listOfReactants>
        <listOfProducts>
          <speciesReference species="C00117__91__c__93__" stoichiometry="1" constant="true"/>
          <speciesReference species="C00231__91__c__93__" stoichiometry="1" constant="true"/>
        </listOfProducts>
        <fbc:geneProductAssociation>
          <fbc:geneProductRef fbc:geneProduct="G_SMU_291"/>
        </fbc:geneProductAssociation>
      </reaction>
      <reaction metaid="R_R01652" id="R_R01652" name="R01652" reversible="false" fast="false" fbc:lowerFluxBound="FB2N0" fbc:upperFluxBound="FB4N1000">
        <notes>
          <body xmlns="http://www.w3.org/1999/xhtml">
            <p>ECNumbers:no enzyme required</p>
            <p>Confidence Level: 0</p>
          </body>
        </notes>
        <listOfReactants>
          <speciesReference species="C00080__91__c__93__" stoichiometry="1" constant="true"/>
          <speciesReference species="C04236__91__c__93__" stoichiometry="1" constant="true"/>
        </listOfReactants>
        <listOfProducts>
          <speciesReference species="C00011__91__c__93__" stoichiometry="1" constant="true"/>
          <speciesReference species="C00233__91__c__93__" stoichiometry="1" constant="true"/>
        </listOfProducts>
        <fbc:geneProductAssociation>
          <fbc:geneProductRef fbc:geneProduct="G_non__45__enzymatic"/>
        </fbc:geneProductAssociation>
      </reaction>
      <reaction metaid="R_R01658" id="R_R01658" name="R01658" reversible="false" fast="false" fbc:lowerFluxBound="FB2N0" fbc:upperFluxBound="FB4N1000">
        <notes>
          <body xmlns="http://www.w3.org/1999/xhtml">
            <p>Confidence Level: 0</p>
          </body>
        </notes>
        <annotation xmlns:sbml="http://www.sbml.org/sbml/level3/version1/core">
          <rdf:RDF xmlns:rdf="http://www.w3.org/1999/02/22-rdf-syntax-ns#" xmlns:dcterms="http://purl.org/dc/terms/" xmlns:vCard="http://www.w3.org/2001/vcard-rdf/3.0#" xmlns:vCard4="http://www.w3.org/2006/vcard/ns#" xmlns:bqbiol="http://biomodels.net/biology-qualifiers/" xmlns:bqmodel="http://biomodels.net/model-qualifiers/">
            <rdf:Description rdf:about="#R_R01658">
              <bqbiol:is>
                <rdf:Bag>
                  <rdf:li rdf:resource="http://identifiers.org/ec-code/2.5.1.1"/>
                </rdf:Bag>
              </bqbiol:is>
            </rdf:Description>
          </rdf:RDF>
        </annotation>
        <listOfReactants>
          <speciesReference species="C00129__91__c__93__" stoichiometry="1" constant="true"/>
          <speciesReference species="C00235__91__c__93__" stoichiometry="1" constant="true"/>
        </listOfReactants>
        <listOfProducts>
          <speciesReference species="C00013__91__c__93__" stoichiometry="1" constant="true"/>
          <speciesReference species="C00080__91__c__93__" stoichiometry="1" constant="true"/>
          <speciesReference species="C00341__91__c__93__" stoichiometry="1" constant="true"/>
        </listOfProducts>
        <fbc:geneProductAssociation>
          <fbc:geneProductRef fbc:geneProduct="G_SMU_582"/>
        </fbc:geneProductAssociation>
      </reaction>
      <reaction metaid="R_R01663" id="R_R01663" name="R01663" reversible="false" fast="false" fbc:lowerFluxBound="FB2N0" fbc:upperFluxBound="FB4N1000">
        <notes>
          <body xmlns="http://www.w3.org/1999/xhtml">
            <p>Confidence Level: 0</p>
          </body>
        </notes>
        <annotation xmlns:sbml="http://www.sbml.org/sbml/level3/version1/core">
          <rdf:RDF xmlns:rdf="http://www.w3.org/1999/02/22-rdf-syntax-ns#" xmlns:dcterms="http://purl.org/dc/terms/" xmlns:vCard="http://www.w3.org/2001/vcard-rdf/3.0#" xmlns:vCard4="http://www.w3.org/2006/vcard/ns#" xmlns:bqbiol="http://biomodels.net/biology-qualifiers/" xmlns:bqmodel="http://biomodels.net/model-qualifiers/">
            <rdf:Description rdf:about="#R_R01663">
              <bqbiol:is>
                <rdf:Bag>
                  <rdf:li rdf:resource="http://identifiers.org/ec-code/3.5.4.12"/>
                </rdf:Bag>
              </bqbiol:is>
            </rdf:Description>
          </rdf:RDF>
        </annotation>
        <listOfReactants>
          <speciesReference species="C00001__91__c__93__" stoichiometry="1" constant="true"/>
          <speciesReference species="C00080__91__c__93__" stoichiometry="1" constant="true"/>
          <speciesReference species="C00239__91__c__93__" stoichiometry="1" constant="true"/>
        </listOfReactants>
        <listOfProducts>
          <speciesReference species="C00014__91__c__93__" stoichiometry="1" constant="true"/>
          <speciesReference species="C00365__91__c__93__" stoichiometry="1" constant="true"/>
        </listOfProducts>
        <fbc:geneProductAssociation>
          <fbc:geneProductRef fbc:geneProduct="G_SMU_1849"/>
        </fbc:geneProductAssociation>
      </reaction>
      <reaction metaid="R_R01665" id="R_R01665" name="R01665" reversible="false" fast="false" fbc:lowerFluxBound="FB2N0" fbc:upperFluxBound="FB4N1000">
        <notes>
          <body xmlns="http://www.w3.org/1999/xhtml">
            <p>Confidence Level: 0</p>
          </body>
        </notes>
        <annotation xmlns:sbml="http://www.sbml.org/sbml/level3/version1/core">
          <rdf:RDF xmlns:rdf="http://www.w3.org/1999/02/22-rdf-syntax-ns#" xmlns:dcterms="http://purl.org/dc/terms/" xmlns:vCard="http://www.w3.org/2001/vcard-rdf/3.0#" xmlns:vCard4="http://www.w3.org/2006/vcard/ns#" xmlns:bqbiol="http://biomodels.net/biology-qualifiers/" xmlns:bqmodel="http://biomodels.net/model-qualifiers/">
            <rdf:Description rdf:about="#R_R01665">
              <bqbiol:is>
                <rdf:Bag>
                  <rdf:li rdf:resource="http://identifiers.org/ec-code/2.7.4.25"/>
                </rdf:Bag>
              </bqbiol:is>
            </rdf:Description>
          </rdf:RDF>
        </annotation>
        <listOfReactants>
          <speciesReference species="C00002__91__c__93__" stoichiometry="1" constant="true"/>
          <speciesReference species="C00080__91__c__93__" stoichiometry="1" constant="true"/>
          <speciesReference species="C00239__91__c__93__" stoichiometry="1" constant="true"/>
        </listOfReactants>
        <listOfProducts>
          <speciesReference species="C00008__91__c__93__" stoichiometry="1" constant="true"/>
          <speciesReference species="C00705__91__c__93__" stoichiometry="1" constant="true"/>
        </listOfProducts>
        <fbc:geneProductAssociation>
          <fbc:geneProductRef fbc:geneProduct="G_SMU_696"/>
        </fbc:geneProductAssociation>
      </reaction>
      <reaction metaid="R_R01714" id="R_R01714" name="R01714" reversible="false" fast="false" fbc:lowerFluxBound="FB2N0" fbc:upperFluxBound="FB4N1000">
        <notes>
          <body xmlns="http://www.w3.org/1999/xhtml">
            <p>Confidence Level: 0</p>
          </body>
        </notes>
        <annotation xmlns:sbml="http://www.sbml.org/sbml/level3/version1/core">
          <rdf:RDF xmlns:rdf="http://www.w3.org/1999/02/22-rdf-syntax-ns#" xmlns:dcterms="http://purl.org/dc/terms/" xmlns:vCard="http://www.w3.org/2001/vcard-rdf/3.0#" xmlns:vCard4="http://www.w3.org/2006/vcard/ns#" xmlns:bqbiol="http://biomodels.net/biology-qualifiers/" xmlns:bqmodel="http://biomodels.net/model-qualifiers/">
            <rdf:Description rdf:about="#R_R01714">
              <bqbiol:is>
                <rdf:Bag>
                  <rdf:li rdf:resource="http://identifiers.org/ec-code/4.2.3.5"/>
                </rdf:Bag>
              </bqbiol:is>
            </rdf:Description>
          </rdf:RDF>
        </annotation>
        <listOfReactants>
          <speciesReference species="C01269__91__c__93__" stoichiometry="1" constant="true"/>
        </listOfReactants>
        <listOfProducts>
          <speciesReference species="C00009__91__c__93__" stoichiometry="1" constant="true"/>
          <speciesReference species="C00251__91__c__93__" stoichiometry="1" constant="true"/>
        </listOfProducts>
        <fbc:geneProductAssociation>
          <fbc:geneProductRef fbc:geneProduct="G_SMU_780"/>
        </fbc:geneProductAssociation>
      </reaction>
      <reaction metaid="R_R01715" id="R_R01715" name="R01715" reversible="false" fast="false" fbc:lowerFluxBound="FB2N0" fbc:upperFluxBound="FB4N1000">
        <notes>
          <body xmlns="http://www.w3.org/1999/xhtml">
            <p>Confidence Level: 0</p>
          </body>
        </notes>
        <annotation xmlns:sbml="http://www.sbml.org/sbml/level3/version1/core">
          <rdf:RDF xmlns:rdf="http://www.w3.org/1999/02/22-rdf-syntax-ns#" xmlns:dcterms="http://purl.org/dc/terms/" xmlns:vCard="http://www.w3.org/2001/vcard-rdf/3.0#" xmlns:vCard4="http://www.w3.org/2006/vcard/ns#" xmlns:bqbiol="http://biomodels.net/biology-qualifiers/" xmlns:bqmodel="http://biomodels.net/model-qualifiers/">
            <rdf:Description rdf:about="#R_R01715">
              <bqbiol:is>
                <rdf:Bag>
                  <rdf:li rdf:resource="http://identifiers.org/ec-code/5.4.99.5"/>
                </rdf:Bag>
              </bqbiol:is>
            </rdf:Description>
          </rdf:RDF>
        </annotation>
        <listOfReactants>
          <speciesReference species="C00251__91__c__93__" stoichiometry="1" constant="true"/>
        </listOfReactants>
        <listOfProducts>
          <speciesReference species="C00254__91__c__93__" stoichiometry="1" constant="true"/>
        </listOfProducts>
        <fbc:geneProductAssociation>
          <fbc:or>
            <fbc:geneProductRef fbc:geneProduct="G_SMU_1291c"/>
            <fbc:geneProductRef fbc:geneProduct="G_SMU_531"/>
          </fbc:or>
        </fbc:geneProductAssociation>
      </reaction>
      <reaction metaid="R_R01268" id="R_R01268" name="R01268" reversible="false" fast="false" fbc:lowerFluxBound="FB2N0" fbc:upperFluxBound="FB4N1000">
        <notes>
          <body xmlns="http://www.w3.org/1999/xhtml">
            <p>Confidence Level: 0</p>
          </body>
        </notes>
        <annotation xmlns:sbml="http://www.sbml.org/sbml/level3/version1/core">
          <rdf:RDF xmlns:rdf="http://www.w3.org/1999/02/22-rdf-syntax-ns#" xmlns:dcterms="http://purl.org/dc/terms/" xmlns:vCard="http://www.w3.org/2001/vcard-rdf/3.0#" xmlns:vCard4="http://www.w3.org/2006/vcard/ns#" xmlns:bqbiol="http://biomodels.net/biology-qualifiers/" xmlns:bqmodel="http://biomodels.net/model-qualifiers/">
            <rdf:Description rdf:about="#R_R01268">
              <bqbiol:is>
                <rdf:Bag>
                  <rdf:li rdf:resource="http://identifiers.org/ec-code/3.5.1.19"/>
                </rdf:Bag>
              </bqbiol:is>
            </rdf:Description>
          </rdf:RDF>
        </annotation>
        <listOfReactants>
          <speciesReference species="C00001__91__c__93__" stoichiometry="1" constant="true"/>
          <speciesReference species="C00153__91__c__93__" stoichiometry="1" constant="true"/>
        </listOfReactants>
        <listOfProducts>
          <speciesReference species="C00014__91__c__93__" stoichiometry="1" constant="true"/>
          <speciesReference species="C00253__91__c__93__" stoichiometry="1" constant="true"/>
        </listOfProducts>
        <fbc:geneProductAssociation>
          <fbc:geneProductRef fbc:geneProduct="G_SMU_1823"/>
        </fbc:geneProductAssociation>
      </reaction>
      <reaction metaid="R_R01724" id="R_R01724" name="R01724" reversible="false" fast="false" fbc:lowerFluxBound="FB2N0" fbc:upperFluxBound="FB4N1000">
        <notes>
          <body xmlns="http://www.w3.org/1999/xhtml">
            <p>Confidence Level: 0</p>
          </body>
        </notes>
        <annotation xmlns:sbml="http://www.sbml.org/sbml/level3/version1/core">
          <rdf:RDF xmlns:rdf="http://www.w3.org/1999/02/22-rdf-syntax-ns#" xmlns:dcterms="http://purl.org/dc/terms/" xmlns:vCard="http://www.w3.org/2001/vcard-rdf/3.0#" xmlns:vCard4="http://www.w3.org/2006/vcard/ns#" xmlns:bqbiol="http://biomodels.net/biology-qualifiers/" xmlns:bqmodel="http://biomodels.net/model-qualifiers/">
            <rdf:Description rdf:about="#R_R01724">
              <bqbiol:is>
                <rdf:Bag>
                  <rdf:li rdf:resource="http://identifiers.org/ec-code/6.3.4.21"/>
                </rdf:Bag>
              </bqbiol:is>
            </rdf:Description>
          </rdf:RDF>
        </annotation>
        <listOfReactants>
          <speciesReference species="C00001__91__c__93__" stoichiometry="1" constant="true"/>
          <speciesReference species="C00002__91__c__93__" stoichiometry="1" constant="true"/>
          <speciesReference species="C00119__91__c__93__" stoichiometry="1" constant="true"/>
          <speciesReference species="C00253__91__c__93__" stoichiometry="1" constant="true"/>
        </listOfReactants>
        <listOfProducts>
          <speciesReference species="C00008__91__c__93__" stoichiometry="1" constant="true"/>
          <speciesReference species="C00009__91__c__93__" stoichiometry="1" constant="true"/>
          <speciesReference species="C00013__91__c__93__" stoichiometry="1" constant="true"/>
          <speciesReference species="C00080__91__c__93__" stoichiometry="1" constant="true"/>
          <speciesReference species="C01185__91__c__93__" stoichiometry="1" constant="true"/>
        </listOfProducts>
        <fbc:geneProductAssociation>
          <fbc:geneProductRef fbc:geneProduct="G_SMU_464"/>
        </fbc:geneProductAssociation>
      </reaction>
      <reaction metaid="R_R01728" id="R_R01728" name="R01728" reversible="false" fast="false" fbc:lowerFluxBound="FB2N0" fbc:upperFluxBound="FB4N1000">
        <notes>
          <body xmlns="http://www.w3.org/1999/xhtml">
            <p>Confidence Level: 0</p>
          </body>
        </notes>
        <annotation xmlns:sbml="http://www.sbml.org/sbml/level3/version1/core">
          <rdf:RDF xmlns:rdf="http://www.w3.org/1999/02/22-rdf-syntax-ns#" xmlns:dcterms="http://purl.org/dc/terms/" xmlns:vCard="http://www.w3.org/2001/vcard-rdf/3.0#" xmlns:vCard4="http://www.w3.org/2006/vcard/ns#" xmlns:bqbiol="http://biomodels.net/biology-qualifiers/" xmlns:bqmodel="http://biomodels.net/model-qualifiers/">
            <rdf:Description rdf:about="#R_R01728">
              <bqbiol:is>
                <rdf:Bag>
                  <rdf:li rdf:resource="http://identifiers.org/ec-code/1.3.1.12"/>
                </rdf:Bag>
              </bqbiol:is>
            </rdf:Description>
          </rdf:RDF>
        </annotation>
        <listOfReactants>
          <speciesReference species="C00003__91__c__93__" stoichiometry="1" constant="true"/>
          <speciesReference species="C00254__91__c__93__" stoichiometry="1" constant="true"/>
        </listOfReactants>
        <listOfProducts>
          <speciesReference species="C00004__91__c__93__" stoichiometry="1" constant="true"/>
          <speciesReference species="C00011__91__c__93__" stoichiometry="1" constant="true"/>
          <speciesReference species="C01179__91__c__93__" stoichiometry="1" constant="true"/>
        </listOfProducts>
        <fbc:geneProductAssociation>
          <fbc:geneProductRef fbc:geneProduct="G_SMU_781"/>
        </fbc:geneProductAssociation>
      </reaction>
      <reaction metaid="R_R01771" id="R_R01771" name="R01771" reversible="false" fast="false" fbc:lowerFluxBound="FB2N0" fbc:upperFluxBound="FB4N1000">
        <notes>
          <body xmlns="http://www.w3.org/1999/xhtml">
            <p>Confidence Level: 0</p>
          </body>
        </notes>
        <annotation xmlns:sbml="http://www.sbml.org/sbml/level3/version1/core">
          <rdf:RDF xmlns:rdf="http://www.w3.org/1999/02/22-rdf-syntax-ns#" xmlns:dcterms="http://purl.org/dc/terms/" xmlns:vCard="http://www.w3.org/2001/vcard-rdf/3.0#" xmlns:vCard4="http://www.w3.org/2006/vcard/ns#" xmlns:bqbiol="http://biomodels.net/biology-qualifiers/" xmlns:bqmodel="http://biomodels.net/model-qualifiers/">
            <rdf:Description rdf:about="#R_R01771">
              <bqbiol:is>
                <rdf:Bag>
                  <rdf:li rdf:resource="http://identifiers.org/ec-code/2.7.1.39"/>
                </rdf:Bag>
              </bqbiol:is>
            </rdf:Description>
          </rdf:RDF>
        </annotation>
        <listOfReactants>
          <speciesReference species="C00002__91__c__93__" stoichiometry="1" constant="true"/>
          <speciesReference species="C00263__91__c__93__" stoichiometry="1" constant="true"/>
        </listOfReactants>
        <listOfProducts>
          <speciesReference species="C00008__91__c__93__" stoichiometry="1" constant="true"/>
          <speciesReference species="C00080__91__c__93__" stoichiometry="1" constant="true"/>
          <speciesReference species="C01102__91__c__93__" stoichiometry="1" constant="true"/>
        </listOfProducts>
        <fbc:geneProductAssociation>
          <fbc:geneProductRef fbc:geneProduct="G_SMU_966"/>
        </fbc:geneProductAssociation>
      </reaction>
      <reaction metaid="R_R01775" id="R_R01775" name="R01775" reversible="false" fast="false" fbc:lowerFluxBound="FB2N0" fbc:upperFluxBound="FB4N1000">
        <notes>
          <body xmlns="http://www.w3.org/1999/xhtml">
            <p>Confidence Level: 0</p>
          </body>
        </notes>
        <annotation xmlns:sbml="http://www.sbml.org/sbml/level3/version1/core">
          <rdf:RDF xmlns:rdf="http://www.w3.org/1999/02/22-rdf-syntax-ns#" xmlns:dcterms="http://purl.org/dc/terms/" xmlns:vCard="http://www.w3.org/2001/vcard-rdf/3.0#" xmlns:vCard4="http://www.w3.org/2006/vcard/ns#" xmlns:bqbiol="http://biomodels.net/biology-qualifiers/" xmlns:bqmodel="http://biomodels.net/model-qualifiers/">
            <rdf:Description rdf:about="#R_R01775">
              <bqbiol:is>
                <rdf:Bag>
                  <rdf:li rdf:resource="http://identifiers.org/ec-code/1.1.1.3"/>
                </rdf:Bag>
              </bqbiol:is>
            </rdf:Description>
          </rdf:RDF>
        </annotation>
        <listOfReactants>
          <speciesReference species="C00005__91__c__93__" stoichiometry="1" constant="true"/>
          <speciesReference species="C00080__91__c__93__" stoichiometry="1" constant="true"/>
          <speciesReference species="C00441__91__c__93__" stoichiometry="1" constant="true"/>
        </listOfReactants>
        <listOfProducts>
          <speciesReference species="C00006__91__c__93__" stoichiometry="1" constant="true"/>
          <speciesReference species="C00263__91__c__93__" stoichiometry="1" constant="true"/>
        </listOfProducts>
        <fbc:geneProductAssociation>
          <fbc:geneProductRef fbc:geneProduct="G_SMU_965"/>
        </fbc:geneProductAssociation>
      </reaction>
      <reaction metaid="R_R01776" id="R_R01776" name="R01776" reversible="true" fast="false" fbc:lowerFluxBound="FB1N1000" fbc:upperFluxBound="FB4N1000">
        <notes>
          <body xmlns="http://www.w3.org/1999/xhtml">
            <p>Confidence Level: 0</p>
          </body>
        </notes>
        <annotation xmlns:sbml="http://www.sbml.org/sbml/level3/version1/core">
          <rdf:RDF xmlns:rdf="http://www.w3.org/1999/02/22-rdf-syntax-ns#" xmlns:dcterms="http://purl.org/dc/terms/" xmlns:vCard="http://www.w3.org/2001/vcard-rdf/3.0#" xmlns:vCard4="http://www.w3.org/2006/vcard/ns#" xmlns:bqbiol="http://biomodels.net/biology-qualifiers/" xmlns:bqmodel="http://biomodels.net/model-qualifiers/">
            <rdf:Description rdf:about="#R_R01776">
              <bqbiol:is>
                <rdf:Bag>
                  <rdf:li rdf:resource="http://identifiers.org/ec-code/2.3.1.31"/>
                </rdf:Bag>
[truncated: 739,581 more chars]
