# Supplementary material for: Metabolic Modeling of Streptococcus mutans Reveals Complex Nutrient Requirements of an Oral Pathogen
Source: mSystems. 2019 Oct 29;4(5):e00529-19. doi: 10.1128/mSystems.00529-19 (PMC6819733; doi:10.1128/mSystems.00529-19)
Supplement: DATA SET S2 [file mSystems.00529-19-sd002.xlsx]

## Sheet: Reaction List
Abbreviation	Description	Reaction	GPR	Genes	Proteins	Subsystem	Reversible	Lower bound	Upper bound	Objective	Confidence Score	EC Number	Notes	References
R00004	Pyrophosphate phosphohydrolase	C00001 + C00013 => 2 C00009 + C00080	SMU_1687				0	0	1000	0		3.6.1.1
R00127	ATP:AMP phosphotransferase	C00002 + C00020 + C00080 => 2 C00008	SMU_2005				0	0	1000	0		2.7.4.3
R00130	ATP:dephospho-CoA 3-phosphotransferase	C00002 + C00882 => C00008 + C00010 + C00080	SMU_1613c				0	0	1000	0		2.7.1.24
R00158	ATP:nucleoside-phosphate phosphotransferase	C00002 + C00105 + C00080 => C00008 + C00015	SMU_1625				0	0	1000	0		2.7.4.22
R00161	ATP:FMN adenylyltransferase	C00002 + C00061 => C00013 + C00016	SMU_1143c				0	0	1000	0		2.7.7.2
R00189	Deamino-NAD+:ammonia ligase (AMP-forming)	C00002 + C00014 + C00857 => C00003 + C00013 + C00020 + 2 C00080	SMU_465				0	0	1000	0		6.3.1.5
R00190	AMP:pyrophosphate phosphoribosyltransferase	C00119 + C00147 => C00013 + C00020 + C00080	SMU_1467				0	0	1000	0		2.4.2.7
R00200	ATP:pyruvate O2-phosphotransferase	C00008 + C00074 + C00080 => C00002 + C00022	SMU_1190				0	0	1000	0		2.7.1.40
R00228	acetaldehyde:NAD+ oxidoreductase (CoA-acetylating)	C00003 + C00010 + C00084 <=> C00004 + C00024 + C00080	SMU_148				1	-1000	1000	0		1.2.1.10
R00230	Acetyl-CoA:orthophosphate acetyltransferase	C00010 + C00227 <=> C00009 + C00024	SMU_1043c				1	-1000	1000	0		2.3.1.8
R00239	ATP:L-glutamate 5-phosphotransferase	C00002 + C00025 => C00008 + C03287	SMU_449				0	0	1000	0		2.7.2.11
R00248	L-Glutamate:NADP+ oxidoreductase (deaminating)	C00005 + C00014 + C00026 + C00080 <=> C00001 + C00006 + C00025	SMU_913				1000	-1000	1000	0		1.4.1.4
R00114	L-Glutamate:NADP+ oxidoreductase (transaminating)	C00005 + C00026 + C00064 + C00080 => C00006 + 2 C00025	SMU_365 and SMU_366				0	0	1000	0		1.4.1.13
R00093	L-glutamate:NAD+ oxidoreductase (transaminating)	C00004 + C00026 + C00064 + C00080 => C00003 + 2 C00025	SMU_365 and SMU_366				0	0	1000	0		1.4.1.14
R00253	L-Glutamate:ammonia ligase (ADP-forming)	C00002 + C00014 + C00025 => C00008 + C00009 + C00064 + C00080	SMU_364				0	0	1000	0		6.3.1.2
R00258	L-Alanine:2-oxoglutarate aminotransferase	C00026 + C00041 <=> C00022 + C00025	SMU_1826				1	-1000	1000	0		2.6.1.2
R00259	Acetyl-CoA:L-glutamate N-acetyltransferase	C00024 + C00025 => C00010 + C00080 + C00624	SMU_664				0	0	1000	0		2.3.1.1
R00260	L-Glutamate racemase	C00025 <=> C00217	SMU_1718				1	-1000	1000	0		5.1.1.3
R00289	UTP:alpha-D-glucose-1-phosphate uridylyltransferase	C00075 + C00103 <=> C00013 + C00029	SMU_322c				1	-1000	1000	0		2.7.7.9
R00086	ATP phosphohydrolase (protein-secreting)	C00001 + C00002 + 2 C00080 => C00008 + C00009 + 3 C00080[e]	SMU_1527 and SMU_1528 and SMU_1529 and SMU_1530 and SMU_1531 and SMU_1532 and SMU_1533 and SMU_1534				0	0	1000	0		7.1.2.2
R00104	ATP:NAD+ 2-phosphotransferase	C00002 + C00003 => C00006 + C00008 + C00080	SMU_1045c				0	0	1000	0		2.7.1.23
R00115	glutathione:NADP+ oxidoreductase	C00005 + C00080 + C00127 => C00006 + 2 C00051	SMU_140 or SMU_838				0	0	1000	0		1.8.1.7
R00212	Acetyl-CoA:formate C-acetyltransferase	C00010 + C00022 <=> C00024 + C00058	SMU_402 or SMU_493				1	-1000	1000	0		2.3.1.54
R00217	Oxaloacetate carboxy-lyase	C00036 + C00080 => C00011 + C00022	SMU_1017 and SMU_1023				0	0	1000	0		4.1.1.3
R00291	UDPglucose 4-epimerase	C00052 <=> C00029	SMU_2065 or SMU_888				1	-1000	1000	0		5.1.3.2
R00299	ATP:D-glucose 6-phosphotransferase	C00002 + C00031 => C00008 + C00092 + C00080	SMU_542				0	0	1000	0		2.7.1.2
R00315	ATP:acetate phosphotransferase	C00002 + C00033 <=> C00008 + C00227	SMU_1978				1	-1000	1000	0		2.7.2.1
R00317	Acetyl phosphate phosphohydrolase	C00001 + C00227 => C00009 + C00033 + C00080	SMU_1725				0	0	1000	0		3.6.1.7
R00332	ATP:(d)GMP phosphotransferase	C00002 + C00144 + C00080 => C00008 + C00035	SMU_478				0	0	1000	0		2.7.4.8
R00341	ATP:oxaloacetate carboxy-lyase (transphosphorylating)	C00002 + C00036 => C00008 + C00011 + C00074	SMU_1389				0	0	1000	0		4.1.1.49
R00345	Orthophosphate:oxaloacetate carboxyl-lyase (phosphorylating)	C00001 + C00011 + C00074 => C00009 + C00036 + C00080	SMU_712				0	0	1000	0		4.1.1.31
R00351	Citrate oxaloacetate-lyase ((pro-3S)-CH2 COO- -> acetyl-CoA)	C00001 + C00024 + C00036 => C00010 + C00080 + C00158	SMU_671				0	0	1000	0		2.3.3.1
R00401	L-Alanine racemase	C00041 <=> C00133	SMU_1834				1	-1000	1000	0		5.1.1.1
R11074	(S)-malate carboxy-lyase	C00149 + C00080 => C00186 + C00011	SMU_137				0	0	1000	0		4.1.1.101
R00416	UTP:N-acetyl-alpha-D-glucosamine-1-phosphate uridylyltransferase	C00075 + C04501 => C00013 + C00043	SMU_1635				0	0	1000	0		2.7.7.23
R00420	UDP-N-acetyl-D-glucosamine 2-epimerase	C00043 <=> C01170	SMU_1437				1	-1000	1000	0		5.1.3.14
R00451	meso-2,6-Diaminoheptanedioate carboxy-lyase	C00080 + C00680 => C00011 + C00047	SMU_1721c				0	0	1000	0		4.1.1.20
R00480	ATP:L-aspartate 4-phosphotransferase	C00002 + C00049 => C00008 + C03082	SMU_1748				0	0	1000	0		2.7.2.4
R00485	L-Asparagine amidohydrolase	C00001 + C00152 => C00014 + C00049	SMU_1831				0	0	1000	0		3.5.1.1
R00491	L-Aspartate racemase	C00049 => C00402	SMU_54				0	0	1000	0		5.1.1.13
R03647	L-Aspartate:tRNAAsp ligase (AMP-forming)	C00002 + C00049 + C01637 => C00020 + C00013 + C06113	SMU_1822				0	0	1000	0		6.1.1.23
R04212	Asp-tRNA(Asn):L-glutamine amido-ligase (ADP-forming)	C06113 + C00064 + C00002 + C00001 => C03402 + C00025 + C00009 + C00008 + 2 C00080	SMU_1819				0	0	1000	0		6.3.5.6
R04238	Aminoacyl-tRNA aminoacylhydrolase	C03402 + C00001 => C00080 + C01637 + C00152	SMU_07				0	0	1000	0		3.1.1.29
R00497	gamma-L-Glutamyl-L-cysteine:glycine ligase (ADP-forming)	C00002 + C00037 + C00669 => C00008 + C00009 + C00051 + C00080	SMU_267c				0	0	1000	0		6.3.2.3
R00512	ATP:CMP phosphotransferase	C00002 + C00055 + C00080 => C00008 + C00112	SMU_696				0	0	1000	0		2.7.4.25
R00513	ATP:cytidine 5-phosphotransferase	C00002 + C00475 => C00008 + C00055 + C00080	SMU_1386				0	0	1000	0		2.7.1.48
R00516	UTP:cytidine 5-phosphotransferase	C00075 + C00475 => C00015 + C00055 + C00080	SMU_1386				0	0	1000	0		2.7.1.48
R00517	GTP:cytidine 5-phosphotransferase	C00044 + C00475 => C00035 + C00055 + C00080	SMU_1386				0	0	1000	0		2.7.1.48
R00549	ATP:riboflavin 5-phosphotransferase	C00002 + C00255 => C00008 + C00061 + C00080	SMU_1143c				0	0	1000	0		2.7.1.26
R00573	UTP:ammonia ligase(ADP-forming)	C00001 + C00002 + C00064 + C00075 => C00008 + C00009 + C00025 + C00063 + 2 C00080	SMU_97				0	0	1000	0		6.3.4.2
R00575	Carbon-dioxide:L-glutamine amido-ligase (ADP-forming,	C00001 + 2 C00002 + C00064 + C00288 => 2 C00008 + C00009 + C00025 + 2 C00080 + C00169	SMU_859 and SMU_860				0	0	1000	0		6.3.5.5
R00582	L-O-Phosphoserine phosphohydrolase	C00001 + C01005 => C00009 + C00065	SMU_1269				0	0	1000	0		3.1.3.3
R00586	serine O-acetyltransferase	C00024 + C00065 => C00010 + C00979	SMU_157				0	0	1000	0		2.3.1.30
R00619	ATP:thiamin pyrophosphotransferase	C00002 + C00378 => C00020 + C00068 + C00080	SMU_353				0	0	1000	0		2.7.6.2
R00650	S-Adenosyl-L-methionine:L-homocysteine S-methyltransferase	C00019 + C00155 => C00021 + C00073 + C00080	SMU_874 or SMU_952				0	0	1000	0		2.1.1.10
R00658	2-Phospho-D-glycerate hydro-lyase	C00631 <=> C00001 + C00074	SMU_1247				1	-1000	1000	0		4.2.1.11
R00660	Phosphoenolpyruvate:UDP-N-acetyl-D-glucosamine	C00043 + C00074 => C00009 + C04631	SMU_1525 or SMU_1572				0	0	1000	0		2.5.1.7
R00694	L-Phenylalanine:2-oxoglutarate aminotransferase	C00025 + C00166 <=> C00026 + C00079	SMU_1273				1	-1000	1000	0		2.6.1.9
R00703	(S)-Lactate:NAD+ oxidoreductase	C00004 + C00022 + C00080 <=> C00003 + C00186	SMU_1115				1	-1000	1000	0		1.1.1.27
R00734	L-Tyrosine:2-oxoglutarate aminotransferase	C00025 + C01179 <=> C00026 + C00082	SMU_1273				1	-1000	1000	0		2.6.1.9
R00209	pyruvate:NAD+ 2-oxidoreductase (CoA-acetylating)	C00022 + C00010 + C00003 => C00024 + C00011 + C00004	SMU_1421 and SMU_1422 and SMU_1423 and SMU_1424				0	0	1000	0		1.2.4.1 and 2.3.1.12 and 1.8.1.4
R00742	Acetyl-CoA:carbon-dioxide ligase (ADP-forming)	C00002 + C00024 + C00288 => C00008 + C00009 + C00080 + C00083	SMU_1734 and SMU_1735 and SMU_1736 and SMU_1738				0	0	1000	0		6.4.1.2
R00760	ATP:D-fructose 6-phosphotransferase	C00002 + C00095 => C00008 + C00085 + C00080	SMU_1840				0	0	1000	0		2.7.1.4
R00765	D-Glucosamine-6-phosphate ketol-isomerase(deaminating)	C00001 + C00352 => C00014 + C00085	SMU_636				0	0	1000	0		3.5.99.6
R00768	L-Glutamine:D-fructose-6-phosphate aminotransferase (hexose	C00064 + C00085 => C00025 + C00352	SMU_1187				0	0	1000	0		2.6.1.16
R00772	D-Mannose-6-phosphate ketol-isomerase	C00275 <=> C00085	SMU_1839				1	-1000	1000	0		5.3.1.8
R00803	Sucrose:orthophosphate alpha-D-glucosyltransferase	C00009 + C00089 => C00095 + C00103	SMU_881				0	0	1000	0		2.4.1.7
R00837	alpha,alpha-Trehalose-6-phosphate phosphoglucohydrolase	C00001 + C00689 => C00031 + C00092	SMU_2037				0	0	1000	0		3.2.1.93
R00839	6-Phospho-beta-D-glucosyl-(1,4)-D-gluxose glucohydrolase	C00001 + C04534 <=> C00031 + C00092	SMU_1102 or SMU_1601 or SMU_985				0	0	1000	0		3.2.1.86
R00842	sn-Glycerol-3-phosphate:NAD+ 2-oxidoreductase	C00004 + C00080 + C00111 => C00003 + C00093	SMU_323				0	0	1000	0		1.1.1.94
R00894	L-Glutamate:L-cysteine gamma-ligase (ADP-forming)	C00002 + C00025 + C00097 => C00008 + C00009 + C00080 + C00669	SMU_267c or SMU_1999c				0	0	1000	0		6.3.2.2
R00897	O3-Acetyl-L-serine acetate-lyase (adding hydrogen sulfide)	C00283 + C00979 <=> C00033 + C00097	SMU_496				1	-1000	1000	0		2.5.1.47
R00939	5,6,7,8-Tetrahydrofolate:NADP+ oxidoreductase	C00005 + C00080 + C00415 => C00006 + C00101	SMU_947				0	0	1000	0		1.5.1.3
R02236	Dihydrofolate:NADP+ oxidoreductase	C00005 + C00080 + C00504 => C00006 + C00415	SMU_947				0	0	1000	0		1.5.1.3
R00942	Tetrahydrofolate:L-glutamate gamma-ligase (ADP-forming)	C00002 + C00025 + C00101 => C00008 + C00009 + C00080 + C09332	SMU_839 or SMU_967				0	0	1000	0		6.3.2.17
R04241	tetrahydropteroyl-gamma-polyglutamate:L-glutamate gamma-ligase (ADP-forming)	C00002 + C00025 + C09332 => C00008 + C00009 + C00080 + C04144	SMU_839 or SMU_967				0	0	1000	0		6.3.2.17
R00943	Formate:tetrahydrofolate ligase (ADP-forming)	C00002 + C00058 + C00101 => C00008 + C00009 + C00234	SMU_1073				0	0	1000	0		6.3.4.3
R00943(polyglutamated_THF)	Formate:tetrahydrofolate ligase (ADP-forming)	C00002 + C00058 + C04144 => C00008 + C00009 + C05929	SMU_1073				0	0	1000	0		6.3.4.3
R00945	5,10-Methylenetetrahydrofolate:glycine hydroxymethyltransferase	C00065 + C00101 <=> C00001 + C00037 + C00143	SMU_1082				1	-1000	1000	0		2.1.2.1
R00945(polyglutamated_THF)	5,10-Methylenetetrahydrofolate:glycine hydroxymethyltransferase	C00065 + C04144 <=> C00001 + C00037 + C00143(polyglu)	SMU_1082				1	-1000	1000	0		2.1.2.1
R00948	ATP:alpha-D-glucose-1-phosphate adenyltransferase	C00002 + C00103 => C00013 + C00498	SMU_1537 and SMU_1538				0	0	1000	0		2.7.7.27
R00955	UDPglucose:alpha-D-galactose-1-phosphate uridylyltransferase	C00029 + C00446 <=> C00052 + C00103	SMU_887				1	-1000	1000	0		2.7.7.12
R08639	alpha-D-Glucose 1-phosphate 1,6-phosphomutase	C00103 <=> C00092	SMU_1077				1	-1000	1000	0		5.4.2.2
R00964	ATP:uridine 5-phosphotransferase	C00002 + C00299 => C00008 + C00105 + C00080	SMU_1386				0	0	1000	0		2.7.1.48
R00965	Orotidine-5-phosphate carboxy-lyase	C00080 + C01103 => C00011 + C00105	SMU_1222				0	0	1000	0		4.1.1.23
R00966	UMP:pyrophosphate phosphoribosyltransferase	C00106 + C00119 => C00013 + C00105 + C00080	SMU_1673 or SMU_856				0	0	1000	0		2.4.2.9
R00967	UTP:uridine 5-phosphotransferase	C00075 + C00299 => C00015 + C00105 + C00080	SMU_1386				0	0	1000	0		2.7.1.48
R00968	GTP:uridine 5-phosphotransferase	C00044 + C00299 => C00035 + C00105 + C00080	SMU_1386				0	0	1000	0		2.7.1.48
R00985	Chorismate pyruvate-lyase (amino-accepting)	C00014 + C00251 => C00001 + C00022 + C00080 + C00108	SMU_532 and SMU_533				0	0	1000	0		4.1.3.27
R00986	Chorismate pyruvate-lyase (amino-accepting)	C00064 + C00251 => C00022 + C00025 + C00080 + C00108	SMU_532 and SMU_533				0	0	1000	0		4.1.3.27
R00996	L-threonine ammonia-lyase	C00188 => C00014 + C00109	SMU_234				0	0	1000	0		4.3.1.19
R00355	L-Aspartate:2-oxoglutarate aminotransferase	C00036 + C00025 <=> C00049 + C00026	SMU_1312				1	-1000	1000	0		2.6.1.1
R01015	D-Glyceraldehyde-3-phosphate ketol-isomerase	C00111 <=> C00118	SMU_715				1	-1000	1000	0		5.3.1.1
R01034	Glycerol:NAD+ oxidoreductase	C00003 + C00116 <=> C00004 + C00080 + C00184	SMU_1309c or SMU_495				1	-1000	1000	0		1.1.1.6
R01049	ATP:D-ribose-5-phosphate pyrophosphotransferase	C00002 + C00117 => C00020 + C00119 + C00080	SMU_1050 and SMU_23				0	0	1000	0		2.7.6.1
R01056	D-Ribose-5-phosphate ketol-isomerase	C00199 <=> C00117	SMU_1234 or SMU_2142				1	-1000	1000	0		5.3.1.6
R01057	D-Ribose 1,5-phosphomutase	C00620 <=> C00117	SMU_1233				1	-1000	1000	0		5.4.2.7
R01058	D-glyceraldehyde 3-phosphate:NADP+ oxidoreductase	C00001 + C00006 + C00118 => C00005 + 2 C00080 + C00197	SMU_676				0	0	1000	0		1.2.1.9
R01061	D-Glyceraldehyde-3-phosphate:NAD+ oxidoreductase(phosphorylating)	C00003 + C00009 + C00118 <=> C00004 + C00236 + C00080	SMU_360				1	-1000	1000	0		1.2.1.12
R01066	2-Deoxy-D-ribose-5-phosphate acetaldehyde-lyase	C00673 <=> C00084 + C00118	SMU_1123				1	-1000	1000	0		4.1.2.4
R01067	D-Fructose 6-phosphate:D-glyceraldehyde-3-phosphate glycolaldehyde	C00085 + C00118 <=> C00231 + C00279	SMU_291				1	-1000	1000	0		2.2.1.1
R01069	D-Tagatose 1,6-bisphosphate triosephosphate lyase	C03785 => C00111 + C00118	SMU_116 or SMU_1493				0	0	1000	0		4.1.2.40
R01071	1-(5-Phospho-D-ribosyl)-ATP:pyrophosphate phosphoribosyl-transferase	C00002 + C00119 => C00013 + C02739 + C00080	SMU_1271 and SMU_1272				0	0	1000	0		2.4.2.17
R01072	5-Phosphoribosylamine:pyrophosphate phosphoribosyltransferase	C00001 + C00064 + C00119 => C00013 + C00025 + C03090 + C00080	SMU_32				0	0	1000	0		2.4.2.14
R01073	N-(5-Phospho-D-ribosyl)anthranilate:pyrophosphate	C00108 + C00119 => C00013 + C04302 + C00080	SMU_534				0	0	1000	0		2.4.2.18
R01083	N6-(1,2-Dicarboxyethyl)AMP AMP-lyase	C03794 <=> C00020 + C00122	SMU_59				1	-1000	1000	0		4.3.2.2
R01086	N-(L-Argininosuccinate) arginie-lyase	C03406 <=> C00062 + C00122	SMU_335				1	-1000	1000	0		4.3.2.1
R01090	L-Leucine:2-oxoglutarate aminotransferase	C00025 + C00233 <=> C00026 + C00123	SMU_1203				1	-1000	1000	0		2.6.1.42
R01092	ATP:D-galactose 1-phosphotransferase	C00002 + C00124 => C00008 + C00446 + C00080	SMU_886				0	0	1000	0		2.7.1.6
R01101	alpha-D-Glucoside glucohydrolase	C00001 + C05402 => C00031 + C00124	SMU_877				0	0	1000	0		3.2.1.22
R01103	Raffinose galactohydrolase	C00001 + C00492 => C00089 + C00124	SMU_877				0	0	1000	0		3.2.1.22
R01121	ATP:(R)-5-diphosphomevalonate carboxy-lyase (dehydrating)	C00002 + C01143 => C00008 + C00009 + C00011 + C00129	SMU_937				0	0	1000	0		4.1.1.33
R01123	Isopentenyl-diphosphate delta3-delta2-isomerase	C00129 <=> C00235	SMU_939				1	-1000	1000	0		5.3.3.2
R01127	IMP 1,2-hydrolase (decyclizing)	C04734 <=> C00001 + C00130	SMU_37				1	-1000	1000	0		3.5.4.10
R01130	IMP:NAD+ oxidoreductase	C00001 + C00003 + C00130 <=> C00004 + C00080 + C00655	SMU_2157				1	-1000	1000	0		1.1.1.205
R01132	IMP:pyrophosphate phosphoribosyltransferase	C00119 + C00262 => C00013 + C00130 + C00080	SMU_14				0	0	1000	0		2.4.2.8
R01135	IMP:L-aspartate ligase (GDP-forming)	C00044 + C00049 + C00130 => C00009 + C00035 + 2 C00080 + C03794	SMU_268				0	0	1000	0		6.3.4.4
R01150	D-AlanineD-Alanine ligase (ADP-forming)	C00002 + 2 C00133 => C00008 + C00009 + C00080 + C00993	SMU_599				0	0	1000	0		6.3.2.4
R01158	L-histidinol:NAD+ oxidoreductase	C00860 + 2 C00003 + C00001 <=> C00135 + 2 C00004 + 3 C00080	SMU_1270				1	-1000	1000	0		1.1.1.23
R01213	3-Carboxy-3-hydroxy-4-methylpentanoate 3-methyl-2-oxobutanoate-lyase	C00001 + C00024 + C00141 => C00010 + C00080 + C02504	SMU_1384				0	0	1000	0		2.3.3.13
R01214	L-Valine:2-oxoglutarate aminotransferase	C00025 + C00141 <=> C00026 + C00183	SMU_1203				1	-1000	1000	0		2.6.1.42
R01215	L-Valine:pyruvate aminotransferase	C00041 + C00141 <=> C00022 + C00183	SMU_1826				1	-1000	1000	0		2.6.1.66
R01220	5,10-methylenetetrahydrofolate:NADP+ oxidoreductase	C00005 + C00445 <=> C00006 + C00143	SMU_572				1	-1000	1000	0		1.5.1.5
R01220(polyglutamated_THF)	5,10-methylenetetrahydrofolate:NADP+ oxidoreductase	C00005 + C00445(polyglu) <=> C00006 + C00143(polyglu)	SMU_572				1	-1000	1000	0		1.5.1.5
R01655	5,10-Methenyltetrahydrofolate 5-hydrolase(decyclizing)	C00080 + C00234 => C00001 + C00445	SMU_572				0	0	1000	0		3.5.4.9
R01655(polyglutamated_THF)	5,10-Methenyltetrahydrofolate 5-hydrolase(decyclizing)	C00080 + C05929 => C00001 + C00445(polyglu)	SMU_572				0	0	1000	0		3.5.4.9
R01224	5-methyltetrahydrofolate:NADP+ oxidoreductase	C00005 + C00080 + C00143 => C00006 + C00440	SMU_874				0	0	1000	0		1.5.1.20
R01224(polyglutamated_THF)	5-methyltetrahydrofolate:NADP+ oxidoreductase	C00005 + C00080 + C00143(polyglu) => C00006 + C04489	SMU_874				0	0	1000	0		1.5.1.20
R01229	GMP:pyrophosphate phosphoribosyltransferase	C00119 + C00242 => C00013 + C00144 + C00080	SMU_14				0	0	1000	0		2.4.2.8
R01231	Xanthosine-5-phosphate:L-glutamine amido-ligase (AMP-forming)	C00001 + C00002 + C00064 + C00655 => C00013 + C00020 + C00025 + 3 C00080 + C00144	SMU_1066 or SMU_1228c				0	0	1000	0		6.3.5.2
R01251	L-Proline:NADP+ 5-oxidoreductase	C00005 + 2 C00080 + C03912 => C00006 + C00148	SMU_1974				0	0	1000	0		1.5.1.2
R01325	citrate hydro-lyase	C00158 <=> C00001 + C00417	SMU_670				1	-1000	1000	0		4.2.1.3
R01373	Prephenate hydro-lyase (decarboxylating)	C00080 + C00254 => C00001 + C00011 + C00166	SMU_786				0	0	1000	0		4.2.1.51
R01397	Carbamoyl-phosphate:L-aspartate carbamoyltransferase	C00049 + C00169 => C00009 + C00080 + C00438	SMU_858				0	0	1000	0		2.1.3.2
R01398	Carbamoyl-phosphate:L-ornithine carbamoyltransferase	C00077 + C00169 => C00009 + C00080 + C00327	SMU_563				0	0	1000	0		2.1.3.3
R01466	O-Phospho-L-homoserine phospho-lyase (adding water)	C00001 + C01102 => C00009 + C00188	SMU_70				0	0	1000	0		4.2.3.1
R01512	ATP:3-phospho-D-glycerate 1-phosphotransferase	C00008 + C00236 <=> C00002 + C00197	SMU_361				1	-1000	1000	0		2.7.2.3
R01513	3-Phospho-D-glycerate:NAD+ 2-oxidoreductase	C00003 + C00197 <=> C00004 + C00080 + C03232	SMU_1653				1	-1000	1000	0		1.1.1.95
R01518	2-Phospho-D-glycerate 2,3-phosphomutase	C00197 <=> C00631	SMU_596				1	-1000	1000	0		5.4.2.11 or 5.4.2.12
R01529	D-Ribulose-5-phosphate 3-epimerase	C00231 <=> C00199	SMU_352				1	-1000	1000	0		5.1.3.1
R01548	dATP:cytidine 5-phosphotransferase	C00131 + C00475 => C00055 + C00206 + C00080	SMU_1386				0	0	1000	0		2.7.1.48
R01549	dATP:uridine 5-phosphotransferase	C00131 + C00299 => C00105 + C00206 + C00080	SMU_1386				0	0	1000	0		2.7.1.48
R01560	Adenosine aminohydrolase	C00001 + C00080 + C00212 => C00014 + C00294	SMU_1295				0	0	1000	0		3.5.4.4
R01561	Adenosine:orthophosphate ribosyltransferase	C00147 + C00620 <=> C00009 + C00212	SMU_1227 or SMU_1229 or SMU_2126c				1	-1000	1000	0		2.4.2.1
R01567	ATP:thymidine 5-phosphotransferase	C00002 + C00214 => C00008 + C00080 + C00364	SMU_1086				0	0	1000	0		2.7.1.21
R02099	ATP:deoxyuridine 5'-phosphotransferase	C00002 + C00526 => C00008 + C00365 + C00080	SMU_1086				0	0	1000	0		2.7.1.21
R01641	Sedoheptulose-7-phosphate:D-glyceraldehyde-3-phosphate	C00118 + C05382 <=> C00117 + C00231	SMU_291				1	-1000	1000	0		2.2.1.1
R01652	2-Oxo-4-methyl-3-carboxypentanoate decarboxylation	C00080 + C04236 => C00011 + C00233	non-enzymatic				0	0	1000	0		no enzyme required
R01658	Dimethylallyl-diphosphate:isopentenyl-diphosphate	C00129 + C00235 => C00013 + C00341 + C00080	SMU_582				0	0	1000	0		2.5.1.1
R01663	dCMP aminohydrolase	C00001 + C00080 + C00239 => C00014 + C00365	SMU_1849				0	0	1000	0		3.5.4.12
R01665	ATP:CMP phosphotransferase	C00002 + C00239 + C00080 => C00008 + C00705	SMU_696				0	0	1000	0		2.7.4.25
R01714	5-O-(1-Carboxyvinyl)-3-phosphoshikimate phosphate-lyase	C01269 => C00009 + C00251	SMU_780				0	0	1000	0		4.2.3.5
R01715	Chorismate pyruvatemutase	C00251 => C00254	SMU_1291c or SMU_531				0	0	1000	0		5.4.99.5
R01268	Nicotinamide amidohydrolase	C00153 + C00001 => C00253 + C00014	SMU_1823				0	0	1000	0		3.5.1.19
R01724	Nicotinate D-ribonucleotide:pyrophosphate phosphoribosyltransferase	C00253 + C00119 + C00002 + C00001 => C01185 + C00013 + C00008 + C00009 + C00080	SMU_464				0	0	1000	0		6.3.4.21
R01728	Prephenate:NAD+ oxidoreductase(decarboxylating)	C00003 + C00254 => C00004 + C00011 + C01179	SMU_781				0	0	1000	0		1.3.1.12
R01771	ATP:L-homoserine O-phosphotransferase	C00002 + C00263 => C00008 + C01102 + C00080	SMU_966				0	0	1000	0		2.7.1.39
R01775	L-Homoserine:NADP+ oxidoreductase	C00005 + C00080 + C00441 => C00006 + C00263	SMU_965				0	0	1000	0		1.1.1.3
R01776	Acetyl-CoA:L-homoserine O-acetyltransferase	C00024 + C00263 <=> C00010 + C01077	SMU_1466				1	-1000	1000	0		2.3.1.31
R01826	Phosphoenolpyruvate:D-erythrose-4-phosphate	C00001 + C00074 + C00279 => C00009 + C04691	SMU_1836 and SMU_1837				0	0	1000	0		2.5.1.54
R08575	Sedoheptulose-7-phosphate:D-glyceraldehyde-3-phosphate	C00085 + C00279 <=> C00118 + C05382	SMU_494				1	-1000	1000	0		2.2.1.2
R01863	inosine:orthophosphate ribosyltransferase	C00009 + C00294 <=> C00262 + C00620	SMU_1227 or SMU_1229 or SMU_2126c				1	-1000	1000	0		2.4.2.1
R01869	(S)-Dihydroorotate:(acceptor) oxidoreductase	C00003 + C00337 => C00004 + C00080 + C00295	SMU_1223 and SMU_1224				0	0	1000	0		1.3.1.14
R01870	Orotidine-5-phosphate:pyrophosphate phosphoribosyltransferase	C00119 + C00295 => C00013 + C01103 + C00080	SMU_1221				0	0	1000	0		2.4.2.10
R01878	Cytidine aminohydrolase	C00001 + C00080 + C00475 => C00014 + C00299	SMU_1122				0	0	1000	0		3.5.4.5
R01880	dGTP:uridine 5-phosphotransferase	C00286 + C00299 => C00105 + C00361 + C00080	SMU_1386				0	0	1000	0		2.7.1.48
R00267	Isocitrate:NADP+ oxidoreductase (decarboxylating)	C00311 + C00006 => C00026 + C00011 + C00005	SMU_672				0	0	1000	0		1.1.1.42
R01900	isocitrate hydro-lyase	C00001 + C00417 <=> C00311	SMU_670				1	-1000	1000	0		4.2.1.3
R01954	L-Citrulline:L-aspartate ligase (AMP-forming)	C00002 + C00049 + C00327 => C00013 + C00020 + C03406 + 2 C00080	SMU_334				0	0	1000	0		6.3.4.5
R01969	Deoxyguanosine:orthophosphate ribosyltransferase	C00009 + C00330 <=> C00242 + C00672	SMU_1227 or SMU_1229 or SMU_2126c				1	-1000	1000	0		2.4.2.1
R01978	(S)-3-Hydroxy-3-methylglutaryl-CoA acetoacetyl-CoA-lyase	C00001 + C00024 + C00332 => C00010 + C00080 + C00356	SMU_943c				0	0	1000	0		2.3.3.10
R01993	(S)-Dihydroorotate amidohydrolase	C00080 + C00438 <=> C00001 + C00337	SMU_1214				1	-1000	1000	0		3.5.2.3
R02003	Geranyl-diphosphate:isopentenyl-diphosphate geranyltrans-transferase	C00129 + C00341 => C00013 + C00448 + C00080	SMU_582				0	0	1000	0		2.5.1.10
R02060	D-Glucosamine 1-phosphate 1,6-phosphomutase	C00352 <=> C06156	SMU_1426c				1	-1000	1000	0		5.4.2.10
R02061	trans,trans-Farnesyl-diphosphate:isopentenyl-diphosphate	C00129 + C00448 => C00013 + C00353 + C00080	SMU_582				0	0	1000	0		2.5.1.29
R02071	ATP:D-fructose-1-phosphate 6-phosphotransferase	C00002 + C01094 => C00008 + C00354 + C00080	SMU_113 or SMU_871				0	0	1000	0		2.7.1.56
R02081	(R)-Mevalonate:NAD+ oxidoreductase (CoA-acetylating)	2 C00004 + 2 C00080 + C00356 => 2 C00003 + C00010 + C00418	SMU_942				0	0	1000	0		1.1.1.88
R02091	dGTP:cytidine 5-phosphotransferase	C00286 + C00475 => C00055 + C00361 + C00080	SMU_1386				0	0	1000	0		2.7.1.48
R02094	ATP:dTMP phosphotransferase	C00002 + C00364 + C00080 => C00008 + C00363	SMU_1663				0	0	1000	0		2.7.4.9
R02096	dTTP:cytidine 5-phosphotransferase	C00459 + C00475 => C00055 + C00363 + C00080	SMU_1386				0	0	1000	0		2.7.1.48
R02097	dTTP:uridine 5-phosphotransferase	C00299 + C00459 => C00105 + C00363 + C00080	SMU_1386				0	0	1000	0		2.7.1.48
R02100	dUTP nucleotidohydrolase	C00001 + C00460 => C00013 + C00365 + 2 C00080	SMU_325				0	0	1000	0		3.6.1.23
R02101	5,10-Methylenetetrahydrofolate:dUMP C-methyltransferase	C00143 + C00365 => C00364 + C00415	SMU_944				0	0	1000	0		2.1.1.45
R02135	thiamin phosphatase, extracellular	C00001 + C01081 => C00009 + C00378	SMU_351				0	0	1000	0		3.1.3.100
R02147	guanosine:orthophosphate ribosyltransferase	C00009 + C00387 <=> C00242 + C00620	SMU_1227 or SMU_1229 or SMU_2126c				1	-1000	1000	0		2.4.2.1
R02199	L-Isoleucine:2-oxoglutarate aminotransferase	C00025 + C00671 <=> C00026 + C00407	SMU_1203				1	-1000	1000	0		2.6.1.42
R03067	(7,8-dihydropterin-6-yl)methyl diphosphate:4-aminobenzoate 2-amino-4-hydroxy-7,8-dihydropteridine-6-methenyltransferase	C04807 + C00568 => C00013 + C00921 + C00080	SMU_969				0	0	1000	0		2.5.1.15
R02237	7,8-dihydropteroate:L-glutamate ligase (ADP-forming)	C00002 + C00025 + C00921 => C00008 + C00009 + C00080 + C00415	SMU_839 or SMU_967				0	0	1000	0		6.3.2.12 or 6.3.2.17
R02245	ATP:(R)-mevalonate 5-phosphotransferase	C00002 + C00418 => C00008 + C01107 + C00080	SMU_181				0	0	1000	0		2.7.1.36
R02282	N2-Acetyl-L-ornithine:L-glutamate N-acetyltransferase	C00025 + C00437 => C00077 + C00624	SMU_664				0	0	1000	0		2.3.1.35
R02283	N2-Acetyl-L-ornithine:2-oxoglutarate aminotransferase	C00025 + C01250 <=> C00026 + C00437	SMU_666				1	-1000	1000	0		2.6.1.11
R02291	L-Aspartate-4-semialdehyde:NADP+ oxidoreductase (phosphorylating)	C00005 + C03082 + C00080 => C00006 + C00009 + C00441	SMU_989				0	0	1000	0		1.2.1.11
R02296	Cytidine:orthophosphate alpha-D-ribosyltransferase	C00009 + C00475 <=> C00380 + C00620	SMU_1124				1	-1000	1000	0		2.4.2.2
R01570	thymidine:phosphate deoxy-alpha-D-ribosyltransferase	C00214 + C00009 <=> C00178 + C00672	SMU_1124				1	-1000	1000	0		2.4.2.2
R01876	uridine:phosphate alpha-D-ribosyltransferase	C00299 + C00009 <=> C00106 + C00620	SMU_1124				1	-1000	1000	0		2.4.2.2
R02301	5-Formyltetrahydrofolate cyclo-ligase (ADP-forming)	C00002 + C03479 => C00008 + C00009 + C00445	SMU_320				0	0	1000	0		6.3.3.2
R02327	dCTP:uridine 5-phosphotransferase	C00299 + C00458 => C00105 + C00705 + C00080	SMU_1386				0	0	1000	0		2.7.1.48
R02328	dTTP:alpha-D-glucose-1-phosphate thymidylyltransferase	C00103 + C00459 <=> C00013 + C00842	SMU_1461				1	-1000	1000	0		2.7.7.24
R02332	dUTP:uridine 5-phosphotransferase	C00299 + C00460 => C00105 + C01346 + C00080	SMU_1386				0	0	1000	0		2.7.1.48
R02371	dCTP:cytidine 5-phosphotransferase	C00458 + C00475 => C00055 + C00705 + C00080	SMU_1386				0	0	1000	0		2.7.1.48
R02372	dUTP:cytidine 5-phosphotransferase	C00460 + C00475 => C00055 + C01346 + C00080	SMU_1386				0	0	1000	0		2.7.1.48
R02410	Raffinose fructohydrolase	C00001 + C00492 => C00095 + C05402	SMU_1843				0	0	1000	0		3.2.1.26
R02412	ATP:shikimate 3-phosphotransferase	C00002 + C00493 => C00008 + C03175 + C00080	SMU_785				0	0	1000	0		2.7.1.71
R02413	Shikimate:NADP+ 5-oxidoreductase	C00005 + C00080 + C02637 => C00006 + C00493	SMU_778				0	0	1000	0		1.1.1.25
R02484	deoxyuridine:orthophosphate 2-deoxy-D-ribosyltransferase	C00009 + C00526 <=> C00106 + C00672	SMU_1124 or SMU_1227 or SMU_1229 or SMU_2126c				1	-1000	1000	0		2.4.2.1 or 2.4.2.2
R02485	Deoxycytidine aminohydrolase	C00001 + C00080 + C00881 => C00014 + C00526	SMU_1122				0	0	1000	0		3.5.4.5
R02556	Deoxyadenosine aminohydrolase	C00001 + C00080 + C00559 => C00014 + C05512	SMU_1295				0	0	1000	0		3.5.4.4
R02557	Deoxyadenosine:orthophosphate ribosyltransferase	C00009 + C00559 <=> C00147 + C00672	SMU_1227 or SMU_1229 or SMU_2126c				1	-1000	1000	0		2.4.2.1
R02649	ATP:N-acetyl-L-glutamate 5-phosphotransferase	C00002 + C00624 => C00008 + C04133	SMU_665				0	0	1000	0		2.7.2.8
R02720	XTP pyrophosphohydrolase	C00001 + C00700 => C00013 + C00655 + 2 C00080	SMU_1717c				0	0	1000	0		3.6.1.66
R02722	L-Serine hydro-lyase (adding indoleglycerol-phosphate)	C00065 + C03506 => C00001 + C00078 + C00118	SMU_537 and SMU_538				0	0	1000	0		4.2.1.20
R02734	N-Succinyl-LL-2,6-diaminoheptanedioate amidohydrolase	C00001 + C04421 => C00042 + C00666	SMU_1940c				0	0	1000	0		3.5.1.18
R02735	LL-2,6-Diaminoheptanedioate 2-epimerase	C00666 <=> C00680	SMU_Gap1				1	-1000	1000	0		5.1.1.7
R02748	Deoxyinosine:orthophosphate ribosyltransferase	C00009 + C05512 <=> C00262 + C00672	SMU_1227 or SMU_1229 or SMU_2126c				1	-1000	1000	0		2.4.2.1
R02749	2-Deoxy-D-ribose 1-phosphate 1,5-phosphomutase	C00673 <=> C00672	SMU_1233				1	-1000	1000	0		5.4.2.7
R06513	dTDPglucose 4,6-hydro-lyase	C00842 => C00001 + C11907	SMU_1457				0	0	1000	0		4.2.1.46
R06514	dTDP-4-dehydro-6-deoxy-D-glucose 3,5-epimerase	C11907 => C00688	SMU_1460				0	0	1000	0		5.1.3.13
R02777	dTDP-6-deoxy-L-mannose:NADP+ 4-oxidoreductase	C00005 + C00080 + C00688 => C00006 + C03319	SMU_824				0	0	1000	0		1.1.1.133
R02783	UDP-N-acetylmuramoyl-L-alanine:D-glutamate ligase(ADP-forming)	C00002 + C00217 + C01212 => C00008 + C00009 + C00080 + C00692	SMU_548				0	0	1000	0		6.3.2.9
R03005	ATP:nicotinamide-nucleotide adenylyltransferase	C00002 + C01185 => C00013 + C00857	SMU_1799				0	0	1000	0		2.7.7.18
R03013	L-Histidinol-phosphate phosphohydrolase	C00001 + C01100 => C00009 + C00860	SMU_1486c				0	0	1000	0		3.1.3.15
R03035	ATP:pantetheine-4-phosphate adenylyltransferase	C00002 + C01134 => C00013 + C00882	SMU_517				0	0	1000	0		2.7.7.3
R03083	2-Dehydro-3-deoxy-D-arabino-heptonate 7-phosphate phosphate-lyase	C04691 => C00009 + C00944	SMU_779				0	0	1000	0		4.2.3.4
R03084	3-Dehydroquinate hydro-lyase	C00944 => C00001 + C02637	SMU_777				0	0	1000	0		4.2.1.10
R03192	UDP-N-acetylmuramate:NADP+ oxidoreductase	C00005 + C00080 + C04631 => C00006 + C01050	SMU_972				0	0	1000	0		1.3.1.98
R03193	UDP-N-acetylmuramate:L-alanine ligase (ADP-forming)	C00002 + C00041 + C01050 => C00008 + C00009 + C00080 + C01212	SMU_1731				0	0	1000	0		6.3.2.8
R03236	ATP:D-tagatose-6-phosphate 1-phosphotransferase	C00002 + C01097 => C00008 + C03785 + C00080	SMU_1494				0	0	1000	0		2.7.1.144
R03240	D-Galactose 6-phosphate ketol-isomerase	C01113 <=> C01097	SMU_1495 and SMU_1496				1	-1000	1000	0		5.3.1.26
R03243	5-Amino-2-oxopentanoate:2-oxoglutarate aminotransferase	C00025 + C01267 <=> C00026 + C01100	SMU_1273				1	-1000	1000	0		2.6.1.9
R03244	L-ribulose-5-phosphate 3-epimerase	C03291 => C01101	SMU_274				0	0	1000	0		5.1.3.22
R03245	ATP:(R)-5-phosphomevalonate phosphotransferase	C00002 + C01107 + C00080 => C00008 + C01143	SMU_938				0	0	1000	0		2.7.4.2
R03256	Lactose 6-phosphate 6-phosphogalactohydrolase	C00001 + C05396 => C00031 + C01113	SMU_1490				0	0	1000	0		3.2.1.85
R03269	N-[(R)-4-Phosphopantothenoyl]-L-cysteine carboxy-lyase	C00080 + C04352 => C00011 + C01134	SMU_1075				0	0	1000	0		4.1.1.36
R03313	L-Glutamate-5-semialdehyde:NADP+ 5-oxidoreductase (phosphorylationg)	C00005 + C03287 + C00080 => C00006 + C00009 + C01165	SMU_450				0	0	1000	0		1.2.1.41
R00756	ATP:D-fructose-6-phosphate 1-phosphotransferase	C00002 + C00085 => C00008 + C00354 + C00080	SMU_1191				0	0	1000	0		2.7.1.11
R01068	beta-D-fructose-1,6-bisphosphate D-glyceraldehyde-3-phosphate-lyase (glycerone-phosphate-forming)	C00354 <=> C00111 + C00118	SMU_99				1	-1000	1000	0		4.1.2.13
R03314	L-glutamate 5-semialdehyde dehydratase (spontaneous)	C01165 => C00001 + C00080 + C03912	non-enzymatic				0	0	1000	0		No enzyme required
R03443	N-Acetyl-L-glutamate-5-semialdehyde:NADP+ 5-oxidoreductase	C00005 + C04133 + C00080 => C00006 + C00009 + C01250	SMU_663				0	0	1000	0		1.2.1.38
R03457	D-erythro-1-(Imidazol-4-yl)glycerol 3-phosphate hydro-lyase	C04666 => C00001 + C01267	SMU_1268				0	0	1000	0		4.2.1.19
R03460	Phosphoenolpyruvate:3-phosphoshikimate	C00074 + C03175 <=> C00009 + C01269	SMU_784				1	-1000	1000	0		2.5.1.19
R03503	ATP:2-amino-4-hydroxy-6-hydroxymethyl-7,8-dihydropteridine	C00002 + C01300 => C00020 + C04807 + C00080	SMU_971				0	0	1000	0		2.7.6.3
R03504	2-Amino-4-hydroxy-6-(D-erythro-1,2,3-trihydroxypropyl)-7,8-	C04874 => C00266 + C01300	SMU_970				0	0	1000	0		4.1.2.25
R03508	1-(2-Carboxyphenylamino)-1-deoxy-D-ribulose-5-phosphate	C00080 + C01302 => C00001 + C00011 + C03506	SMU_535				0	0	1000	0		4.1.1.48
R03509	N-(5-Phospho-beta-D-ribosyl)anthranilate ketol-isomerase	C04302 => C01302	SMU_536				0	0	1000	0		5.3.1.24
R03634	a-galactosidase (stachyose)	C00001 + C01613 => C00124 + C00492	SMU_877				0	0	1000	0		3.2.1.22
R03707	(S,S)-Butane-2,3-diol:NAD+ oxidoreductase	C00004 + C00080 + C01769 <=> C00003 + C03046	SMU_1322				1	-1000	1000	0		1.1.1.76
R03921	Sucrose 6-phosphate fructohydrolase	C00001 + C16688 => C00092 + C00095	SMU_1843				0	0	1000	0		3.2.1.26
R10170	(2R,3S)-3-isopropylmalate hydro-lyase (2-isopropylmaleate-forming)	C02504 <=> C04411	SMU_1381 and SMU_1382				1	-1000	1000	0		4.2.1.33
R04035	Phosphoribosyl-ATP pyrophosphohydrolase	C00001 + C02739 => C00013 + C02741 + 2 C00080	SMU_1261c				0	0	1000	0		3.6.1.31
R04037	1-(5-phospho-D-ribosyl)-AMP 1,6-hydrolase	C00001 + C02741 => C04896	SMU_1263				0	0	1000	0		3.5.4.19
R04144	5-Phospho-D-ribosylamine:glycine ligase (ADP-forming)	C00002 + C00037 + C03090 => C00008 + C00009 + C00080 + C03838	SMU_48				0	0	1000	0		6.3.4.13
R04173	3-Phosphoserine:2-oxoglutarate aminotransferase	C00025 + C03232 <=> C00026 + C01005	SMU_1656				1	-1000	1000	0		2.6.1.52
R04199	2,3,4,5-Tetrahydrodipicolinate:NADP+ oxidoreductase	C00005 + 2 C00080 + C20258 => C00006 + C03972 + C00001	SMU_900				0	0	1000	0		1.17.1.8
R04208	2-(Formamido)-N1-(5-phosphoribosyl)acetamidine cyclo-ligase	C00002 + C04640 => C00008 + C00009 + C00080 + C03373	SMU_34				0	0	1000	0		6.3.3.1
R04325	10-Formyltetrahydrofolate:5-phosphoribosylglycinamide	C00234 + C03838 => C00080 + C00101 + C04376	SMU_35				0	0	1000	0		2.1.2.2
R04365	Succinyl-CoA:2,3,4,5-tetrahydropyridine-2,6-dicarboxylate	C00001 + C00091 + C03972 => C00010 + C04462	SMU_317				0	0	1000	0		2.3.1.117
R04405	5-Methyltetrahydropteroyltri-L-glutamate:L-homocysteine	C00155 + C04489 => C00073 + C04144	SMU_873				0	0	1000	0		2.1.1.14
R04426	3-Isopropylmalate:NAD+ oxidoreductase	C00003 + C04411 <=> C00004 + C00080 + C04236	SMU_1383				1	-1000	1000	0		1.1.1.85
R04440	(R)-2,3-Dihydroxy-3-methylbutanoate:NADP+ oxidoreductase	C00005 + C00080 + C04181 <=> C00006 + C04272	SMU_233				1	-1000	1000	0		1.1.1.86
R05068	(R)-2,3-Dihydroxy-3-methylpentanoate:NADP+ oxidoreductase	C00005 + C00080 + C14463 <=> C00006 + C06007	SMU_233				1	-1000	1000	0		1.1.1.86
R05069	(S)-2-Aceto-2-hydroxybutanoate:NADP+ oxidoreductase (isomerizing)	C06006 <=> C14463	SMU_233				1	-1000	1000	0		1.1.1.86
R05071	2-Acetolactate methylmutase	C06010 <=> C04181	SMU_233				1	-1000	1000	0		1.1.1.86
R04439	2,3-Dihydroxy-3-methylbutanoate:NADP+ oxidoreductase (isomerizing)	C00005 + C00080 + C06010 <=> C00006 + C04272	SMU_233				1	-1000	1000	0		1.1.1.86
R04463	5-Phosphoribosylformylglycinamide:L-glutamine amido-ligase	C00001 + C00002 + C00064 + C04376 => C00008 + C00009 + C00025 + C00080 + C04640	SMU_30				0	0	1000	0		6.3.5.3
R04475	N-Succinyl-L-2,6-diaminoheptanedioate:2-ocoglytarate	C00025 + C04462 <=> C00026 + C04421	SMU_666				1	-1000	1000	0		2.6.1.17
R04558	Imidazole-glycerol-3-phosphate synthase	C00064 + C04916 => C00025 + 2 C00080 + C04666 + C04677	SMU_1264 and SMU_1266				0	0	1000	0		4.3.2.10
R04559	1-(5-Phosphoribosyl)-5-amino-4-(N-succinocarboxamide)-imidazole	C04823 <=> C00122 + C04677 + C00080	SMU_59				1	-1000	1000	0		4.3.2.2
R04560	10-Formyltetrahydrofolate:5-phosphoribosyl-5-amino-4-	C00234 + C04677 => C00101 + C04734	SMU_37				0	0	1000	0		2.1.2.3
R04591	1-(5-Phosphoribosyl)-5-amino-4-carboxyimidazole:L-aspartate ligase	C00002 + C00049 + C04751 => C00008 + C00009 + C00080 + C04823	SMU_29				0	0	1000	0		6.3.2.6
R04620	2-Amino-4-hydroxy-6-(erythro-1,2,3-trihydroxypropyl)	3 C00001 + C04895 => 3 C00009 + 3 C00080 + C04874	SMU_Gap2				0	0	1000	0		3.1.3.1
R00424	GTP 7,8-8,9-dihydrolase	C00044 + C00001 => C04895 + C00058 + C00080	SMU_968				0	0	1000	0		3.5.4.16
R04640	N-(5-Phospho-D-ribosylformimino)-5-amino-1-	C04896 + C00080 => C04916	SMU_1265				0	0	1000	0		5.3.1.16
R05070	(R)-2,3-Dihydroxy-3-methylpentanoate hydro-lyase	C06007 => C00671 + C00001	SMU_2128				0	0	1000	0		4.2.1.9
R05332	Acetyl-CoA:D-glucosamine-1-phosphate N-acetyltransferase	C00024 + C06156 => C00010 + C00080 + C04501	SMU_1635				0	0	1000	0		2.3.1.157
R05549	Manninotriose galactohydrolase	C00001 + C05404 => C00124 + C05402	SMU_877				0	0	1000	0		3.2.1.22
R_udcpp_hydrolysis	Undecaprenyl-phosphate hydrolysis	C17556 + C00001 => C17558 + C00009					0	0	1000	0		Unknown
R05626	ATP:undecaprenol phosphotransferase	C00002 + C17558 => C00008 + C17556 + C00080	SMU_1618				0	0	1000	0		2.7.1.66
R05627	Undecaprenyl-diphosphate phosphohydrolase	C00001 + C04574 => C00009 + 2 C00080 + C17556	SMU_244 or SMU_1702c				0	0	1000	0		3.6.1.27
R05850	L-ribulose-5-phosphate 4-epimerase	C01101 <=> C00231	SMU_275				1	-1000	1000	0		5.1.3.4
R07125	3-dehydro-L-gulonate-6-phosphate carboxy-lyase	C00080 + C14899 => C00011 + C03291	SMU_273				0	0	1000	0		4.1.1.85
R07404	5-amino-1-(5-phospho-D-ribosyl)imidazole:carbon-dioxide ligase	C00002 + C00288 + C03373 => C00008 + C00009 + C00080 + C15667	SMU_51				0	0	1000	0		6.3.4.18
R07405	5-carboxyamino-1-(5-phospho-D-ribosyl)imidazole carboxymutase	C15667 => C04751	SMU_50				0	0	1000	0		5.4.99.18
R02017	Ribonucleotide reductase: ADP	C00008 + C00342 => C00001 + C00206 + C00343	SMU_667 and SMU_668c				0	0	1000	0		1.17.4.1
R02019	Ribonucleotide reductase: GDP	C00035 + C00342 => C00001 + C00361 + C00343	SMU_667 and SMU_668c				0	0	1000	0		1.17.4.1
R02016	NADPH:oxidized-thioredoxin oxidoreductase	C00005 + C00080 + C00343 => C00006 + C00342	SMU_463				0	0	1000	0		1.8.1.9
R04543	(3R)-3-Hydroxypalmitoyl-[acyl-carrier-protein]:NADP+ oxidoreductase	C00005 + C05762 + C00080 => C00006 + C04633	SMU_1740				0	0	1000	0		1.1.1.100
R04953	(3R)-3-Hydroxyhexanoyl-[acyl-carrier-protein]:NADP+ oxidoreductase	C00005 + C05746 + C00080 => C00006 + C05747	SMU_1740				0	0	1000	0		1.1.1.100
R04534	(3R)-3-Hydroxydecanoyl-[acyl-carrier-protein]:NADP+ oxidoreductase	C00005 + C05753 + C00080 => C00006 + C04619	SMU_1740				0	0	1000	0		1.1.1.100
R04533	(3R)-3-Hydroxybutanoyl-[acyl-carrier protein]:NADP+ oxidoreductase	C00005 + C05744 + C00080 => C00006 + C04618	SMU_1740				0	0	1000	0		1.1.1.100
R04964	(3R)-3-Hydroxydodecanoyl-[acyl-carrier-protein]:NADP+ oxidoreductase	C00005 + C05756 + C00080 => C00006 + C05757	SMU_1740				0	0	1000	0		1.1.1.100
R04536	(3R)-3-Hydroxyoctanoyl-[acyl-carrier-protein]:NADP+ oxidoreductase	C00005 + C05750 + C00080 => C00006 + C04620	SMU_1740				0	0	1000	0		1.1.1.100
R04566	(3R)-3-Hydroxytetradecanoyl-[acyl-carrier-protein]:NADP+	C00005 + C05759 + C00080 => C00006 + C04688	SMU_1740				0	0	1000	0		1.1.1.100
R07763	3oxoacyl-acp reductase (c18:0)	C16219 + C00005 + C00080 => C16220 + C00006	SMU_1740				0	0	1000	0		1.1.1.100
R04960	Octanoyl-[acyl-carrier protein]:malonyl-[acyl-carrier-protein]	C05752 + C01209 + C00080 => C00011 + C05753 + C00229	SMU_1739				0	0	1000	0		2.3.1.179
R04968	Tetradecanoyl-[acyl-carrier protein]:malonyl-[acyl-carrier-protein]	C05761 + C01209 + C00080 => C00011 + C05762 + C00229	SMU_1739				0	0	1000	0		2.3.1.179
R04726	dodecanoyl-[acyl-carrier-protein]:malonyl-[acyl-carrier-protein]	C05223 + C01209 + C00080 => C00011 + C05759 + C00229	SMU_1739				0	0	1000	0		2.3.1.179
R04952	butyryl-[acyl-carrier protein]:malonyl-[acyl-carrier-protein]	C05745 + C01209 + C00080 => C00011 + C05746 + C00229	SMU_1739				0	0	1000	0		2.3.1.179
R04963	Decanoyl-[acyl-carrier protein]:malonyl-[acyl-carrier-protein]	C05755 + C01209 + C00080 => C00011 + C05756 + C00229	SMU_1739				0	0	1000	0		2.3.1.179
R04957	hexanoyl-[acyl-carrier protein]:malonyl-[acyl-carrier-protein]	C05749 + C01209 + C00080 => C00011 + C05750 + C00229	SMU_1739				0	0	1000	0		2.3.1.179
R01626	malonyl-ACP:[acyl-carrier-protein] transferase	C00083 + C00229 => C00010 + C01209	SMU_1741 or SMU_1344c				0	0	1000	0		2.3.1.39
R01287	O-acetyl-L-homoserine acetate-lyase (adding hydrogen sulfide)	C01077 + C00283 <=> C00155 + C00033	SMU_1173				1	-1000	1000	0		2.5.1.49
R01625	CoA:apo-[acyl-carrier-protein] pantetheinephosphotransferase	C00010 + C03688 => C00054 + C00229 + C00080	SMU_1835 or SMU_1334				0	0	1000	0		2.7.8.7
K01215	glucan 6-alpha-D-glucohydrolase	C00372(n=4) + C00001 => C00372(n=3) + C00031	SMU_883				0	0	1000	0		3.2.1.70
R02120	Sucrose:1,4-alpha-D-glucan 4-alpha-D-glucosyltransferase	C00089 + C00372(n=3) => C00095 + C00372(n=4)	SMU_1004 or SMU_1005 or SMU_910				0	0	1000	0		2.4.1.5
R02018	2-Deoxyuridine 5-diphosphate:oxidized-thioredoxin	C00015 + C00342 => C00001 + C01346 + C00343	SMU_667 and SMU_668c				0	0	1000	0		1.17.4.1
R02024	2-Deoxycytidine diphosphate:oxidized-thioredoxin 2-oxidoreductase	C00112 + C00342 => C00001 + C00705 + C00343	SMU_667 and SMU_668c				0	0	1000	0		1.17.4.1
R02110	1,4-alpha-D-Glucan:1,4-alpha-D-glucan	C00718(n=4) => C00369(n=4)	SMU_1539				0	0	1000	0		2.4.1.18
R02111	1,4-alpha-D-Glucan:orthophosphate alpha-D-glucosyltransferase	C00009 + C00369(n=5) => C00103 + C00718(n=4)	SMU_1535 or SMU_1564 or SMU_1541				0	0	1000	0		2.4.1.1 or 3.2.1.41
R04014	Dodecanoyl-[acyl-carrier-protein] hydrolase	C00001 + C05223 => C00080 + C02679 + C00229	SMU_1417c				0	0	1000	0		3.1.2.21
R05164	UDP-glucose:1,2-diacyl-3-O-(alpha-D-glucopyranosyl)-sn-glycerol	C00029 + C06364 => C00015 + C06365	SMU_1589c				0	0	1000	0		2.4.1.208
R07639	decenoyl-[acyl-carrier-protein] delta2-trans-delta3-cis-isomerase	C05754 <=> C04180	SMU_1746c				1	-1000	1000	0		5.3.3.14
R07677	L-ascorbate 6-phosphate lactonase	C00001 + C16186 => C14899	SMU_290				0	0	1000	0		3.1.1.-
R03018	ATP:pantothenate 4-phosphotransferase	C00002 + C00864 => C00008 + C00080 + C03492	SMU_1126				0	0	1000	0		2.7.1.33
R04231	(R)-4-Phosphopantothenate:L-cysteine ligase	C00063 + C03492 + C00097 => C00055 + C00013 + C04352 + 2 C00080	SMU_1074				0	0	1000	0		6.3.2.5
R00879	beta-D-Fructan fructohydrolase	C01355(n=2) + C00001 => 2 C00095	SMU_78				0	0	1000	0		3.2.1.80
R07133	D-sorbitol-6-phosphate:NAD 2-oxidoreductase	C01096 + C00003 <=> C00085 + C00004 + C00080	SMU_308				1	-1000	1000	0		1.1.1.140
R00758	D-Mannitol-1-phosphate:NAD+ 5-oxidoreductase	C00644 + C00003 <=> C00085 + C00004 + C00080	SMU_1182				1	-1000	1000	0		1.1.1.17
R01104	Galactosylglycerol galactohydrolase	C05401 + C00001 => C00124 + C00116	SMU_877				0	0	1000	0		3.2.1.22
R01329	Epimelibiose galactohydrolase	C05400 + C00001 => C00159 + C00124	SMU_877				0	0	1000	0		3.2.1.22
R02926	Melibiitol galactohydrolase	C05399 + C00001 => C00794 + C00124	SMU_877				0	0	1000	0		3.2.1.22
R01194	1-alpha-D-Galactosyl-myo-inositol galactohydrolase	C01235 + C00001 => C00137 + C00124	SMU_877				0	0	1000	0		3.2.1.22
R03635	Stachyose fructohydrolase	C01613 + C00001 => C05404 + C00095	SMU_1843				0	0	1000	0		3.2.1.26
R00771	D-glucose-6-phosphate aldose-ketose-isomerase	C00085 <=> C00092	SMU_307				1	-1000	1000	0		5.3.1.9
R00801	sucrose glucohydrolase	C00089 + C00001 => C00095 + C00031	SMU_1843 or SMU_104				0	0	1000	0		3.2.1.26
R02421	ADP-glucose:1,4-alpha-D-glucan 4-alpha-D-glucosyltransferase	C00498 + C00718(n=3) => C00008 + C00718(n=4)	SMU_1536				0	0	1000	0		2.4.1.21
R02112	1,4-alpha-D-Glucan maltohydrolase	C00001 + C00369(n=5) => C00721(n=3) + C00208	SMU_1590				0	0	1000	0		3.2.1.1
R11262	maltodextrin maltohydrolase	C01935 + C00001 => 2 C00208	SMU_1590				0	0	1000	0		3.2.1.1
R05196	1,4-alpha-D-Glucan:1,4-alpha-D-glucan 4-alpha-D-glycosyltransferase	2 C00208 => C00718(n=3) + C00031	SMU_1565				0	0	1000	0		2.4.1.25
R10486	maltose 6'-phosphate phosphohydrolase	C02995 + C00001 => C00208 + C00009	SMU_2046c				0	0	1000	0		3.1.3.90
R05706	FMNH2:NADP+ oxidoreductase	C00061 + C00005 + 2 C00080 => C01847 + C00006	SMU_1602				0	0	1000	0		1.5.1.39
R02164	Succinate oxidoreductase	C00122 + C01847 <=> C00042 + C00061 + C00080	SMU_180				1	-1000	1000	0		1.3.5.4
R09078	(S)-acetoin:NAD+ oxidoreductase	C00741 + C00004 + C00080 => C01769 + C00003	SMU_1322				0	0	1000	0		1.1.1.304
R10092	Carbonic acid hydro-lyase	C00011 + C00001 <=> C00288 + C00080	SMU_1595 or SMU_328				1	-1000	1000	0		4.2.1.1
R10707	acetyl-CoA:malonyl-[acyl-carrier protein] C-acetyltransferase (decarboxylating)	C00024 + C01209 + C00080 => C05744 + C00010 + C00011	SMU_1744				0	0	1000	0		2.3.1.180
R04428	(3R)-3-Hydroxybutanoyl-[acyl-carrier-protein] hydro-lyase	C04618 => C04246 + C00001	SMU_1737				0	0	1000	0		4.2.1.59
R04429	Butyryl-[acyl-carrier protein]:malonyl-CoA	C04246 + C00004 + C00080 => C05745 + C00003	SMU_1742c				0	0	1000	0		1.3.1.9
R04954	(3R)-3-Hydroxybutanoyl-[acyl-carrier-protein] hydro-lyase	C05747 => C05748 + C00001	SMU_1737				0	0	1000	0		4.2.1.59
R04955	Hexanoyl-[acyl-carrier protein]:malonyl-CoA	C05748 + C00004 + C00080 => C05749 + C00003	SMU_1742c				0	0	1000	0		1.3.1.9
R04537	(3R)-3-Hydroxybutanoyl-[acyl-carrier-protein] hydro-lyase	C04620 => C05751 + C00001	SMU_1737				0	0	1000	0		4.2.1.59
R04958	Octanoyl-[acyl-carrier protein]:malonyl-CoA	C05751 + C00004 + C00080 => C05752 + C00003	SMU_1742c				0	0	1000	0		1.3.1.9
R04535	(3R)-3-Hydroxybutanoyl-[acyl-carrier-protein] hydro-lyase	C04619 => C05754 + C00001	SMU_1737				0	0	1000	0		4.2.1.59
R04961	Decanoyl-[acyl-carrier protein]:malonyl-CoA	C05754 + C00004 + C00080 => C05755 + C00003	SMU_1742c				0	0	1000	0		1.3.1.9
R04965	(3R)-3-Hydroxybutanoyl-[acyl-carrier-protein] hydro-lyase	C05757 => C05758 + C00001	SMU_1737				0	0	1000	0		4.2.1.59
R04724	Dodecanoyl-[acyl-carrier protein]:malonyl-CoA	C05758 + C00004 + C00080 => C05223 + C00003	SMU_1742c				0	0	1000	0		1.3.1.9
R07762	3oxoacyl-acp synthase (c18:0)	C05764 + C01209 + C00080 => C16219 + C00229 + C00011	SMU_1739				0	0	1000	0		2.3.1.179
R04568	(3R)-3-Hydroxypalmitoyl-[acyl-carrier-protein] hydro-lyase	C04688 => C05760 + C00001	SMU_1737				0	0	1000	0		4.2.1.59
R04544	(3R)-3-Hydroxypalmitoyl-[acyl-carrier-protein] hydro-lyase	C04633 => C05763 + C00001	SMU_1737				0	0	1000	0		4.2.1.59
R07764	3hydroxyacyl-acp dehydratase (c18:0)	C16220 => C16221 + C00001	SMU_1737				0	0	1000	0		4.2.1.59
R04966	Tetradecanoyl-[acyl-carrier protein]:malonyl-CoA	C05760 + C00004 + C00080 => C05761 + C00003	SMU_1742c				0	0	1000	0		1.3.1.9
R04969	Hexadecanoyl-[acyl-carrier protein]:malonyl-CoA	C05763 + C00004 + C00080 => C05764 + C00003	SMU_1742c				0	0	1000	0		1.3.1.9
R07765	Octadecanoyl-[acp]:NAD+ trans-2-oxidoreductase	C16221 + C00004 + C00080 => C04088 + C00003	SMU_1742c				0	0	1000	0		1.3.1.9
R12240	acyl-ACP:sn-glycerol-3-phosphate 1-O-acyltransferase	C00173 + C00009 + C00080 <=> C02133 + C00229	SMU_26				1	-1000	1000	0		2.3.1.274
R12241	acyl phosphoate:sn-glycerol 3-phosphate acyltransferase	C02133 + C00093 => C00681 + C00009 + C00080	SMU_1211				0	0	1000	0		2.3.1.275
R09381	acyl-ACP:1-acyl-sn-glycerol-3-phosphate 2-O-acyltransferase	C00173 + C00681 + C00080 => C00229 + C00416	SMU_624				0	0	1000	0		2.3.1.51
R02240	ATP:1,2-diacylglycerol 3-phosphotransferase	C00002 + C00641 => C00008 + C00416	SMU_1542c				0	0	1000	0		2.7.1.107
R10850	UDP-alpha-D-glucose:1,2-diacyl-sn-glycerol 3-alpha-D-glucosyltransferase	C00029 + C00641 => C00015 + C06364	SMU_1588c				0	0	1000	0		2.4.1.337
R10849	phosphatidylglycerol:Glc-alpha1->2Glc-alpha1->3acyl2Gro glycerophosphotransferase	C00344 + C06365 <=> C00641 + C20897	SMU_775c				1	-1000	1000	0		2.7.8.20
R01799	CTP:phosphatidate cytidyltransferase	C00063 + C00416 => C00013 + C00269 + C00080	SMU_1785 or SMU_1593c				0	0	1000	0		2.7.7.41
R01801	CDPdiacylglycerol:sn-glycerol-3-phosphate 3-phosphatidyltransferase	C00269 + C00093 => C00055 + C03892	SMU_2151				0	0	1000	0		2.7.8.5
R02029	Phosphatidylglycerophosphate phosphohydrolase	C03892 + C00001 => C00344 + C00009 + C00080	SMU_Gap3				0	0	1000	0		3.1.3.27
R07390	cardiolipin synthase	2 C00344 => C05980 + C00116	SMU_988				0	0	1000	0		2.7.8.-
R00430	GTP:pyruvate O2-phosphotransferase	C00035 + C00074 + C00080 => C00044 + C00022	SMU_1190				0	0	1000	0		2.7.1.40
R01858	dATP:pyruvate O2-phosphotransferase	C00361 + C00074 + C00080 => C00286 + C00022	SMU_1190				0	0	1000	0		2.7.1.40
R00572	CTP:pyruvate 2-O-phosphotransferase	C00112 + C00074 + C00080 => C00063 + C00022	SMU_1190				0	0	1000	0		2.7.1.40
R00659	UTP:pyruvate 2-O-phosphotransferase	C00015 + C00074 + C00080 => C00075 + C00022	SMU_1190				0	0	1000	0		2.7.1.40
R01138	dATP:pyruvate O2-phosphotransferase	C00206 + C00074 + C00080 => C00131 + C00022	SMU_1190				0	0	1000	0		2.7.1.40
R02320(dUTP)	dUTP:pyruvate O2-phosphotransferase	C00074 + C01346 + C00080 => C00022 + C00460	SMU_1190				0	0	1000	0		2.7.1.40
R02320(dCTP)	dCTP:pyruvate O2-phosphotransferase	C00074 + C00705 + C00080 => C00022 + C00458	SMU_1190				0	0	1000	0		2.7.1.40
R02320(dTTP)	dTTP:nucleoside-diphosphate phosphatransferase	C00363 + C00074 + C00080 => C00022 + C00459	SMU_1190				0	0	1000	0		2.7.1.40
R01867	(S)-Dihydroorotate:oxygen oxidoreductase	C00337 + C00122 => C00295 + C00042	SMU_595				0	0	1000	0		1.3.98.1
R03217	O-Acetyl-L-homoserine succinate-lyase	C01077 + C00097 <=> C02291 + C00033 + C00080	SMU_1675				1	-1000	1000	0		2.5.1.48
R01286	L-cystathionine L-homocysteine-lyase (deaminating; pyruvate-forming)	C02291 + C00001 => C00155 + C00014 + C00022	SMU_1674				0	0	1000	0		4.4.1.8
R08648	2-aceto-2-hydroxybutanoate synthase	C00022 + C00080 + C00109 => C06006 + C00011	SMU_1452 and SMU_231 and SMU_232				0	0	1000	0		2.2.1.6
R04441	(R)-2,3-Dihydroxy-3-methylbutanoate hydro-lyase	C04272 => C00141 + C00001	SMU_2128				0	0	1000	0		4.2.1.9
R10147	L-aspartate-4-semialdehyde hydro-lyase [adding pyruvate and cyclizing; (2S,4S)-4-hydroxy-2,3,4,5-tetrahydrodipicolinate-forming]	C00441 + C00022 => C20258 + C00001 + 2 C00080	SMU_990				0	0	1000	0		4.3.3.7
R00615	Thiamin diphosphate phosphohydrolase	C00068 + C00001 => C01081 + C00009 + 2 C00080	SMU_351				0	0	1000	0		3.6.1.-
R03940	10-Formyltetrahydrofolate:L-methionyl-tRNA N-formyltransferase	C02430 + C00234 => C00101 + C03294 + C00080	SMU_481				0	0	1000	0		2.1.2.9
R00238	Acetyl-CoA:acetyl-CoA C-acetyltransferase	2 C00024 <=> C00010 + C00332	SMU_Gap4				1	-1000	1000	0		2.3.1.9
R06447	di-trans,poly-cis-Decaprenyl-diphosphate:isopentenyl-diphosphate	C00448 + 8 C00129 => C04574 + 8 C00013 + 8 C00080	SMU_1786				0	0	1000	0		2.5.1.31
R05140	sucrose:2,6-beta-D-fructan 6-beta-D-fructosyltransferase	C00089 + C06215(n=3) => C00031 + C06215(n=4)	SMU_2028				0	0	1000	0		2.4.1.10
R00405	Succinate:CoA ligase (ADP-forming)	C00002 + C00042 + C00010 => C00008 + C00009 + C00091	SMU_Gap5				0	0	1000	0		6.2.1.5
R00177	ATP:L-methione S-adenosyltransferase	C00001 + C00002 + C00073 => C00009 + C00013 + C00019 + C00080	SMU_1573				0	0	1000	0		2.5.1.6
R01291	S-(5-deoxy-D-ribos-5-yl)-L-homocysteine homocysteine-lyase[(4S)-4,5-dihydroxypentan-2,3-dione-forming]	C03539 => C11838 + C00155	SMU_474				0	0	1000	0		4.4.1.21
R00194	S-Adenosyl-L-homocysteine homocysteinylribohydrolase	C00001 + C00021 => C00147 + C03539	SMU_1632				0	0	1000	0		3.2.2.9
R11636	CTP:formate 2'-oxidoreductase	C00063 + C00058 + C00080 => C00458 + C00011 + C00001	SMU_2074				0	0	1000	0		1.1.98.6
R11633	GTP:formate 2'-oxidoreductase	C00044 + C00058 + C00080 => C00286 + C00011 + C00001	SMU_2074				0	0	1000	0		1.1.98.6
R11635	UTP:formate 2'-oxidoreductase	C00075 + C00058 + C00080 => C00460 + C00011 + C00001	SMU_2074				0	0	1000	0		1.1.98.6
R11634	ATP:formate 2'-oxidoreductase	C00002 + C00058 + C00080 => C00131 + C00011 + C00001	SMU_2074				0	0	1000	0		1.1.98.6
R00183	adenosine 5'-monophosphate phosphohydrolase	C00020 + C00001 => C00212 + C00009	SMU_1213c				0	0	1000	0		3.1.3.5
R00511	cytidine-5'-monophosphate phosphohydrolase	C00055 + C00001 => C00475 + C00009	SMU_1213c				0	0	1000	0		3.1.3.5
R00963	uridine 5'-monophosphate phosphohydrolase	C00105 + C00001 => C00299 + C00009	SMU_1213c				0	0	1000	0		3.1.3.5
R01126	inosine 5'-monophosphate phosphohydrolase	C00130 + C00001 => C00294 + C00009	SMU_1213c				0	0	1000	0		3.1.3.5
R01227	guanosine 5'-monophosphate phosphohydrolase	C00144 + C00001 => C00387 + C00009	SMU_1213c				0	0	1000	0		3.1.3.5
R00226	2-Acetolactate pyruvate-lyase (carboxylating)	2 C00022 + C00080 => C06010 + C00011	SMU_1452 and SMU_231 and SMU_232				0	0	1000	0		2.2.1.6
R02948	2-Acetolactate carboxy-lyase	C06010 + C00080 => C00810 + C00011	SMU_1451				0	0	1000	0		4.1.1.5
R10506	R10506	C06010 + C00003 => C00741 + C00011 + C00004	non-enzymatic				0	0	1000	0		None-enzymatic
R10506v2	R10506	C06010 + C00006 => C00741 + C00011 + C00005	non-enzymatic				0	0	1000	0		None-enzymatic
R02628	Phosphoenolpyruvate PTS Transport	C00074 + C00615 => C00022 + C04261	SMU_675 and SMU_674 and SMU_754				0	0	1000	0		2.7.3.9
R00174	ATP:pyridoxal 5-phosphotransferase	C00002 + C00250 => C00008 + C00018 + C00080	SMU_85 or SMU_954				0	0	1000	0		2.7.1.35
R01909	ATP:pyridoxine 5'-phosphotransferase	C00002 + C00314 => C00008 + C00627 + C00080	SMU_85 or SMU_954				0	0	1000	0		2.7.1.35
R02493	ATP:pyridoxal 5'-phosphotransferase	C00002 + C00534 => C00008 + C00647 + C00080	SMU_85 or SMU_954				0	0	1000	0		2.7.1.35
R02786	UDP-N-acetylmuramoyl-L-alanyl-D-glutamate:L-lysine ligase	C00002 + C00692 + C00047 => C00008 + C00009 + C05892 + C00080	SMU_1677				0	0	1000	0		6.3.2.7
R04573	UDP-N-acetylmuramoyl-L-alanyl-D-glutamyl-L-lysine:alanyl-D-alanine	C00002 + C05892 + C00993 => C00008 + C00009 + C04702 + C00080	SMU_603				0	0	1000	0		6.3.2.10
R05629	UDPMurAc(oyl-L-Ala-D-gamma-Glu-L-Lys-D-Ala-D-Ala):undecaprenyl-	C17556 + C04702 => C00105 + C04851	SMU_456				0	0	1000	0		2.7.8.13
R05662	UDP-N-acetylglucosamine-N-acetylmuramyl-(pentapeptide)pyrophosphoryl-undecaprenol N-acetylglucosamine transferase	C00043 + C04851 => C00015 + C05893	SMU_549				0	0	1000	0		2.4.1.227
R08779	L-alanyl-tRNA:undecaprenyl-diphospho-N-acetylmuramoyl-(N-acetylglucosamine)-L-alanyl-gamma-D-glutamyl-L-lysyl-D-alanyl-D-alanine N6-alanyltransferase	C05893 + C00886 => C01635 + C17550 + C00080	SMU_717				0	0	1000	0		2.3.2.10
R08780	L-alanyl-tRNA:undecaprenyl-diphospho-N-acetylmuramoyl-(N-acetylglucosamine)-L-alanyl-gamma-D-glutamyl-L-lysyl-(L-alanyl)-D-alanyl-D-alanine alanyltransferase	C00886 + C17550 => C01635 + C17549 + C00080	SMU_716				0	0	1000	0		2.3.2.-
R_PG(lys_type)	Lys-type peptidoglycan synthesis	C17549 => C04574 + C05896(LYS)	(SMU_1949 or SMU_1991 or SMU_467) and (SMU_253 or SMU_75) and (SMU_455 or SMU_597)				0	0	1000	0		2.4.1.129 and (3.4.16.4 or 3.4.17.4)
R03038	L-Alanine:tRNA(Ala) ligase (AMP-forming)	C00002 + C00041 + C01635 => C00020 + C00013 + C00886 + C00080	SMU_650				0	0	1000	0		6.1.1.7
R03659	L-Methionine:tRNAMet ligase (AMP-forming)	C00002 + C00073 + C01647 => C00020 + C00013 + C02430 + C00080	SMU_1639				0	0	1000	0		6.1.1.10
R01416	Agmatine iminohydrolase	C00179 + C00001 => C00436 + C00014	SMU_264				0	0	1000	0		3.5.3.12
R01399	Carbamoyl-phosphate:putrescine carbamoyltransferase	C00009 + C00436 + C00080 <=> C00169 + C00134	SMU_262				1	-1000	1000	0		2.1.3.6
R00150	ATP:carbamate phosphotransferase	C00002 + C00014 + C00011 => C00008 + C00169 + 2 C00080	SMU_265				0	0	1000	0		2.7.2.2
R00529	ATP:sulfate adenylyltransferase	C00002 + C00059 <=> C00013 + C00224	SMU_Gap6				1	-1000	1000	0		2.7.7.4
R00509	ATP:adenylylsulfate 3'-phosphotransferase	C00002 + C00224 => C00008 + C00053 + C00080	SMU_Gap7				0	0	1000	0		2.7.1.25
R00188	adenosine-3',5'-bisphosphate 3'-phosphohydrolase	C00054 + C00001 => C00020 + C00009	SMU_1297				0	0	1000	0		3.1.3.7
R02021	adenosine 3',5'-bisphosphate,sulfite:oxidized-thioredoxin oxidoreductase (3'-phosphoadenosine-5'-phosphosulfate -forming)	C00342 + C00053 <=> C00343 + C00094 + C00054 + C00080	SMU_Gap8				1	-1000	1000	0		1.8.4.8
R00858	hydrogen-sulfide:NADP+ oxidoreductase	C00094 + 3 C00005 + 3 C00080 => C00283 + 3 C00006 + 3 C00001	SMU_Gap9				0	0	1000	0		1.8.1.2
R00275	superoxide:superoxide oxidoreductase	2 C00704 + 2 C00080 => C00027 + C00007	SMU_629				0	0	1000	0		1.15.1.1
R00274	glutathione:hydrogen-peroxide oxidoreductase	C00027 + 2 C00051 => C00127 + 2 C00001	SMU_924 or SMU_764				0	0	1000	0		1.11.1.15
R00118	NADP+ 2'-phosphohydrolase	C00006 + C00001 => C00009 + C00003	SMU_646 or SMU_1747c				0	0	1000	0		3.1.3.-
R00362	Citrate oxaloacetate-lyase	C00158 => C00033 + C00036	SMU_1021 and SMU_1020				0	0	1000	0		2.8.3.10 and 4.1.3.34
R00028	maltose glucohydrolase	C00208 + C00001 <=> 2 C00031	SMU_104				0	0	1000	0		3.2.1.20
R01195	Ferredoxin:NADP+ oxidoreductase	C00139 + C00005 => C00138 + C00006 + C00080	SMU_869				0	0	1000	0		1.18.1.2
R07171	NADH:oxygen oxidoreductase	C00004 + C00080 + C00007 => C00003 + C00027	SMU_765				0	0	1000	0		1.6.3.3
R10517	NADH:oxygen oxidoreductase (H2O-forming)	2 C00004 + 2 C00080 + C00007 => 2 C00003 + 2 C00001	SMU_1117				0	0	1000	0		1.6.3.4
R00429	ATP:GTP 3'-diphosphotransferase	C00002 + C00044 => C00020 + C04494 + 2 C00080	SMU_1046c or SMU_2044 or SMU_926				0	0	1000	0		2.7.6.5
R09959	7,8-dihydroneopterin 3'-triphosphate acetaldehyde-lyase (6-carboxy-5,6,7,8-tetrahydropterin and triphosphate-forming)	C04895 + C00001 => C20239 + C00084 + C00536 + C00080	SMU_917c				0	0	1000	0		4.1.2.50
R10002	6-carboxy-5,6,7,8-tetrahydropterin ammonia-lyase	C20239 + C00080 <=> C20248 + C00014	SMU_916c				0	0	1000	0		4.3.99.3
R09978	7-carboxy-7-carbaguanine:ammonia ligase (ADP-forming)	C20248 + C00014 + C00002 => C15996 + C00008 + C00009 + C00001 + C00080	SMU_919c				0	0	1000	0		6.3.4.20
R07605	7-aminomethyl-7-carbaguanine:NADP+ oxidoreductase	C15996 + 2 C00005 + 3 C00080 => C16675 + 2 C00006	SMU_915c				0	0	1000	0		1.7.1.13
R01346	L-asparagine:2-oxo-acid aminotransferase	C00152 + C00026 <=> C02362 + C00025	SMU_1312				1	-1000	1000	0		2.6.1.14
R00348	2-oxosuccinamate amidohydrolase	C02362 + C00001 => C00036 + C00014	SMU_1937				0	0	1000	0		3.5.1.3
R09524	acetyl-CoA:acetoin O-acetyltransferase	C00810 + C00010 + C00003 <=> C00084 + C00024 + C00004 + C00080	SMU_127 and SMU_128 and SMU_129 and SMU_130				0	0	1000	0		2.3.1.190
R09524v2	acetyl-CoA:acetoin O-acetyltransferase	C01769 + C00010 + C00003 <=> C00084 + C00024 + C00004 + C00080	SMU_127 and SMU_128 and SMU_129 and SMU_130				0	0	1000	0		2.3.1.190
R11309	Dextranase	C00372(n=4) + C00001 => 2 C00208	SMU_2042				0	0	1000	0		3.2.1.11
R02059	N-Acetyl-D-glucosamine-6-phosphate amidohydrolase	C00357 + C00001 => C00352 + C00033	SMU_435				0	0	1000	0		3.5.1.25
R02239	1,2-diacyl-sn-glycerol 3-phosphate phosphohydrolase	C00416 + C00001 => C00641 + C00009 + C00080	SMU_Gap10				0	0	1000	0		3.1.3.4
R05133	Arbutin 6-phosphate glucohydrolase	C00001 + C06187 => C00530 + C00092	SMU_1102 or SMU_1601 or SMU_985				0	0	1000	0		3.2.1.86
R05134	Salicin 6-phosphate glucohydrolase	C00001 + C06188 => C00092 + C02323	SMU_1102 or SMU_1601 or SMU_985				0	0	1000	0		3.2.1.86
R04858	S-adenosyl-L-methionine:DNA (cytosine-5-)-methyltransferase	C00019 + C00856 => C00021 + C02967 + C00080	SMU_Gap11				0	0	1000	0		2.1.1.37
R00782	L-cysteine hydrogen-sulfide-lyase (deaminating; pyruvate-forming)	C00097 + C00001 => C00283 + C00022 + C00014 + C00080	SMU_1674				0	0	1000	0		4.4.1.13
R00762	D-Fructose-1,6-bisphosphate 1-phosphohydrolase	C00354 + C00001 => C00085 + C00009	SMU_Gap12				0	0	1000	0		3.1.3.11
ATPM	ATP maintenance	C00002 + C00001 => C00008 + C00009 + C00080					0	7	1000	0
R_FA_acyl-ACP	Fatty Acid Components of Acyl-ACP	0.184 C05761 + 0.535 C05764 + 0.064 C05763 + 0.075 C04088 + 0.143 C16221 => C00173					0	0	1000	0
bio00001	Biomass	28.329 C00002 + 4.918 C00044 + 0.047 C00063 + 0.087 C00075 + 0.019 C00131 + 0.011 C00286 + 0.011 C00458 + 0.019 C00459 + 0.181 C00041 + 0.095 C00062 + 0.118 C00152 + 0.137 C00049 + 0.014 C00097 + 0.155 C00025 + 0.099 C00064 + 0.152 C00037 + 0.048 C00135 + 0.188 C00407 + 0.246 C00123 + 0.18 C00047 + 0.051 C00073 + 0.116 C00079 + 0.077 C00148 + 0.153 C00065 + 0.136 C00188 + 0.021 C00078 + 0.094 C00…					0	0	1000	1
lcts_PTS_trans	Lactose PTS Transport	C00243[e] + C04261 => C05396 + C00615	SMU_1491 and SMU_1492				0	0	1000	0		2.7.1.207
fru_PTS_trans	Fructose PTS Transport	C00095[e] + C04261 => C01094 + C00615	(SMU_114 and SMU_115) or SMU_872				0	0	1000	0		2.7.1.202
tre_PTS_trans	Trehalose PTS Transport	C01083[e] + C04261 => C00689 + C00615	SMU_2038 or SMU_2047				0	0	1000	0		2.7.1.201
ascb_PTS_trans	Ascorbate PTS transport	C00072[e] + C04261 => C00615 + C16186	SMU_270 and SMU_271 and SMU_272				0	0	1000	0		2.7.1.194
glc_PTS_trans	Glucose PTS transport	C04261 + C00031[e] => C00615 + C00092	SMU_2047				0	0	1000	0		2.7.1.199
malt_PTS_trans	Maltose PTS transport	C04261 + C00208[e] => C00615 + C02995	SMU_2047				0	0	1000	0		2.7.1.208
cellb_PTS_trans	Cellobiose PTS transport	C04261 + C00185[e] => C00615 + C04534	SMU_1596 and SMU_1598 and SMU_1600				0	0	1000	0		2.7.1.205
sbt_PTS_trans	Sorbitol PTS transport	C00794[e] + C04261 => C01096 + C00615	SMU_311 and SMU_312 and SMU_313				0	0	1000	0		2.7.1.198
mnl_PTS_trans	Mannitol PTS transport	C00392[e] + C04261 => C00644 + C00615	SMU_1183 and SMU_1185				0	0	1000	0		2.7.1.197
man_PTS_trans	Mannose PTS transport	C00159[e] + C04261 => C00275 + C00615	(SMU_100 and SMU_101 and SMU_102 and SMU_103) or (SMU_1877 and SMU_1878 and SMU_1879)				0	0	1000	0		2.7.1.191
sucr_PTS_trans	Sucrose PTS transport	C00089[e] + C04261 => C16688 + C00615	SMU_1841				0	0	1000	0		2.7.1.211
salcn_PTS_trans	Salicin PTS transport	C04261 + C01451[e] => C00615 + C06188	SMU_980				0	0	1000	0		2.7.1.-
arbt_PTS_trans	Arbutin PTS transport	C04261 + C06186[e] => C00615 + C06187	SMU_980				0	0	1000	0		2.7.1.-
acgam_PTS_trans	N-Acetyl-D-glucosamine PTS transport	C00140[e] + C04261 => C00357 + C00615	SMU_1957 and SMU_1958c and SMU_1960c and SMU_1961c				0	0	1000	0		2.7.1.193
glc_ABC_trans	D-Glucose-ABC transport	C00001 + C00002 + C00031[e] => C00008 + C00009 + C00031 + C00080	SMU_1118c and SMU_1119c and SMU_1120				0	0	1000	0		Unknown
fru_ABC_trans	D-Fructose-ABC transport	C00001 + C00002 + C00095[e] => C00008 + C00009 + C00095 + C00080	SMU_1118c and SMU_1119c and SMU_1120				0	0	1000	0		Unknown
gal_ABC_trans	D-Galactose-ABC transport	C00001 + C00002 + C00124[e] => C00008 + C00009 + C00124 + C00080	SMU_1118c and SMU_1119c and SMU_1120				0	0	1000	0		Unknown
frun_ABC_trans	Fructan transport	C00001 + C00002 + C01355(n=2)[e] => C00008 + C00009 + C01355(n=2) + C00080					0	0	1000	0		Unknown
sucr_ABC_trans	Sucrose transport	C00001 + C00002 + C00089[e] => C00008 + C00009 + C00089 + C00080					0	0	1000	0		Unknown
ggl_ABC_trans	3-beta-D-Galactosyl-sn-glycerol-ABC transport	C00001 + C00002 + C05401[e] => C00008 + C00009 + C05401 + C00080					0	0	1000	0		Unknown
gali_ABC_trans	Galactinol-ABC transport	C00001 + C00002 + C01235[e] => C00008 + C00009 + C01235 + C00080					0	0	1000	0		Unknown
epm_ABC_trans	Epimelibiose-ABC transport	C00001 + C00002 + C05400[e] => C00008 + C00009 + C05400 + C00080					0	0	1000	0		Unknown
melt_ABC_trans	Melibiitol-ABC transport	C00001 + C00002 + C05399[e] => C00008 + C00009 + C05399 + C00080					0	0	1000	0		Unknown
melib_ABC_trans	Melibiose-ABC transport	C00001 + C00002 + C05402[e] => C00008 + C00009 + C05402 + C00080	SMU_878 and SMU_879 and SMU_880 and (SMU_882 or SMU_1571)				0	0	1000	0		Unknown
raffin_ABC_trans	Raffinose-ABC transport	C00001 + C00002 + C00492[e] => C00008 + C00009 + C00492 + C00080	SMU_878 and SMU_879 and SMU_880 and (SMU_882 or SMU_1571)				0	0	1000	0		Unknown
maltd_ABC_trans	Maltodextrin-ABC transport	C00001 + C00002 + C01935[e] => C00008 + C00009 + C01935 + C00080	SMU_1568 and SMU_1569 and SMU_1570 and (SMU_1571 or SMU_882)				0	0	1000	0		Unknown
stchs_ABC_trans	Stachyose-ABC transport	C00001 + C00002 + C01613[e] => C00008 + C00009 + C01613 + C00080	SMU_878 and SMU_879 and SMU_880 and (SMU_882 or SMU_1571)				0	0	1000	0		Unknown
mal_ABC_trans	Malate transport via ABC system	C00001 + C00002 + C00149[e] => C00008 + C00009 + C00149 + C00080	SMU_138				0	0	1000	0		Unknown
starch_ABC_trans	Starch(n=5) transport via ABC system	C00001 + C00002 + C00369(n=5)[e] => C00008 + C00009 + C00369(n=5) + C00080					0	0	1000	0		Unknown
levan_ABC_trans	Levan(n=3) transport via ABC system	C00001 + C00002 + C06215(n=3)[e] => C00008 + C00009 + C06215(n=3) + C00080					0	0	1000	0		Unknown
dextran_ABC_trans	Dextran(n=3) transport via ABC system	C00001 + C00002 + C00372(n=3)[e] => C00008 + C00009 + C00372(n=3) + C00080					0	0	1000	0		Unknown
ac_symport_trans	Acetate transport in/out via proton symport	C00080[e] + C00033[e] => C00080 + C00033					0	0	1000	0		Unknown
cit_symport_trans	Citrate:H+ symporter	C00158[e] + C00080[e] => C00158 + C00080	SMU_1013c				0	0	1000	0		Unknown
succ_trans	Succinate transport via diffusion	C00042[e] <=> C00042					1	-1000	1000	0		Unknown
glyc_trans	Glycerol transport	C00116[e] <=> C00116	SMU_396				1	-1000	1000	0		Unknown
cysi_ABC_trans	L-cystine ABC transport	C00001 + C00002 + C00491[e] => C00008 + C00009 + C00491 + C00080	(SMU_1216c and SMU_1217c) or (SMU_933 and SMU_934 and SMU_935 and SMU_936)				0	0	1000	0		Unknown
ala_symport_trans	L-Alanine/Na+ symporter	C00041[e] + C01330[e] => C00041 + C01330	SMU_1175				0	0	1000	0		Unknown
ala_ABC_trans	L-alanine transport via ABC system	C00001 + C00002 + C00041[e] => C00008 + C00009 + C00080 + C00041					0	0	1000	0		Unknown
arg_ABC_trans	L-arginine transport via ABC system	C00001 + C00002 + C00062[e] => C00008 + C00009 + C00080 + C00062					0	0	1000	0		Unknown
asp_ABC_trans	L-aspartic acid transport via ABC system	C00001 + C00002 + C00049[e] => C00008 + C00009 + C00080 + C00049	SMU_1519 and SMU_1520 and SMU_1521 and SMU_1522				0	0	1000	0		Unknown
asn_ABC_trans	L-asparagine transport via ABC system	C00001 + C00002 + C00152[e] => C00008 + C00009 + C00080 + C00152	(SMU_1177c and SMU_1178c and SMU_1179c) or (SMU_459 and SMU_460 and SMU_461) or (SMU_567 and SMU_568)				0	0	1000	0		Unknown
cys_ABC_trans	L-cysteine acid transport via ABC system	C00001 + C00002 + C00097[e] => C00008 + C00009 + C00080 + C00097	(SMU_1177c and SMU_1178c and SMU_1179c) or (SMU_459 and SMU_460 and SMU_461) or (SMU_567 and SMU_568)				0	0	1000	0		Unknown
glu_ABC_trans	L-glutamic acid transport via ABC system	C00001 + C00002 + C00025[e] => C00008 + C00009 + C00080 + C00025	SMU_1519 and SMU_1520 and SMU_1521 and SMU_1522				0	0	1000	0		Unknown
gln_ABC_trans	L-glutamine transport via ABC system	C00001 + C00002 + C00064[e] => C00008 + C00009 + C00080 + C00064	(SMU_1519 and SMU_1520 and SMU_1521 and SMU_1522) or (SMU_1177c and SMU_1178c and SMU_1179c) or (SMU_459 and SMU_460 and SMU_461) or (SMU_567 and SMU_568)				0	0	1000	0		Unknown
gly_ABC_trans	L-glycine transport via ABC system	C00001 + C00002 + C00037[e] => C00008 + C00009 + C00080 + C00037					0	0	1000	0		Unknown
his_ABC_trans	L-histidine transport via ABC system	C00001 + C00002 + C00135[e] => C00008 + C00009 + C00080 + C00135	(SMU_1665 and SMU_1666 and SMU_1667 and SMU_1668 and SMU_1669) or (SMU_1177c and SMU_1178c and SMU_1179c) or (SMU_459 and SMU_460 and SMU_461) or (SMU_567 and SMU_568)				0	0	1000	0		Unknown
ile_ABC_trans	L-isoleucine transport via ABC system	C00001 + C00002 + C00407[e] => C00008 + C00009 + C00080 + C00407	SMU_1665 and SMU_1666 and SMU_1667 and SMU_1668 and SMU_1669				0	0	1000	0		Unknown
leu_ABC_trans	L-leucine transport via ABC system	C00001 + C00002 + C00123[e] => C00008 + C00009 + C00080 + C00123	SMU_1665 and SMU_1666 and SMU_1667 and SMU_1668 and SMU_1669				0	0	1000	0		Unknown
lys_ABC_trans	L-lysine transport via ABC system	C00001 + C00002 + C00047[e] => C00008 + C00009 + C00080 + C00047	SMU_241c and SMU_242c				0	0	1000	0		Unknown
met_ABC_trans	L-methionine transport via ABC system	C00001 + C00002 + C00073[e] => C00008 + C00009 + C00080 + C00073	(SMU_1177c and SMU_1178c and SMU_1179c) or (SMU_459 and SMU_460 and SMU_461) or (SMU_567 and SMU_568)				0	0	1000	0		Unknown
phe_ABC_trans	L-phenylalanine transport via ABC system	C00001 + C00002 + C00079[e] => C00008 + C00009 + C00080 + C00079					0	0	1000	0		Unknown
pro_ABC_trans	L-proline transport via ABC system	C00001 + C00002 + C00148[e] => C00008 + C00009 + C00080 + C00148	SMU_1062 and SMU_1063				0	0	1000	0		Unknown
ser_ABC_trans	L-serine transport via ABC system	C00001 + C00002 + C00065[e] => C00008 + C00009 + C00080 + C00065	(SMU_1177c and SMU_1178c and SMU_1179c) or (SMU_459 and SMU_460 and SMU_461) or (SMU_567 and SMU_568)				0	0	1000	0		Unknown
thr_ABC_trans	L-threonine transport via ABC system	C00001 + C00002 + C00188[e] => C00008 + C00009 + C00080 + C00188	(SMU_1665 and SMU_1666 and SMU_1667 and SMU_1668 and SMU_1669) or (SMU_1177c and SMU_1178c and SMU_1179c) or (SMU_459 and SMU_460 and SMU_461) or (SMU_567 and SMU_568)				0	0	1000	0		Unknown
trp_ABC_trans	L-tryptophan transport via ABC system	C00001 + C00002 + C00078[e] => C00008 + C00009 + C00080 + C00078	(SMU_1177c and SMU_1178c and SMU_1179c) or (SMU_459 and SMU_460 and SMU_461) or (SMU_567 and SMU_568)				0	0	1000	0		Unknown
tyr_ABC_trans	L-tyrosine transport via ABC system	C00001 + C00002 + C00082[e] => C00008 + C00009 + C00080 + C00082	(SMU_1177c and SMU_1178c and SMU_1179c) or (SMU_459 and SMU_460 and SMU_461) or (SMU_567 and SMU_568)				0	0	1000	0		Unknown
val_ABC_trans	L-valine transport via ABC system	C00001 + C00002 + C00183[e] => C00008 + C00009 + C00080 + C00183	SMU_1665 and SMU_1666 and SMU_1667 and SMU_1668 and SMU_1669				0	0	1000	0		Unknown
skm_symport_trans	Shikimate transport	C00493[e] + C00080[e] => C00493 + C00080					0	0	1000	0		Unknown
XTP_ABC_trans	XTP transport in/out via proton symport	C00001 + C00002 + C00700[e] => C00008 + C00009 + C00080 + C00700					0	0	1000	0		Unknown
dCMP_ABC_trans	dCMP ABC transport	C00001 + C00002 + C00239[e] => C00008 + C00009 + C00239 + C00080					0	0	1000	0		Unknown
ade_symport_trans	Adenine transport in/out via proton symport	C00147[e] + C00080[e] => C00147 + C00080					0	0	1000	0		Unknown
gua_symport_trans	Guanine transport in/out via proton symport	C00242[e] + C00080[e] => C00242 + C00080					0	0	1000	0		Unknown
ura_symport_trans	Uracil transport in/out via proton symport	C00106[e] + C00080[e] => C00106 + C00080	SMU_857 or SMU_408				0	0	1000	0		Unknown
csn_symport_trans	Cytosine transport in/out via proton symport	C00080[e] + C00380[e] => C00080 + C00380					0	0	1000	0		Unknown
thym_symport_trans	Thymine transport in/out via proton symport	C00080[e] + C00178[e] => C00080 + C00178					0	0	1000	0		Unknown
gsn_symport_trans	Guanosine transport in/out via proton symport	C00080[e] + C00387[e] => C00080 + C00387					0	0	1000	0		Unknown
dcyt_symport_trans	Deoxycytidine transport	C00080[e] + C00881[e] => C00080 + C00881					0	0	1000	0		Unknown
dgsn_symport_trans	Deoxyguanosine transport in/out via proton symport	C00330[e] + C00080[e] => C00330 + C00080					0	0	1000	0		Unknown
4abz_symport_trans	4-Aminobenzoate transport	C00080[e] + C00568[e] => C00080 + C00568					0	0	1000	0		Unknown
btn_ABC_trans	Biotin ABC transporter	C00001 + C00002 + C00120[e] => C00008 + C00009 + C00080 + C00120	SMU_1827 and ((SMU_1933c and SMU_1934c) or (SMU_2148c and SMU_2149c and SMU_2150c))				0	0	1000	0		Unknown
fol_symport_trans	Folate transport in/out via proton symport	C00080[e] + C00504[e] => C00080 + C00504	SMU_600c and SMU_2148c and SMU_2149c and SMU_2150c				0	0	1000	0		Unknown
ncam_trans	Nicotinamide transport	C00153[e] => C00153	SMU_946				0	0	1000	0		Unknown
nac_trans	Nicotinate transport	C00253[e] => C00253	SMU_332				0	0	1000	0		Unknown
NADP_ABC_trans	NADP+ ABC transport	C00006[e] => C00006					1	-1000	1000	0		Unknown
NAD_ABC_trans	NAD+ ABC transport	C00003[e] => C00003					1	-1000	1000	0		Unknown
pnto_symport_trans	Pantothenate transport	C00080[e] + C00864[e] => C00080 + C00864					0	0	1000	0		Unknown
pydx_ABC_trans	Pyridoxal ABC transport	C00001 + C00002 + C00250[e] => C00008 + C00009 + C00250 + C00080	SMU_2148c and SMU_2149c and SMU_2150c				0	0	1000	0		Unknown
pydam_ABC_trans	Pyridoxamine ABC transport	C00001 + C00002 + C00534[e] => C00008 + C00009 + C00534 + C00080	SMU_2148c and SMU_2149c and SMU_2150c				0	0	1000	0		Unknown
pydxn_ABC_trans	Pyridoxine ABC transport	C00001 + C00002 + C00314[e] => C00008 + C00009 + C00314 + C00080	SMU_2148c and SMU_2149c and SMU_2150c				0	0	1000	0		Unknown
ribflv_ABC_trans	Riboflavin ABC transport	C00001 + C00002 + C00255[e] => C00008 + C00009 + C00080 + C00255	SMU_1703c and SMU_2148c and SMU_2149c and SMU_2150c				0	0	1000	0		Unknown
thm_symport_trans	Thiamine transport in/out via proton symport	C00080[e] + C00378[e] => C00080 + C00378	SMU_706c				0	0	1000	0		Unknown
agm_ptrc_antiport_trans	Agmatine-putrescine antiporter	C00134 + C00179[e] <=> C00134[e] + C00179	SMU_263				1	-1000	1000	0		Unknown
ptrc_ABC_trans	Putrescine ABC transport	C00001 + C00002 + C00134[e] => C00008 + C00009 + C00134 + C00080	SMU_973 and SMU_974 and SMU_975 and SMU_976				0	0	1000	0		Unknown
Fe2_ABC_trans	Iron (II) transport via ABC system	C00001 + C00002 + C14818[e] => C00008 + C00009 + C00080 + C14818	(SMU_995 and SMU_996 and SMU_997 and SMU_998) or (SMU_569 and SMU_570)				0	0	1000	0		Unknown
Mg2_ABC_trans	Magnesium transport via ABC system	C00001 + C00002 + C00305[e] => C00008 + C00009 + C00080 + C00305	(SMU_182 and SMU_183 and SMU_184) or SMU_1852				0	0	1000	0		Unknown
Mn2_ABC_trans	Manganese-ABC transport	C00001 + C00002 + C00034[e] => C00008 + C00009 + C00034 + C00080	SMU_182 and SMU_183 and SMU_184				0	0	1000	0		Unknown
Mn2_symport_trans	Manganese transport in/out via proton symport	C00080[e] + C00034[e] => C00080 + C00034	SMU_770c				0	0	1000	0		Unknown
Zn2_ABC_trans	Zinc ABC transport	C00001 + C00002 + C00038[e] => C00008 + C00009 + C00038 + C00080	(SMU_1302 and SMU_1993 and SMU_1994) or (SMU_184 and SMU_183 and SMU_182)				0	0	1000	0		Unknown
Zn2_trans	Zinc ZIP family transport	C00038[e] => C00038	SMU_2069				0	0	1000	0		Unknown
pi_ABC_trans	Orthophosphate ABC transport	C00001 + C00002 + C00009[e] => C00008 + 2 C00009 + C00080	SMU_1134c and SMU_1135 and SMU_1136 and SMU_1137 and SMU_1138				0	0	1000	0		3.6.3.27
NH4_trans	Ammonium transport	C00014[e] => C00014	SMU_1658				0	0	1000	0		Unknown
NO2_symport_trans	Nitrite transport in/out via proton symport	C00080[e] + C00088[e] => C00080 + C00088	SMU_89c				0	0	1000	0		Unknown
NO3_ABC_trans	Nitrate ABC transport	C00001 + C00002 + C00244[e] => C00008 + C00009 + C00244 + C00080	SMU_651c and SMU_652c and SMU_653c				0	0	1000	0		Unknown
SO4_ABC_trans	Sulfate ABC transport	C00001 + C00002 + C00059[e] => C00008 + C00009 + C00059 + C00080					0	0	1000	0		Unknown
H2CO3_ABC_trans	H2CO3 transport	C00001 + C00002 + C00288[e] => C00008 + C00009 + C00080 + C00288					0	0	1000	0		Unknown
H2O_trans	H2O transport	C00001[e] <=> C00001					1	-1000	1000	0		Unknown
CO2_trans	CO2 transport	C00011[e] <=> C00011					1	-1000	1000	0		Unknown
O2_trans	O2 transport	C00007[e] <=> C00007					1	-1000	1000	0		Unknown
O2s_trans	Superoxide transport	C00704[e] <=> C00704					1	-1000	1000	0		Unknown
lcts_exch	Lactose exchange	<=> C00243[e]					1	-1000	1000	0		Unknown
fru_exch	D-Fructose exchange	<=> C00095[e]					1	-1000	1000	0		Unknown
tre_exch	Trehalose exchange	<=> C01083[e]					1	-1000	1000	0		Unknown
ascb_exch	L-Ascorbate exchange	<=> C00072[e]					1	-1000	1000	0		Unknown
glc_exch	Glucose exchange	<=> C00031[e]					1	-1000	1000	0		Unknown
gal_exch	Galactose exchange	<=> C00124[e]					1	-1000	1000	0		Unknown
malt_exch	Maltose exchange	<=> C00208[e]					1	-1000	1000	0		Unknown
cellb_exch	cellobiose 6'-O-phosphotransferase exchange	<=> C00185[e]					1	-1000	1000	0		Unknown
sbt_exch	Sorbitol exchange	<=> C00794[e]					1	-1000	1000	0		Unknown
mnl_exch	Mannitol exchange	<=> C00392[e]					1	-1000	1000	0		Unknown
man_exch	Mannose exchange	<=> C00159[e]					1	-1000	1000	0		Unknown
sucr_exch	Sucrose exchange	<=> C00089[e]					1	-1000	1000	0		Unknown
salcn_exch	Salicin exchange	<=> C01451[e]					1	-1000	1000	0		Unknown
arbt_exch	Arbutin exchange	<=> C06186[e]					1	-1000	1000	0		Unknown
frun_exch	Fructan exchange	<=> C01355(n=2)[e]					1	-1000	1000	0		Unknown
ggl_exch	3-beta-D-Galactosyl-sn-glycerol exchange	<=> C05401[e]					1	-1000	1000	0		Unknown
gali_exch	Galactinol exchange	<=> C01235[e]					1	-1000	1000	0		Unknown
epm_exch	Epimelibiose exchange	<=> C05400[e]					1	-1000	1000	0		Unknown
melt_exch	Melibiitol exchange	<=> C05399[e]					1	-1000	1000	0		Unknown
melib_exch	Melibiose exchange	<=> C05402[e]					1	-1000	1000	0		Unknown
raffin_exch	Raffinose exchange	<=> C00492[e]					1	-1000	1000	0		Unknown
maltd_exch	Maltodextrin exchange	<=> C01935[e]					1	-1000	1000	0		Unknown
stchs_exch	Stachyose exchange	<=> C01613[e]					1	-1000	1000	0		Unknown
mal_exch	Malate exchange	<=> C00149[e]					1	-1000	1000	0		Unknown
starch_exch	Starch(n=5) exchange	<=> C00369(n=5)[e]					1	-1000	1000	0		Unknown
levan_exch	Levan(n=3) exchange	<=> C06215(n=3)[e]					1	-1000	1000	0		Unknown
dextran_exch	Dextran(n=3) exchange	<=> C00372(n=3)[e]					1	-1000	1000	0		Unknown
acgam_exch	N-Acetyl-D-glucosamine exchange	<=> C00140[e]					1	-1000	1000	0		Unknown
ac_exch	Acetate exchange	<=> C00033[e]					1	-1000	1000	0		Unknown
cit_exch	Citrate exchange	<=> C00158[e]					1	-1000	1000	0		Unknown
succ_exch	Succinate exchange	<=> C00042[e]					1	-1000	1000	0		Unknown
glyc_exch	Glycerol exchange	<=> C00116[e]					1	-1000	1000	0		Unknown
cysi_exch	L-cystine exchange	<=> C00491[e]					1	-1000	1000	0		Unknown
ala_exch	L-alanine exchange	<=> C00041[e]					1	-1000	1000	0		Unknown
arg_exch	L-arginine exchange	<=> C00062[e]					1	-1000	1000	0		Unknown
asp_exch	L-aspartic acid exchange	<=> C00049[e]					1	-1000	1000	0		Unknown
asn_exch	L-asparagine exchange	<=> C00152[e]					1	-1000	1000	0		Unknown
cys_exch	L-cysteine acid exchange	<=> C00097[e]					1	-1000	1000	0		Unknown
glu_exch	L-glutamic acid exchange	<=> C00025[e]					1	-1000	1000	0		Unknown
gln_exch	L-glutamine exchange	<=> C00064[e]					1	-1000	1000	0		Unknown
gly_exch	L-glycine exchange	<=> C00037[e]					1	-1000	1000	0		Unknown
his_exch	L-histidine exchange	<=> C00135[e]					1	-1000	1000	0		Unknown
ile_exch	L-isoleucine exchange	<=> C00407[e]					1	-1000	1000	0		Unknown
leu_exch	L-leucine exchange	<=> C00123[e]					1	-1000	1000	0		Unknown
lys_exch	L-lysine exchange	<=> C00047[e]					1	-1000	1000	0		Unknown
met_exch	L-methionine exchange	<=> C00073[e]					1	-1000	1000	0		Unknown
phe_exch	L-phenylalanine exchange	<=> C00079[e]					1	-1000	1000	0		Unknown
pro_exch	L-proline exchange	<=> C00148[e]					1	-1000	1000	0		Unknown
ser_exch	L-serine exchange	<=> C00065[e]					1	-1000	1000	0		Unknown
thr_exch	L-threonine exchange	<=> C00188[e]					1	-1000	1000	0		Unknown
trp_exch	L-tryptophan exchange	<=> C00078[e]					1	-1000	1000	0		Unknown
tyr_exch	L-tyrosine exchange	<=> C00082[e]					1	-1000	1000	0		Unknown
val_exch	L-valine exchange	<=> C00183[e]					1	-1000	1000	0		Unknown
skm_exch	Shikimate exchange	<=> C00493[e]					1	-1000	1000	0		Unknown
XTP_exch	XTP exchange	<=> C00700[e]					1	-1000	1000	0		Unknown
dCMP_exch	dCMP exchange	<=> C00239[e]					1	-1000	1000	0		Unknown
ade_exch	Adenine exchange	<=> C00147[e]					1	-1000	1000	0		Unknown
gua_exch	Guanine exchange	<=> C00242[e]					1	-1000	1000	0		Unknown
ura_exch	Uracil exchange	<=> C00106[e]					1	-1000	1000	0		Unknown
csn_exch	Cytosine exchange	<=> C00380[e]					1	-1000	1000	0		Unknown
thym_exch	Thymine exchange	<=> C00178[e]					1	-1000	1000	0		Unknown
gsn_exch	Guanosine exchange	<=> C00387[e]					1	-1000	1000	0		Unknown
dcyt_exch	Deoxycytidine exchange	<=> C00881[e]					1	-1000	1000	0		Unknown
dgsn_exch	Deoxyuanosine exchange	<=> C00330[e]					1	-1000	1000	0		Unknown
4abz_exch	4-Aminobenzoate exchange	<=> C00568[e]					1	-1000	1000	0		Unknown
btn_exch	Biotin exchange	<=> C00120[e]					1	-1000	1000	0		Unknown
fol_exch	Folate exchange	<=> C00504[e]					1	-1000	1000	0		Unknown
ncam_exch	Nicotinamide exchange	<=> C00153[e]					1	-1000	1000	0		Unknown
nac_exch	Nicotinate exchange	<=> C00253[e]					1	-1000	1000	0		Unknown
NADP_exch	NADP+ exchange	<=> C00006[e]					1	-1000	1000	0		Unknown
NAD_exch	NAD+ exchange	<=> C00003[e]					1	-1000	1000	0		Unknown
pnto_exch	Pantothenate exchange	<=> C00864[e]					1	-1000	1000	0		Unknown
pydx_exch	Pyridoxal exchange	<=> C00250[e]					1	-1000	1000	0		Unknown
pydam_exch	Pyridoxamine exchange	<=> C00534[e]					1	-1000	1000	0		Unknown
pydxn_exch	Pyridoxine exchange	<=> C00314[e]					1	-1000	1000	0		Unknown
ribflv_exch	Riboflavin exchange	<=> C00255[e]					1	-1000	1000	0		Unknown
thm_exch	Thiamine exchange	<=> C00378[e]					1	-1000	1000	0		Unknown
agm_exch	Agmatine exchange	<=> C00179[e]					1	-1000	1000	0		Unknown
ptrc_exch	Putrescine exchange	<=> C00134[e]					1	-1000	1000	0		Unknown
Fe2_exch	Iron exchange	<=> C14818[e]					1	-1000	1000	0		Unknown
Mg2_exch	Magnesium exchange	<=> C00305[e]					1	-1000	1000	0		Unknown
Mn2_exch	Manganese exchange	<=> C00034[e]					1	-1000	1000	0		Unknown
Na_exch	Sodium exchange	<=> C01330[e]					1	-1000	1000	0		Unknown
Zn2_exch	Zinc exchange	<=> C00038[e]					1	-1000	1000	0		Unknown
pi_exch	Orthophosphate exchange	<=> C00009[e]					1	-1000	1000	0		Unknown
NH4_exch	Ammonium exchange	<=> C00014[e]					1	-1000	1000	0		Unknown
NO2_exch	Nitrite exchange	<=> C00088[e]					1	-1000	1000	0		Unknown
NO3_exch	Nitrate exchange	<=> C00244[e]					1	-1000	1000	0		Unknown
SO4_exch	Sulfate exchange	<=> C00059[e]					1	-1000	1000	0		Unknown
H2CO3_exch	H2CO3 exchange	<=> C00288[e]					1	-1000	1000	0		Unknown
H2O_exch	H2O exchange	<=> C00001[e]					1	-1000	1000	0		Unknown
CO2_exch	CO2 exchange	<=> C00011[e]					1	-1000	1000	0		Unknown
H_exch	H+ exchange	C00080[e] =>					0	0	1000	0		Unknown
O2_exch	O2 exchange	<=> C00007[e]					1	-1000	1000	0		Unknown
O2s_exch	Superoxide exchange	<=> C00704[e]					1	-1000	1000	0		Unknown
gcald_dem	Glycolaldehyde Demand	C00266 =>					0	0	1000	0		Unknown
acglu_dem	N-Acetyl-L-glutamate demand	C00624 =>					0	0	1000	0		Unknown
dha_dem	Glycerone demand	C00184 =>					0	0	1000	0		Unknown
inost_dem	D-myo-Inositol demand	C00137 =>					0	0	1000	0		Unknown
S_butanediol_dem	(S,S)-2,3-Butanediol demand	C03046 =>					0	0	1000	0		Unknown
ggdp_dem	Geranylgeranyl diphosphate demand	C00353 =>					0	0	1000	0		Unknown
asp_D_dem	D-Aspartate demand	C00402 =>					0	0	1000	0		Unknown
dhptd_dem	(S)-4,5-Dihydroxypentane-2,3-dione demand	C11838 =>					0	0	1000	0		Unknown
5mthf_dem	5-Methyltetrahydrofolate demand	C00440 =>					0	0	1000	0		Unknown
ptrc_dem	Putrescine demand	C00134 =>					0	0	1000	0		Unknown
dextrin_dem	Dextrin demand	C00721(n=3) =>					0	0	1000	0		Unknown
levan_dem	Levan demand	C06215(n=4) =>					0	0	1000	0		Unknown
btn_dem	Biotin demand	C00120 =>					0	0	1000	0		Unknown
fdxrd_dem	Reduced ferredoxin demand	C00138 =>					0	0	1000	0		Unknown
trdrd_dem	Reduced thioredoxin demand	C00342 =>					0	0	1000	0		Unknown
gdptp_dem	Guanosine 3'-diphosphate 5'-triphosphate demand	C04494 =>					0	0	1000	0		Unknown
pppi_dem	Triphosphate demand	C00536 =>					0	0	1000	0		Unknown
preq1_dem	7-Aminomethyl-7-carbaguanine demand	C16675 =>					0	0	1000	0		Unknown
Na_dem	Sodium (Na+) demand	C01330 =>					0	0	1000	0		Unknown
ddca_dem	Dodecanoate demand	C02679 =>					0	0	1000	0		Unknown
ddeceACP_dem	cis-3-Decenoyl-[acyl-carrier protein] demand	C04180 =>					0	0	1000	0		Unknown
starch_dem	Starch(n=4) demand	C00369(n=4) =>					0	0	1000	0		Unknown
sbt_D__dem	D-Sorbitol demand	C00794 =>					0	0	1000	0		Unknown
man_dem	D-Mannose demand	C00159 =>					0	0	1000	0		Unknown
hqn_dem	Hydroquinone demand	C00530 =>					0	0	1000	0		Unknown
2hxmp_dem	Salicyl Alcohol demand	C02323 =>					0	0	1000	0		Unknown
gthox_dem	Glutathione demand	C00127 =>					0	0	1000	0		Unknown
dna5mtc_dem	DNA 5-methylcytosine demand	C02967 =>					0	0	1000	0		Unknown
ACP_sink	apo-ACP generation	C03688 <=>	SMU_1743 or SMU_27				1	-1000	1000	0		Unknown
trna_met_sink	tRNA(Met) generation	C01647 <=>					1	-1000	1000	0		Unknown
trna_asn_sink	tRNA(Asn) generation	C01637 <=>					1	-1000	1000	0		Unknown
trna_ala_sink	tRNA(Ala) generation	C01635 <=>					1	-1000	1000	0		Unknown
fdxox_sink	Oxidized ferredoxin generation	C00139 <=>	SMU_694c				1	-1000	1000	0		Unknown
trdrd_sink	Oxidized thioredoxin generation	C00342 <=>	SMU_1169c or SMU_1869 or SMU_1971c				1	-1000	1000	0		Unknown
dnac_sink	DNA cytosine generation	C00856 <=>					1	-1000	1000	0		Unknown

## Sheet: Metabolite List
Abbreviation	Description	Neutral formula	Charged formula	Charge	Compartment	KEGG ID	PubChem ID	ChEBI ID	InChI String	SMILES	Notes
C00001	H2O	H2O	H2O	0	c
C00001[e]	H2O	H2O	H2O	0	e
C00002	ATP	C10H13N5O13P3	C10H13N5O13P3	-3	c
C00003	NAD	C21H26N7O14P2	C21H26N7O14P2	-1	c
C00003[e]	NAD	C21H26N7O14P2	C21H26N7O14P2	-1	e
C00004	NADH	C21H27N7O14P2	C21H27N7O14P2	-2	c
C00005	NADPH	C21H26N7O17P3	C21H26N7O17P3	-4	c
C00006	NADP	C21H25N7O17P3	C21H25N7O17P3	-3	c
C00006[e]	NADP	C21H25N7O17P3	C21H25N7O17P3	-3	e
C00008	ADP	C10H13N5O10P2	C10H13N5O10P2	-2	c
C00009	Phosphate	HO4P	HO4P	-2	c
C00009[e]	Phosphate	HO4P	HO4P	-2	e
C00010	CoA	C21H32N7O16P3S	C21H32N7O16P3S	-4	c
C00011	CO2	CO2	CO2	0	c
C00011[e]	CO2	CO2	CO2	0	e
C00013	PPi	HO7P2	HO7P2	-3	c
C00014	Ammonium	H4N	H4N	1	c
C00014[e]	Ammonium	H4N	H4N	1	e
C00015	UDP	C9H12N2O12P2	C9H12N2O12P2	-2	c
C00016	FAD	C27H30N9O15P2	C27H30N9O15P2	-3	c
C00019	S-Adenosyl-L-methionine	C15H23N6O5S	C15H23N6O5S	1	c
C00020	AMP	C10H12N5O7P	C10H12N5O7P	-2	c
C00021	S-Adenosyl-homocysteine	C14H20N6O5S	C14H20N6O5S	0	c
C00022	Pyruvate	C3H3O3	C3H3O3	-1	c
C00024	Acetyl-CoA	C23H34N7O17P3S	C23H34N7O17P3S	-4	c
C00025	L-Glutamate	C5H8NO4	C5H8NO4	-1	c
C00025[e]	L-Glutamate	C5H8NO4	C5H8NO4	-1	e
C00026	2-Oxoglutarate	C5H4O5	C5H4O5	-2	c
C00029	UDP-glucose	C15H22N2O17P2	C15H22N2O17P2	-2	c
C00031	D-Glucose	C6H12O6	C6H12O6	0	c
C00031[e]	D-Glucose	C6H12O6	C6H12O6	0	e
C00033	Acetate	C2H3O2	C2H3O2	-1	c
C00033[e]	Acetate	C2H3O2	C2H3O2	-1	e
C00034	Mn2+	Mn	Mn	2	c
C00034[e]	Mn2+	Mn	Mn	2	e
C00035	GDP	C10H13N5O11P2	C10H13N5O11P2	-2	c
C00036	Oxaloacetate	C4H2O5	C4H2O5	-2	c
C00037	Glycine	C2H5NO2	C2H5NO2	0	c
C00037[e]	Glycine	C2H5NO2	C2H5NO2	0	e
C00041	L-Alanine	C3H7NO2	C3H7NO2	0	c
C00041[e]	L-Alanine	C3H7NO2	C3H7NO2	0	e
C00042	Succinate	C4H4O4	C4H4O4	-2	c
C00042[e]	Succinate	C4H4O4	C4H4O4	-2	e
C00043	UDP-N-acetylglucosamine	C17H25N3O17P2	C17H25N3O17P2	-2	c
C00044	GTP	C10H13N5O14P3	C10H13N5O14P3	-3	c
C00047	L-Lysine	C6H15N2O2	C6H15N2O2	1	c
C00047[e]	L-Lysine	C6H15N2O2	C6H15N2O2	1	e
C00049	L-Aspartate	C4H6NO4	C4H6NO4	-1	c
C00049[e]	L-Aspartate	C4H6NO4	C4H6NO4	-1	e
C00051	Reduced glutathione	C10H16N3O6S	C10H16N3O6S	-1	c
C00052	UDP-galactose	C15H22N2O17P2	C15H22N2O17P2	-2	c
C00053	3-phosphoadenylyl sulfate	C10H11N5O13P2S	C10H11N5O13P2S	-4	c
C00054	Adenosine 3-5-bisphosphate	C10H11N5O10P2	C10H11N5O10P2	-4	c
C00055	CMP	C9H12N3O8P	C9H12N3O8P	-2	c
C00058	Formate	CHO2	CHO2	-1	c
C00059	Sulfate	O4S	O4S	-2	c
C00059[e]	Sulfate	O4S	O4S	-2	e
C00061	FMN	C17H18N4O9P	C17H18N4O9P	-3	c
C01847	FMNH2	C17H21N4O9P	C17H21N4O9P	-2	c
C00062	L-Arginine	C6H15N4O2	C6H15N4O2	1	c
C00062[e]	L-Arginine	C6H15N4O2	C6H15N4O2	1	e
C00063	CTP	C9H13N3O14P3	C9H13N3O14P3	-3	c
C00064	L-Glutamine	C5H10N2O3	C5H10N2O3	0	c
C00064[e]	L-Glutamine	C5H10N2O3	C5H10N2O3	0	e
C00065	L-Serine	C3H7NO3	C3H7NO3	0	c
C00065[e]	L-Serine	C3H7NO3	C3H7NO3	0	e
C00068	Thiamine diphosphate	C12H17N4O7P2S	C12H17N4O7P2S	-1	c
C00072[e]	L-Ascorbate	C6H7O6	C6H7O6	-1	e
C00073	L-Methionine	C5H11NO2S	C5H11NO2S	0	c
C00073[e]	L-Methionine	C5H11NO2S	C5H11NO2S	0	e
C00074	Phosphoenolpyruvate	C3H2O6P	C3H2O6P	-3	c
C00075	UTP	C9H12N2O15P3	C9H12N2O15P3	-3	c
C00077	Ornithine	C5H13N2O2	C5H13N2O2	1	c
C00078	L-Tryptophan	C11H12N2O2	C11H12N2O2	0	c
C00078[e]	L-Tryptophan	C11H12N2O2	C11H12N2O2	0	e
C00079	L-Phenylalanine	C9H11NO2	C9H11NO2	0	c
C00079[e]	L-Phenylalanine	C9H11NO2	C9H11NO2	0	e
C00080	H+	H	H	1	c
C00080[e]	H+	H	H	1	e
C00082	L-Tyrosine	C9H11NO3	C9H11NO3	0	c
C00082[e]	L-Tyrosine	C9H11NO3	C9H11NO3	0	e
C00083	Malonyl-CoA	C24H33N7O19P3S	C24H33N7O19P3S	-5	c
C00084	Acetaldehyde	C2H4O	C2H4O	0	c
C00085	D-fructose-6-phosphate	C6H11O9P	C6H11O9P	-2	c
C00089	Sucrose	C12H22O11	C12H22O11	0	c
C00089[e]	Sucrose	C12H22O11	C12H22O11	0	e
C00091	Succinyl-CoA	C25H35N7O19P3S	C25H35N7O19P3S	-5	c
C00092	D-glucose-6-phosphate	C6H11O9P	C6H11O9P	-2	c
C00093	Glycerol-3-phosphate	C3H7O6P	C3H7O6P	-2	c
C00094	Sulfite	HO3S	HO3S	-1	c
C00095	D-Fructose	C6H12O6	C6H12O6	0	c
C00095[e]	D-Fructose	C6H12O6	C6H12O6	0	c
C00097	L-Cysteine	C3H7NO2S	C3H7NO2S	0	c
C00097[e]	L-Cysteine	C3H7NO2S	C3H7NO2S	0	e
C00101	Tetrahydrofolate	C19H21N7O6	C19H21N7O6	-2	c
C00103	Glucose-1-phosphate	C6H11O9P	C6H11O9P	-2	c
C00105	UMP	C9H11N2O9P	C9H11N2O9P	-2	c
C00106	Uracil	C4H4N2O2	C4H4N2O2	0	c
C00106[e]	Uracil	C4H4N2O2	C4H4N2O2	0	e
C00108	Anthranilate	C7H6NO2	C7H6NO2	-1	c
C00109	2-Oxobutyrate	C4H5O3	C4H5O3	-1	c
C00111	Glycerone-phosphate	C3H5O6P	C3H5O6P	-2	c
C00112	CDP	C9H13N3O11P2	C9H13N3O11P2	-2	c
C00116	Glycerol	C3H8O3	C3H8O3	0	c
C00116[e]	Glycerol	C3H8O3	C3H8O3	0	e
C00117	ribose-5-phosphate	C5H9O8P	C5H9O8P	-2	c
C00118	Glyceraldehyde3-phosphate	C3H5O6P	C3H5O6P	-2	c
C00119	PRPP	C5H9O14P3	C5H9O14P3	-4	c
C00120	BIOT	C10H15N2O3S	C10H15N2O3S	-1	c
C00120[e]	BIOT	C10H15N2O3S	C10H15N2O3S	-1	e
C00122	Fumarate	C4H2O4	C4H2O4	-2	c
C00123	L-Leucine	C6H13NO2	C6H13NO2	0	c
C00123[e]	L-Leucine	C6H13NO2	C6H13NO2	0	e
C00124	Galactose	C6H12O6	C6H12O6	0	c
C00124[e]	Galactose	C6H12O6	C6H12O6	0	e
C00127	Oxidized glutathione	C20H30N6O12S2	C20H30N6O12S2	-2	c
C00129	Isopentenyldiphosphate	C5H10O7P2	C5H10O7P2	-2	c
C00130	IMP	C10H11N4O8P	C10H11N4O8P	-2	c
C00131	dATP	C10H13N5O12P3	C10H13N5O12P3	-3	c
C00133	D-Alanine	C3H7NO2	C3H7NO2	0	c
C00135	L-Histidine	C6H9N3O2	C6H9N3O2	0	c
C00135[e]	L-Histidine	C6H9N3O2	C6H9N3O2	0	e
C00137	L-Inositol	C6H12O6	C6H12O6	0	c
C00141	3-Methyl-2-oxobutanoate	C5H7O3	C5H7O3	-1	c
C00143	5-10-Methylenetetrahydrofolate	C20H21N7O6	C20H21N7O6	-2	c
C00144	GMP	C10H12N5O8P	C10H12N5O8P	-2	c
C00147	Adenine	C5H5N5	C5H5N5	0	c
C00147[e]	Adenine	C5H5N5	C5H5N5	0	e
C00148	L-Proline	C5H9NO2	C5H9NO2	0	c
C00148[e]	L-Proline	C5H9NO2	C5H9NO2	0	e
C00152	L-Asparagine	C4H8N2O3	C4H8N2O3	0	c
C00152[e]	L-Asparagine	C4H8N2O3	C4H8N2O3	0	e
C00153	Nicotinamide	C6H6N2O	C6H6N2O	0	c
C00153[e]	Nicotinamide	C6H6N2O	C6H6N2O	0	e
C00155	Homocysteine	C4H9NO2S	C4H9NO2S	0	c
C00158	Citrate	C6H5O7	C6H5O7	-3	c
C00158[e]	Citrate	C6H5O7	C6H5O7	-3	e
C00159	D-Mannose	C6H12O6	C6H12O6	0	c
C00159[e]	D-Mannose	C6H12O6	C6H12O6	0	e
C00166	Phenylpyruvate	C9H7O3	C9H7O3	-1	c
C00169	Carbamoylphosphate	CH2NO5P	CH2NO5P	-2	c
C00183	L-Valine	C5H11NO2	C5H11NO2	0	c
C00183[e]	L-Valine	C5H11NO2	C5H11NO2	0	e
C00184	Glycerone	C3H6O3	C3H6O3	0	c
C00185[e]	Cellobiose	C12H22O11	C12H22O11	0	e
C00186	L-Lactate	C3H5O3	C3H5O3	-1	c
C00188	L-Threonine	C4H9NO3	C4H9NO3	0	c
C00188[e]	L-Threonine	C4H9NO3	C4H9NO3	0	e
C00197	3-Phosphoglycerate	C3H4O7P	C3H4O7P	-3	c
C00199	D-Ribulose5-phosphate	C5H9O8P	C5H9O8P	-2	c
C00206	dADP	C10H13N5O9P2	C10H13N5O9P2	-2	c
C00208	Maltose	C12H22O11	C12H22O11	0	c
C00208[e]	Maltose	C12H22O11	C12H22O11	0	e
C00212	Adenosine	C10H13N5O4	C10H13N5O4	0	c
C00214	Thymidine	C10H14N2O5	C10H14N2O5	0	c
C00217	D-Glutamate	C5H8NO4	C5H8NO4	-1	c
C00224	Adenylyl sulfate (APS)	C10H12N5O10PS	C10H12N5O10PS	-2	c
C00227	Acetylphosphate	C2H3O5P	C2H3O5P	-2	c
C00231	D-Xylulose5-phosphate	C5H9O8P	C5H9O8P	-2	c
C00233	4-Methyl-2-oxopentanoate	C6H9O3	C6H9O3	-1	c
C00234	10-Formyltetrahydrofolate	C20H21N7O7	C20H21N7O7	-2	c
C00235	Dimethylallyl diphosphate	C5H10O7P2	C5H10O7P2	-2	c
C00236	1,3-Bisphospho-D-glycerate	C3H4O10P2	C3H4O10P2	-4	c
C00239	dCMP	C9H12N3O7P	C9H12N3O7P	-2	c
C00239[e]	dCMP	C9H12N3O7P	C9H12N3O7P	-2	e
C00242	Guanine	C5H5N5O	C5H5N5O	0	c
C00242[e]	Guanine	C5H5N5O	C5H5N5O	0	e
C00243[e]	Lactose	C12H22O11	C12H22O11	0	e
C00251	Chorismate	C10H8O6	C10H8O6	-2	c
C00253	Niacin	C6H4NO2	C6H4NO2	-1	c
C00253[e]	Niacin	C6H4NO2	C6H4NO2	-1	e
C00254	Prephenate	C10H8O6	C10H8O6	-2	c
C00255	Riboflavin	C17H19N4O6	C17H19N4O6	-1	c
C00255[e]	Riboflavin	C17H19N4O6	C17H19N4O6	-1	e
C00262	Hypoxanthine	C5H4N4O	C5H4N4O	0	c
C00263	L-Homoserine	C4H9NO3	C4H9NO3	0	c
C00266	Glycolaldehyde	C2H4O2	C2H4O2	0	c
C00275	D-mannose-6-phosphate	C6H11O9P	C6H11O9P	-2	c
C00279	D-Erythrose4-phosphate	C4H7O7P	C4H7O7P	-2	c
C05382	Sedoheptulose7-phosphate	C7H13O10P	C7H13O10P	-2	c
C00283	H2S	HS	HS	-1	c
C00286	dGTP	C10H13N5O13P3	C10H13N5O13P3	-3	c
C00288	H2CO3	CHO3	CHO3	-1	c
C00288[e]	H2CO3	CHO3	CHO3	-1	e
C00294	Inosine	C10H12N4O5	C10H12N4O5	0	c
C00295	Orotate	C5H3N2O4	C5H3N2O4	-1	c
C00299	Uridine	C9H12N2O6	C9H12N2O6	0	c
C00305	Mg	Mg	Mg	2	c
C00305[e]	Mg	Mg	Mg	2	e
C00311	Isocitrate	C6H5O7	C6H5O7	-3	c
C00327	Citrulline	C6H13N3O3	C6H13N3O3	0	c
C00330	Deoxyguanosine	C10H13N5O4	C10H13N5O4	0	c
C00330[e]	Deoxyguanosine	C10H13N5O4	C10H13N5O4	0	e
C00332	Acetoacetyl-CoA	C25H36N7O18P3S	C25H36N7O18P3S	-4	c
C00337	S-Dihydroorotate	C5H5N2O4	C5H5N2O4	-1	c
C00341	Geranyldiphosphate	C10H18O7P2	C10H18O7P2	-2	c
C17556	Undecaprenylphosphate	C55H89O4P	C55H89O4P	-2	c
C00352	D-Glucosamine phosphate	C6H13NO8P	C6H13NO8P	-1	c
C00353	Geranylgeranyl diphosphate	C20H34O7P2	C20H34O7P2	-2	c
C00354	D-fructose-1,6-bisphosphate	C6H10O12P2	C6H10O12P2	-4	c
C00356	Hydroxymethylglutaryl-CoA	C27H39N7O20P3S	C27H39N7O20P3S	-5	c
C00361	dGDP	C10H13N5O10P2	C10H13N5O10P2	-2	c
C00363	dTDP	C10H14N2O11P2	C10H14N2O11P2	-2	c
C00364	dTMP	C10H13N2O8P	C10H13N2O8P	-2	c
C00365	dUMP	C9H11N2O8P	C9H11N2O8P	-2	c
C00378	Thiamin	C12H17N4OS	C12H17N4OS	1	c
C00378[e]	Thiamin	C12H17N4OS	C12H17N4OS	1	e
C00380	Cytosine	C4H5N3O	C4H5N3O	0	c
C00380[e]	Cytosine	C4H5N3O	C4H5N3O	0	e
C00387	Guanosine	C10H13N5O5	C10H13N5O5	0	c
C00387[e]	Guanosine	C10H13N5O5	C10H13N5O5	0	e
C00392[e]	D-Mannitol	C6H14O6	C6H14O6	0	e
C00402	D-Aspartate	C4H6NO4	C4H6NO4	-1	c
C00407	L-Isoleucine	C6H13NO2	C6H13NO2	0	c
C00407[e]	L-Isoleucine	C6H13NO2	C6H13NO2	0	e
C00415	Dihydrofolate	C19H19N7O6	C19H19N7O6	-2	c
C00417	cis-Aconitate	C6H3O6	C6H3O6	-3	c
C00418	Mevalonic acid	C6H11O4	C6H11O4	-1	c
C00437	N-Acetylornithine	C7H14N2O3	C7H14N2O3	0	c
C00438	N-Carbamoyl-L-aspartate	C5H6N2O5	C5H6N2O5	-2	c
C00440	5-Methyltetrahydrofolate	C20H23N7O6	C20H23N7O6	-2	c
C00441	L-Aspartate4-semialdehyde	C4H7NO3	C4H7NO3	0	c
C00445	5-10-Methenyltetrahydrofolate	C20H20N7O6	C20H20N7O6	-1	c
C00446	D-Galactose 1-phosphate	C6H11O9P	C6H11O9P	-2	c
C00448	Farnesyldiphosphate	C15H26O7P2	C15H26O7P2	-2	c
C00458	dCTP	C9H13N3O13P3	C9H13N3O13P3	-3	c
C00459	TTP	C10H14N2O14P3	C10H14N2O14P3	-3	c
C00460	dUTP	C9H12N2O14P3	C9H12N2O14P3	-3	c
C00810	(R)-Acetoin	C4H8O2	C4H8O2	0	c
C00475	Cytidine	C9H13N3O5	C9H13N3O5	0	c
C00492	Raffinose	C18H32O16	C18H32O16	0	c
C00492[e]	Raffinose	C18H32O16	C18H32O16	0	e
C00493	Shikimate	C7H9O5	C7H9O5	-1	c
C00493[e]	Shikimate	C7H9O5	C7H9O5	-1	e
C00498	ADPglucose	C16H23N5O15P2	C16H23N5O15P2	-2	c
C00504	Folate	C19H17N7O6	C19H17N7O6	-2	c
C00504[e]	Folate	C19H17N7O6	C19H17N7O6	-2	e
C00526	Deoxyuridine	C9H12N2O5	C9H12N2O5	0	c
C02291	Cystathionine	C7H14N2O4S	C7H14N2O4S	0	c
C00559	Deoxyadenosine	C10H13N5O3	C10H13N5O3	0	c
C00620	Ribose 1-phosphate	C5H9O8P	C5H9O8P	-2	c
C00624	N-Acetyl-L-glutamate	C7H9NO5	C7H9NO5	-2	c
C00631	2-Phospho-D-glycerate	C3H4O7P	C3H4O7P	-3	c
C00644	D-mannitol-1-phosphate	C6H13O9P	C6H13O9P	-2	c
C00655	XMP	C10H11N4O9P	C10H11N4O9P	-2	c
C06006	2-Aceto-2-hydroxybutanoate	C6H9O4	C6H9O4	-1	c
C00666	LL-2,6-Diaminopimelate	C7H14N2O4	C7H14N2O4	0	c
C00669	gamma-Glutamylcysteine	C8H13N2O5S	C8H13N2O5S	-1	c
C00671	(S)-3-Methyl-2-oxopentanoate	C6H9O3	C6H9O3	-1	c
C00672	deoxyribose-1-phosphate	C5H9O7P	C5H9O7P	-2	c
C00673	deoxyribose-5-phosphate	C5H9O7P	C5H9O7P	-2	c
C00680	meso-2,6-Diaminopimelate	C7H14N2O4	C7H14N2O4	0	c
C11907	dTDP-4-oxo-6-deoxy-D-glucose	C16H22N2O15P2	C16H22N2O15P2	-2	c
C00688	dTDP-4-oxo-L-rhamnose	C16H22N2O15P2	C16H22N2O15P2	-2	c
C00689	Trehalose 6-phosphate	C12H21O14P	C12H21O14P	-2	c
C00692	UDP-N-acetylmuramoyl-L-alanyl-D-glutamate	C28H39N5O23P2	C28H39N5O23P2	-4	c
C00700	XTP	C10H12N4O15P3	C10H12N4O15P3	-3	c
C00700[e]	XTP	C10H12N4O15P3	C10H12N4O15P3	-3	e
C00705	dCDP	C9H13N3O10P2	C9H13N3O10P2	-2	c
C00741	Diacetyl	C4H6O2	C4H6O2	0	c
C00794	Sorbitol	C6H14O6	C6H14O6	0	c
C00794[e]	Sorbitol	C6H14O6	C6H14O6	0	e
C00842	dTDPglucose	C16H24N2O16P2	C16H24N2O16P2	-2	c
C00857	Deamido-NAD	C21H24N6O15P2	C21H24N6O15P2	-2	c
C00860	L-Histidinol	C6H12N3O	C6H12N3O	1	c
C00864	Pantothenate	C9H16NO5	C9H16NO5	-1	c
C00864[e]	Pantothenate	C9H16NO5	C9H16NO5	-1	e
C00881	Deoxycytidine	C9H13N3O4	C9H13N3O4	0	c
C00881[e]	Deoxycytidine	C9H13N3O4	C9H13N3O4	0	e
C00882	Dephospho-CoA	C21H33N7O13P2S	C21H33N7O13P2S	-2	c
C06010	(S)-2-Acetolactate	C5H7O4	C5H7O4	-1	c
C00921	Dihydropteroate	C14H13N6O3	C14H13N6O3	-1	c
C00944	5-Dehydroquinate	C7H9O6	C7H9O6	-1	c
C00979	O-Acetyl-L-serine	C5H9NO4	C5H9NO4	0	c
C00993	Ala-Ala	C6H12N2O3	C6H12N2O3	0	c
C01005	phosphoserine	C3H6NO6P	C3H6NO6P	-2	c
C01050	UDP-MurNAc	C20H28N3O19P2	C20H28N3O19P2	-3	c
C01077	O-Acetyl-L-homoserine	C6H11NO4	C6H11NO4	0	c
C01081	Thiamine phosphate	C12H16N4O4PS	C12H16N4O4PS	-1	c
C01083[e]	Trehalose	C12H22O11	C12H22O11	0	e
C01094	D-fructose-1-phosphate	C6H11O9P	C6H11O9P	-2	c
C01096	Sorbitol 6-phosphate	C6H13O9P	C6H13O9P	-2	c
C01097	D-Tagatose 6-phosphate	C6H11O9P	C6H11O9P	-2	c
C01100	L-histidinol-phosphate	C6H11N3O4P	C6H11N3O4P	-1	c
C01101	L-ribulose-5-phosphate	C5H9O8P	C5H9O8P	-2	c
C01102	O-Phospho-L-homoserine	C4H8NO6P	C4H8NO6P	-2	c
C01103	Orotidylic acid	C10H10N2O11P	C10H10N2O11P	-3	c
C01107	5-phosphomevalonate	C6H10O7P	C6H10O7P	-3	c
C01113	6-Phospho-D-galactose	C6H11O9P	C6H11O9P	-2	c
C01134	Phosphopantetheine	C11H21N2O7PS	C11H21N2O7PS	-2	c
C01143	5-diphosphomevalonate	C6H11O10P2	C6H11O10P2	-3	c
C01165	L-Glutamate5-semialdehyde	C5H9NO3	C5H9NO3	0	c
C01170	UDP-N-acetyl-D-mannosamine	C17H25N3O17P2	C17H25N3O17P2	-2	c
C01179	p-hydroxyphenylpyruvate	C9H7O4	C9H7O4	-1	c
C01185	Nicotinate ribonucleotide	C11H12NO9P	C11H12NO9P	-2	c
C01212	UDP-N-acetylmuramoyl-L-alanine	C23H33N4O20P2	C23H33N4O20P2	-3	c
C01250	2-Acetamido-5-oxopentanoate	C7H10NO4	C7H10NO4	-1	c
C01267	imidazole acetol-phosphate	C6H7N2O5P	C6H7N2O5P	-2	c
C01269	5-O-(1-Carboxyvinyl)-3-phosphoshikimate	C10H9O10P	C10H9O10P	-4	c
C01300	6-hydroxymethyl dihydropterin	C7H9N5O2	C7H9N5O2	0	c
C01302	1-(2-carboxyphenylamino)-1-deoxyribulose 5-phosphate	C12H13NO9P	C12H13NO9P	-3	c
C01346	dUDP	C9H12N2O11P2	C9H12N2O11P2	-2	c
C01613	Stachyose	C24H42O21	C24H42O21	0	c
C01613[e]	Stachyose	C24H42O21	C24H42O21	0	e
C01769	(S)-Acetoin	C4H8O2	C4H8O2	0	c
C17558	Undecaprenol	C55H90O	C55H90O	0	c
C02504	2-Isopropylmalate	C7H10O5	C7H10O5	-2	c
C16688	6-Phosphosucrose	C12H21O14P	C12H21O14P	-2	c
C02637	3-Dehydroshikimate	C7H7O5	C7H7O5	-1	c
C02739	Phosphoribosyl-ATP	C15H20N5O20P4	C15H20N5O20P4	-5	c
C02741	Phosphoribosyl-AMP	C15H19N5O14P2	C15H19N5O14P2	-4	c
C02995	maltose-6-phosphate	C12H21O14P	C12H21O14P	-2	c
C03046	(S,S)-2,3-Butanediol	C4H10O2	C4H10O2	0	c
C03082	4-Phospho-L-aspartate	C4H6NO7P	C4H6NO7P	-2	c
C03090	5-Phosphoribosylamine	C5H11NO7P	C5H11NO7P	-1	c
C03175	3-phosphoshikimate	C7H8O8P	C7H8O8P	-3	c
C03232	3-Phosphonooxypyruvate	C3H2O7P	C3H2O7P	-3	c
C03287	L-Glutamyl 5-phosphate	C5H8NO7P	C5H8NO7P	-2	c
C03291	L-Xylulose 5-phosphate	C5H9O8P	C5H9O8P	-2	c
C03319	dTDP-rhamnose	C16H24N2O15P2	C16H24N2O15P2	-2	c
C03373	Aminoimidazole ribotide	C8H13N3O7P	C8H13N3O7P	-1	c
C03406	L-Argininosuccinate	C10H17N4O6	C10H17N4O6	-1	c
C03479	5-Formyltetrahydrofolate	C20H21N7O7	C20H21N7O7	-2	c
C03492	4-phosphopantothenate	C9H15NO8P	C9H15NO8P	-3	c
C03506	Indoleglycerol phosphate	C11H12NO6P	C11H12NO6P	-2	c
C04574	Bactoprenyl diphosphate	C55H90O7P2	C55H90O7P2	-2	c
C03785	D-Tagatose 1,6-biphosphate	C6H10O12P2	C6H10O12P2	-4	c
C03794	Adenylosuccinate	C14H14N5O11P	C14H14N5O11P	-4	c
C03838	Glycinamide ribonucleotide	C7H14N2O8P	C7H14N2O8P	-1	c
C03912	1-Pyrroline-5-carboxylate	C5H6NO2	C5H6NO2	-1	c
C03972	tetrahydrodipicolinate	C7H7NO4	C7H7NO4	-2	c
C04272	(R)-2,3-Dihydroxy-isovalerate	C5H9O4	C5H9O4	-1	c
C06007	2,3-Dihydroxy-3-methylvalerate	C6H11O4	C6H11O4	-1	c
C04133	n-acetylglutamyl-phosphate	C7H9NO8P	C7H9NO8P	-3	c
C04144	Tetrahydropteroyltri-L-glutamate	C29H33N9O12	C29H33N9O12	-4	c
C04181	2-Oxo-3-hydroxyisovalerate	C5H7O4	C5H7O4	-1	c
C04236	2-isopropyl-3-oxosuccinate	C7H8O5	C7H8O5	-2	c
C04501	N-Acetyl-D-glucosamine1-phosphate	C8H14NO9P	C8H14NO9P	-2	c
C04302	N-5-phosphoribosyl-anthranilate	C12H13NO9P	C12H13NO9P	-3	c
C04352	(R)-4-Phosphopantothenoyl-L-cysteine	C12H20N2O9PS	C12H20N2O9PS	-3	c
C04376	N-Formyl-GAR	C8H13N2O9P	C8H13N2O9P	-2	c
C04411	3-Isopropylmalate	C7H10O5	C7H10O5	-2	c
C04421	N-Succinyl-L-2,6-diaminopimelate	C11H16N2O7	C11H16N2O7	-2	c
C04462	N-Succinyl-L-2-amino-6-oxopimelate	C11H12NO8	C11H12NO8	-3	c
C04489	5-Methyltetrahydropteroyltri-L-glutamate	C30H35N9O12	C30H35N9O12	-4	c
C04534	cellobiose 6-phoshate	C12H21O14P	C12H21O14P	-2	c
C04631	UDP-N-acetylglucosamine enolpyruvate	C20H26N3O19P2	C20H26N3O19P2	-3	c
C04640	5-Phosphoribosylformylglycinamidine	C8H15N3O8P	C8H15N3O8P	-1	c
C04666	D-erythro-imidazol-glycerol-phosphate	C6H9N2O6P	C6H9N2O6P	-2	c
C04677	5-Aminoimidazole-4-carboxamide ribotide	C9H13N4O8P	C9H13N4O8P	-2	c
C04691	2-Dehydro-3-deoxy-D-arabino-heptonate 7-phosphate	C7H10O10P	C7H10O10P	-3	c
C04734	5-Formamido-1-(5-phosphoribosyl)imidazole-4-carboxamide	C10H13N4O9P	C10H13N4O9P	-2	c
C04751	5-Phosphoribosyl-4-carboxy-5-aminoimidazole	C9H12N3O9P	C9H12N3O9P	-2	c
C04807	7,8-Dihydropterin pyrophosphate	C7H9N5O8P2	C7H9N5O8P2	-2	c
C04823	5'-Phosphoribosyl-4-(N-succinocarboxamide)-5-aminoimidazole	C13H16N4O12P	C13H16N4O12P	-3	c
C04874	Dihydroneopterin	C9H13N5O4	C9H13N5O4	0	c
C04895	7,8-Dihydroneopterin 3-triphosphate	C9H13N5O13P3	C9H13N5O13P3	-3	c
C04896	phosphoribosylformiminoaicar-phosphate	C15H21N5O15P2	C15H21N5O15P2	-4	c
C04916	phosphoribulosylformimino-AICAR-phosphate	C15H22N5O15P2	C15H22N5O15P2	-3	c
C05396	Lactose-6-phosphate	C12H21O14P	C12H21O14P	-2	c
C05402	Melibiose	C12H22O11	C12H22O11	0	c
C05402[e]	Melibiose	C12H22O11	C12H22O11	0	e
C05404	Manninotriose	C18H32O16	C18H32O16	0	c
C05512	Deoxyinosine	C10H12N4O4	C10H12N4O4	0	c
C06156	D-Glucosamine1-phosphate	C6H13NO8P	C6H13NO8P	-1	c
C09332	THF-L-glutamate	C24H27N8O9	C24H27N8O9	-3	c
C14463	(R)-3-Hydroxy-3-methyl-2-oxopentanoate	C6H9O4	C6H9O4	-1	c
C14818	Fe2+	Fe	Fe	2	c
C14818[e]	Fe2+	Fe	Fe	2	e
C14899	3-keto-L-gulonate-6-phosphate	C6H8O10P	C6H8O10P	-3	c
C00343	Oxidized thioredoxin	C6H7NO2R2S2	C6H7NO2R2S2	0	c
C00342	Reduced thioredoxin	C6H9NO2R2S2	C6H9NO2R2S2	0	c
C00641	1,2-Diacyl-sn-glycerol	C5H6O5R2	C5H6O5R2	0	c
C05745	Butyryl-ACP	C15H27N2O8PRS	C15H27N2O8PRS	-1	c
C05761	Myristoyl-ACP	C25H47N2O8PRS	C25H47N2O8PRS	-1	c
C05223	Dodecanoyl-ACP	C23H43N2O8PRS	C23H43N2O8PRS	-1	c
C05752	Octanoyl-ACP	C19H35N2O8PRS	C19H35N2O8PRS	-1	c
C05749	Hexanoyl-ACP	C17H31N2O8PRS	C17H31N2O8PRS	-1	c
C05755	Decanoyl-ACP	C21H39N2O8PRS	C21H39N2O8PRS	-1	c
C05754	(2E)-Decenoyl-[acp]	C21H37N2O8PRS	C21H37N2O8PRS	-1	c
C05764	hexadecanoyl-acp	C27H51N2O8PRS	C27H51N2O8PRS	-1	c
C04618	(R)-3-Hydroxybutanoyl-[acyl-carrier protein]	C15H27N2O9PRS	C15H27N2O9PRS	-1	c
C05747	D-3-Hydroxyhexanoyl-[acp]	C17H31N2O9PRS	C17H31N2O9PRS	-1	c
C05757	D-3-Hydroxydodecanoyl-[acp]	C23H43N2O9PRS	C23H43N2O9PRS	-1	c
C04633	R-3-hydroxypalmitoyl-acyl-carrierprotein-	C27H51N2O9PRS	C27H51N2O9PRS	-1	c
C04619	(R)-3-Hydroxydecanoyl-[acyl-carrier protein]	C21H39N2O9PRS	C21H39N2O9PRS	-1	c
C04620	(R)-3-Hydroxyoctanoyl-[acyl-carrier protein]	C19H35N2O9PRS	C19H35N2O9PRS	-1	c
C04688	(3R)-3-Hydroxytetradecanoyl-[acyl-carrier protein]	C25H47N2O9PRS	C25H47N2O9PRS	-1	c
C05762	3-oxohexadecanoyl-acp	C27H49N2O9PRS	C27H49N2O9PRS	-1	c
C05746	3-Oxohexanoyl-[acp]	C17H29N2O9PRS	C17H29N2O9PRS	-1	c
C05753	3-oxodecanoyl-acp	C21H37N2O9PRS	C21H37N2O9PRS	-1	c
C05744	Acetoacetyl-ACP	C15H25N2O9PRS	C15H25N2O9PRS	-1	c
C05756	3-oxododecanoyl-acp	C23H41N2O9PRS	C23H41N2O9PRS	-1	c
C05750	3-oxooctanoyl-acp	C19H33N2O9PRS	C19H33N2O9PRS	-1	c
C05759	3-oxotetradecanoyl-acp	C25H45N2O9PRS	C25H45N2O9PRS	-1	c
C01209	Malonyl-acyl-carrierprotein-	C14H22N2O10PRS	C14H22N2O10PRS	-2	c
C00229	Acyl-carrier protein	C11H21N2O7PRS	C11H21N2O7PRS	-1	c
C00344	Phosphatidylglycerol	C8H12O10PR2	C8H12O10PR2	-1	c
C00369(n=4)	Starch	C24H42O21	C24H42O21	0	c
C00369(n=5)	Starch	C30H52O26	C30H52O26	0	c
C00369(n=5)[e]	Starch	C30H52O26	C30H52O26	0	e
C00372(n=3)	Dextran	C18H32O16	C18H32O16	0	c
C00372(n=3)[e]	Dextran	C18H32O16	C18H32O16	0	e
C00372(n=4)	Dextran	C24H42O21	C24H42O21	0	c
C00615	Protein histidine	C7H8N4O2R2	C7H8N4O2R2	0	c
C00718(n=3)	Amylose(n=3)	C18H32O16	C18H32O16	0	c
C00718(n=4)	Amylose(n=4	C24H42O21	C24H42O21	0	c
C01935	Maltodextrin	C24H42O21	C24H42O21	0	c
C01935[e]	Maltodextrin	C24H42O21	C24H42O21	0	e
C03688	apo-ACP	HOR	HOR	0	c
C04180	cis-3-Decenoyl-[acyl-carrier protein]	C21H37N2O8PRS	C21H37N2O8PRS	-1	c
C04261	Protein N-pros-phosphohistidine	C7H7N4O5PR2	C7H7N4O5PR2	-2	c
C06364	1,2-Diacyl-3-O-(alpha-D-glucopyranosyl)-sn-glycerol	C11H16O10R2	C11H16O10R2	0	c
C06365	alpha-Kojibiosyldiacylglycerol	C17H26O15R2	C17H26O15R2	0	c
C16186	L-Ascorbate 6-phosphate	C6H6O9P	C6H6O9P	-3	c
C01355(n=2)	Fructan	C12H22O11	C12H22O11	0	c
C01355(n=2)[e]	Fructan	C12H22O11	C12H22O11	0	e
C05401	Galactosylglycerol	C9H18O8	C9H18O8	0	c
C05401[e]	Galactosylglycerol	C9H18O8	C9H18O8	0	e
C05400	Epimelibiose	C12H22O11	C12H22O11	0	c
C05400[e]	Epimelibiose	C12H22O11	C12H22O11	0	e
C05399	Melibiitol	C12H24O11	C12H24O11	0	c
C05399[e]	Melibiitol	C12H24O11	C12H24O11	0	e
C01235	Galactinol	C12H22O11	C12H22O11	0	c
C01235[e]	Galactinol	C12H22O11	C12H22O11	0	e
C20657	meso-2,3-Butanediol	C4H10O2	C4H10O2	0	c
C04246	But-2-enoyl-[acyl-carrier protein]	C15H25N2O8PRS	C15H25N2O8PRS	-1	c
C05748	(2E)-Hexenoyl-[acp]	C17H29N2O8PRS	C17H29N2O8PRS	-1	c
C05751	(2E)-Octenoyl-[acp]	C19H33N2O8PRS	C19H33N2O8PRS	-1	c
C05758	(2E)-Dodecenoyl-[acp]	C23H41N2O8PRS	C23H41N2O8PRS	-1	c
C02679	Dodecanoate	C12H23O2	C12H23O2	-1	c
C16219	3-Oxostearoyl-[acp]	C29H53N2O9PRS	C29H53N2O9PRS	-1	c
C16220	3-Hydroxystearoyl-[acp]	C29H55N2O9PRS	C29H55N2O9PRS	-1	c
C05760	(2E)-Tetradecenoyl-[acp]	C25H45N2O8PRS	C25H45N2O8PRS	-1	c
C05763	(2E)-Hexadecenoyl-[acp]	C27H49N2O8PRS	C27H49N2O8PRS	-1	c
C16221	(2E)-Octadecenoyl-[acp]	C29H53N2O8PRS	C29H53N2O8PRS	-1	c
C04088	Stearoyl-[acyl-carrier protein]	C29H55N2O8PRS	C29H55N2O8PRS	-1	c
C00681	1-Acyl-sn-glycerol 3-phosphate	C4H6O7PR	C4H6O7PR	-2	c
C00416	1,2-diacyl-sn-glycerol 3-phosphate	C5H6O8PR2	C5H6O8PR2	-1	c
C20897	Glycerophosphoglycoglycerolipid	C20H32O20PR2	C20H32O20PR2	-1	c
C00269	CDP-diacylglycerol	C14H17N3O15P2R2	C14H17N3O15P2R2	-2	c
C03892	Phosphatidylglycerophosphate	C8H12O13P2R2	C8H12O13P2R2	-2	c
C05980	Cardiolipin	C13H16O17P2R4	C13H16O17P2R4	-2	c
C15667	5-phosphoribosyl-5-carboxyaminoimidazole	C9H12N3O9P	C9H12N3O9P	-2	c
C20258	(2S,4S)-4-Hydroxy-2,3,4,5-tetrahydrodipicolinate	C7H6NO5	C7H6NO5	-3	c
C02430	L-Methionyl-tRNA	C15H22N6O4RS	C15H22N6O4RS	1	c
C01647	tRNA(Met)	C10H12N5O3R	C10H12N5O3R	0	c
C03294	N-Formylmethionyl-tRNA	C16H21N6O5RS	C16H21N6O5RS	0	c
C00721(n=3)	Dextrin(n=3)	C18H32O16	C18H32O16	0	c
C06215(n=3)	Levan(n=3)	C18H32O16	C18H32O16	0	c
C06215(n=3)[e]	Levan(n=3)	C18H32O16	C18H32O16	0	e
C06215(n=4)	Levan(n=4)	C24H42O21	C24H42O21	0	c
C00173	Acyl-ACP	C12H20N2O8PR2S	C12H20N2O8PR2S	-1	c
C03539	S-Ribosylhomocysteine	C9H17NO6S	C9H17NO6S	0	c
C11838	(S)-4,5-Dihydroxypentane-2,3-dione	C5H8O4	C5H8O4	0	c
C00038	Zinc	Zn	Zn	2	c
C00038[e]	Zinc	Zn	Zn	2	e
C00250	Pyridoxal	C8H9NO3	C8H9NO3	0	c
C00250[e]	Pyridoxal	C8H9NO3	C8H9NO3	0	e
C00018	Pyridoxal phosphate	C8H8NO6P	C8H8NO6P	-2	c
C00534	Pyridoxamine	C8H13N2O2	C8H13N2O2	1	c
C00534[e]	Pyridoxamine	C8H13N2O2	C8H13N2O2	1	e
C00647	Pyridoxamine phosphate	C8H12N2O5P	C8H12N2O5P	-1	c
C00314	Pyridoxine	C8H11NO3	C8H11NO3	0	c
C00314[e]	Pyridoxine	C8H11NO3	C8H11NO3	0	e
C00627	Pyridoxine phosphate	C8H10NO6P	C8H10NO6P	-2	c
C05892	UDP-N-acetylmuramoyl-L-alanyl-gamma-D-glutamyl-L-lysine	C34H52N7O24P2	C34H52N7O24P2	-3	c
C04702	UDP-N-acetylmuramoyl-L-alanyl-gamma-D-glutamyl-L-lysyl-D-alanyl-D-alanine	C40H62N9O26P2	C40H62N9O26P2	-3	c
C04851	MurAc(oyl-L-Ala-D-gamma-Glu-L-Lys-D-Ala-D-Ala)-diphospho- undecaprenol	C86H140N7O21P2	C86H140N7O21P2	-3	c
C05893	Undecaprenyl-diphospho-N-acetylmuramoyl-(N-acetylglucosamine)-L-alanyl-gamma-D-glutamyl-L-lysyl-D-alanyl-D-alanine	C94H153N8O26P2	C94H153N8O26P2	-3	c
C00886	L-Alanyl-tRNA	C13H18N6O4R	C13H18N6O4R	1	c
C01635	tRNA(Ala)	C10H12N5O3R	C10H12N5O3R	0	c
C17550	Undecaprenyl-diphospho-N-acetylmuramoyl-(N-acetylglucosamine)-L-alanyl-gamma-D-glutamyl-L-lysyl-(L-alanyl)-D-alanyl-D-alanine	C97H158N9O27P2	C97H158N9O27P2	-3	c
C17549	Undecaprenyl-diphospho-N-acetylmuramoyl-(N-acetylglucosamine)-L-alanyl-gamma-D-glutamyl-L-lysyl-(L-alanyl-L-alanyl)-D-alanyl-D-alanine	C100H166N10O28P2	C100H163N10O28P2	-3	c
C05896(LYS)	Lys-type peptidoglycan	C45H73N10O21	C45H73N10O21	-1	c
C00149	L-Malate | (S)-Malate	C4H4O5	C4H4O5	-2	c
C00149[e]	L-Malate | (S)-Malate	C4H4O5	C4H4O5	-2	e
C00179	Agmatine	C5H16N4	C5H16N4	2	c
C00179[e]	Agmatine	C5H16N4	C5H16N4	2	e
C00436	N-Carbamoylputrescine	C5H14N3O	C5H14N3O	1	c
C00134	Putrescine	C4H14N2	C4H14N2	2	c
C00134[e]	Putrescine	C4H14N2	C4H14N2	2	e
C00491	L-Cystine	C6H12N2O4S2	C6H12N2O4S2	0	c
C00491[e]	L-Cystine	C6H12N2O4S2	C6H12N2O4S2	0	e
C00568	4-Aminobenzoate	C7H6NO2	C7H6NO2	-1	c
C00568[e]	4-Aminobenzoate	C7H6NO2	C7H6NO2	-1	e
C00143(polyglu)	5,10-Methylenetetrahydrofolate-polyglutamate	C30H33N9O12	C30H33N9O12	-4	c
C05929	10-Formyltetrahydrofolylpolyglutamate|10-Formyl-THF-polyglutamate	C30H33N9O13	C30H33N9O13	-4	c
C00445(polyglu)	5,10-methenyltetrahydrofolate polyglutamate	C30H32N9O12	C30H32N9O12	-3	c
C06113	L-Aspartyl-tRNA(Asn)	C14H23NO13PR2	C14H23NO13PR2	1	c
C03402	L-Asparaginyl-tRNA(Asn)	C14H24N2O12PR2	C14H24N2O12PR2	1	c
C01637	tRNA(Asn)	C10H17O10PR2	C10H17O10PR2	0	c
C00704	Superoxide anion	O2	O2	-1	c
C00704[e]	Superoxide anion	O2	O2	-1	e
C00027	Hydrogen peroxide	H2O2	H2O2	0	c
C00007	Oxygen	O2	O2	0	c
C00007[e]	Oxygen	O2	O2	0	e
C00138	Reduced ferredoxin	Fe2R4S6	Fe2R4S6	4	c
C00139	Oxidized ferredoxin	Fe2R4S6	Fe2R4S6	6	c
C04494	Guanosine 3'-diphosphate 5'-triphosphate	C10H12N5O20P5	C10H12N5O20P5	-6	c
C20239	6-Carboxytetrahydropterin	C7H8N5O3	C7H8N5O3	-1	c
C00536	Triphosphate	H2O10P3	H2O10P3	-3	c
C20248	7-Carboxy-7-carbaguanine	C7H5N4O3	C7H5N4O3	-1	c
C15996	7-Cyano-7-carbaguanine	C7H5N5O	C7H5N5O	0	c
C16675	7-Aminomethyl-7-carbaguanine	C7H10N5O	C7H10N5O	1	c
C01330	Sodium (Na+)	Na	Na	1	c
C01330[e]	Sodium (Na+)	Na	Na	1	e
C02362	2-Oxosuccinamate	C4H4NO4	C4H4NO4	-1	c
C00140[e]	N-Acetyl-D-glucosamine	C8H15NO6	C8H15NO6	0	e
C00357	N-Acetyl-D-glucosamine 6-phosphate	C8H14NO9P	C8H14NO9P	-2	c
C00088	Nitrite	NO2	NO2	-1	c
C00088[e]	Nitrite	NO2	NO2	-1	e
C00244	Nitrate	NO3	NO3	-1	c
C00244[e]	Nitrate	NO3	NO3	-1	e
C00178	Thymine	C5H6N2O2	C5H6N2O2	0	c
C00178[e]	Thymine	C5H6N2O2	C5H6N2O2	0	e
C00856	DNA cytosine	C19H27N3O17P3R2	C19H27N3O17P3R2	-3	c
C02967	DNA 5-methylcytosine	C20H29N3O17P3R2	C20H29N3O17P3R2	-3	c
C00530	Hydroquinone	C6H6O2	C6H6O2	0	c
C01451[e]	Salicin	C13H18O7	C13H18O7	0	e
C02323	Salicyl alcohol	C7H8O2	C7H8O2	0	c
C06186[e]	Arbutin	C12H16O7	C12H16O7	0	e
C06187	Arbutin 6-phosphate	C12H15O10P	C12H15O10P	-2	c
C06188	Salicin 6-phosphate	C13H17O10P	C13H17O10P	-2	c
C02133	Acyl phosphate	CHO5PR	CHO5PR	-1	c
