# Supplementary material for: Metabolic Modeling of Streptococcus mutans Reveals Complex Nutrient Requirements of an Oral Pathogen
Source: mSystems. 2019 Oct 29;4(5):e00529-19. doi: 10.1128/mSystems.00529-19 (PMC6819733; doi:10.1128/mSystems.00529-19)
Supplement: DATA SET S3 [file mSystems.00529-19-sd003.txt]

[{"map_name":"new_map","map_id":"79MjZmT8TDlE","map_description":"\nLast Modified Mon Aug 05 2019 19:31:04 GMT-0500 (Central Daylight Time)","homepage":"https://escher.github.io","schema":"https://escher.github.io/escher/jsonschema/1-0-0#"},{"reactions":{"1":{"name":"ATP:D-glucose 6-phosphotransferase","bigg_id":"R00299","reversibility":false,"label_x":6.99061340276387,"label_y":920.9994547667629,"gene_reaction_rule":"SMU_542","genes":[{"name":"","bigg_id":"SMU_542"}],"metabolites":[{"bigg_id":"C00002[c]","coefficient":-1},{"bigg_id":"C00008[c]","coefficient":1},{"bigg_id":"C00031[c]","coefficient":-1},{"bigg_id":"C00080[c]","coefficient":1},{"bigg_id":"C00092[c]","coefficient":1}],"segments":{"9":{"from_node_id":"10","to_node_id":"11","b1":null,"b2":null},"10":{"from_node_id":"12","to_node_id":"11","b1":null,"b2":null},"11":{"from_node_id":"10","to_node_id":"13","b1":{"x":-8.00786005945524,"y":844.9984444877185},"b2":{"x":-26.00775397506642,"y":839.7480807834839}},"12":{"from_node_id":"12","to_node_id":"14","b1":{"x":-8.010446408300083,"y":972.9984444615889},"b2":{"x":-36.011542575681574,"y":987.2484444505144}},"13":{"from_node_id":"10","to_node_id":"7","b1":{"x":-8.007940882856644,"y":848.9984444869019},"b2":{"x":-6.006844715475154,"y":680.7484444979764}},"14":{"from_node_id":"12","to_node_id":"15","b1":{"x":-8.010527231701502,"y":976.9984444607722},"b2":{"x":9.98936668390968,"y":982.2488081650068}},"15":{"from_node_id":"12","to_node_id":"16","b1":{"x":-8.010527231701502,"y":976.9984444607722},"b2":{"x":-8.010633308741319,"y":1146.2480807543943}}}},"2":{"name":"D-glucose-6-phosphate aldose-ketose-isomerase","bigg_id":"R00771","reversibility":true,"label_x":4.984955780996813,"label_y":1406.9978382415761,"gene_reaction_rule":"SMU_307","genes":[{"name":"","bigg_id":"SMU_307"}],"metabolites":[{"bigg_id":"C00085[c]","coefficient":-1},{"bigg_id":"C00092[c]","coefficient":1}],"segments":{"16":{"from_node_id":"17","to_node_id":"18","b1":null,"b2":null},"17":{"from_node_id":"19","to_node_id":"18","b1":null,"b2":null},"18":{"from_node_id":"17","to_node_id":"20","b1":{"x":-10.01610403006714,"y":1458.996827936402},"b2":{"x":-10.01720019744863,"y":1534.0280779253276}},"19":{"from_node_id":"19","to_node_id":"16","b1":{"x":-10.013598504623701,"y":1334.9968279617153},"b2":{"x":-10.012502337242196,"y":1280.7468279727898}}}},"3":{"name":"ATP:D-fructose-6-phosphate 1-phosphotransferase","bigg_id":"R00756","reversibility":false,"label_x":4.977883733374199,"label_y":1902.9978381701278,"gene_reaction_rule":"SMU_1191","genes":[{"name":"","bigg_id":"SMU_1191"}],"metabolites":[{"bigg_id":"C00002[c]","coefficient":-1},{"bigg_id":"C00008[c]","coefficient":1},{"bigg_id":"C00080[c]","coefficient":1},{"bigg_id":"C00085[c]","coefficient":-1},{"bigg_id":"C00354[c]","coefficient":1}],"segments":{"20":{"from_node_id":"21","to_node_id":"22","b1":null,"b2":null},"21":{"from_node_id":"23","to_node_id":"22","b1":null,"b2":null},"22":{"from_node_id":"21","to_node_id":"24","b1":{"x":-10.02058972884491,"y":1826.9968278910835},"b2":{"x":21.629174558668907,"y":1828.839237624349}},"23":{"from_node_id":"23","to_node_id":"25","b1":{"x":-10.023176077689754,"y":1954.9968278649537},"b2":{"x":28.182270723678755,"y":2050.8143327366915}},"24":{"from_node_id":"23","to_node_id":"26","b1":{"x":-10.023256901091173,"y":1958.9968278641372},"b2":{"x":7.9766370145200085,"y":1964.2471915683718}},"25":{"from_node_id":"21","to_node_id":"20","b1":{"x":-10.020670552246315,"y":1830.996827890267},"b2":{"x":-12.37577555673981,"y":1649.171998799779}},"26":{"from_node_id":"23","to_node_id":"27","b1":{"x":-10.023256901091173,"y":1958.9968278641372},"b2":{"x":-8.02336297813099,"y":2098.246464157759}}}},"4":{"name":"beta-D-fructose-1,6-bisphosphate D-glyceraldehyde-3-phosphate-lyase (glycerone-phosphate-forming)","bigg_id":"R01068","reversibility":true,"label_x":8.972226111607142,"label_y":2346.996221644941,"gene_reaction_rule":"SMU_99","genes":[{"name":"","bigg_id":"SMU_99"}],"metabolites":[{"bigg_id":"C00111[c]","coefficient":1},{"bigg_id":"C00118[c]","coefficient":1},{"bigg_id":"C00354[c]","coefficient":-1}],"segments":{"27":{"from_node_id":"28","to_node_id":"29","b1":null,"b2":null},"28":{"from_node_id":"30","to_node_id":"29","b1":null,"b2":null},"29":{"from_node_id":"30","to_node_id":"31","b1":{"x":-8.028833699456811,"y":2426.995211339767},"b2":{"x":-254.56523870472893,"y":2532.3894984380677}},"30":{"from_node_id":"30","to_node_id":"32","b1":{"x":-8.02891452285823,"y":2430.9952113389504},"b2":{"x":197.18404809830554,"y":2583.2570651962337}},"31":{"from_node_id":"28","to_node_id":"27","b1":{"x":-6.026328174013372,"y":2274.99521136508},"b2":{"x":-6.025232006631867,"y":2220.7452113761547}}}},"5":{"name":"D-Glyceraldehyde-3-phosphate ketol-isomerase","bigg_id":"R01015","reversibility":true,"label_x":-60.930221060941165,"label_y":2562.3759527760044,"gene_reaction_rule":"SMU_715","genes":[{"name":"","bigg_id":"SMU_715"}],"metabolites":[{"bigg_id":"C00111[c]","coefficient":-1},{"bigg_id":"C00118[c]","coefficient":1}],"segments":{"32":{"from_node_id":"33","to_node_id":"34","b1":null,"b2":null},"33":{"from_node_id":"35","to_node_id":"34","b1":null,"b2":null},"34":{"from_node_id":"33","to_node_id":"31","b1":{"x":-34.15814854778637,"y":2589.9008213770803},"b2":{"x":-184.50931185383973,"y":2590.1508213660054}},"35":{"from_node_id":"35","to_node_id":"32","b1":{"x":-118.51654390124918,"y":2591.4472081211434},"b2":{"x":125.88120345122934,"y":2590.0592555895482}}}},"6":{"name":"D-Glyceraldehyde-3-phosphate:NAD+ oxidoreductase(phosphorylating)","bigg_id":"R01061","reversibility":true,"label_x":822.123333637679,"label_y":3176.898542786094,"gene_reaction_rule":"SMU_360","genes":[{"name":"","bigg_id":"SMU_360"}],"metabolites":[{"bigg_id":"C00003[c]","coefficient":-1},{"bigg_id":"C00004[c]","coefficient":1},{"bigg_id":"C00009[c]","coefficient":-1},{"bigg_id":"C00080[c]","coefficient":1},{"bigg_id":"C00118[c]","coefficient":-1},{"bigg_id":"C00236[c]","coefficient":1}],"segments":{"36":{"from_node_id":"36","to_node_id":"37","b1":null,"b2":null},"37":{"from_node_id":"38","to_node_id":"37","b1":null,"b2":null},"38":{"from_node_id":"36","to_node_id":"39","b1":{"x":684.252473832325,"y":3204.2198149986307},"b2":{"x":715.0928568115057,"y":3162.221614189006}},"39":{"from_node_id":"38","to_node_id":"40","b1":{"x":1023.1534132026964,"y":3207.7419387048058},"b2":{"x":1050.0373971160311,"y":3240.70394906428}},"40":{"from_node_id":"36","to_node_id":"41","b1":{"x":684.252473832325,"y":3204.2198149986307},"b2":{"x":678.840617063089,"y":3222.1718150629476}},"41":{"from_node_id":"38","to_node_id":"42","b1":{"x":1027.1532510602178,"y":3207.777954167301},"b2":{"x":1053.8926224778918,"y":3189.82619824361}},"42":{"from_node_id":"36","to_node_id":"32","b1":{"x":688.2523116898458,"y":3204.2558304611284},"b2":{"x":303.629941659907,"y":2670.168363755773}},"43":{"from_node_id":"38","to_node_id":"43","b1":{"x":1027.1532510602178,"y":3207.777954167301},"b2":{"x":1142.755586510354,"y":3211.1401118565636}}}},"7":{"name":"ATP:3-phospho-D-glycerate 1-phosphotransferase","bigg_id":"R01512","reversibility":true,"label_x":1413.4255320416046,"label_y":3168.525943542078,"gene_reaction_rule":"SMU_361","genes":[{"name":"","bigg_id":"SMU_361"}],"metabolites":[{"bigg_id":"C00002[c]","coefficient":1},{"bigg_id":"C00008[c]","coefficient":-1},{"bigg_id":"C00197[c]","coefficient":1},{"bigg_id":"C00236[c]","coefficient":-1}],"segments":{"44":{"from_node_id":"44","to_node_id":"45","b1":null,"b2":null},"45":{"from_node_id":"46","to_node_id":"45","b1":null,"b2":null},"46":{"from_node_id":"46","to_node_id":"47","b1":{"x":1560.152118648552,"y":3206.5658690663263},"b2":{"x":1563.8597858411208,"y":3229.830908356918}},"47":{"from_node_id":"44","to_node_id":"48","b1":{"x":1418.606831116455,"y":3205.2913626547124},"b2":{"x":1419.054402993383,"y":3217.4882697534376}},"48":{"from_node_id":"46","to_node_id":"49","b1":{"x":1564.151956506078,"y":3206.6018845288227},"b2":{"x":1662.3500051453402,"y":3204.191271113266}},"49":{"from_node_id":"44","to_node_id":"43","b1":{"x":1422.606668973978,"y":3205.327378117212},"b2":{"x":1270.1482000107721,"y":3206.5307253997885}}}},"9":{"name":"D-glyceraldehyde 3-phosphate:NADP+ oxidoreductase","bigg_id":"R01058","reversibility":false,"label_x":944.7512422272512,"label_y":3030.2571311771594,"gene_reaction_rule":"SMU_676","genes":[{"name":"","bigg_id":"SMU_676"}],"metabolites":[{"bigg_id":"C00001[c]","coefficient":-1},{"bigg_id":"C00005[c]","coefficient":1},{"bigg_id":"C00006[c]","coefficient":-1},{"bigg_id":"C00080[c]","coefficient":2},{"bigg_id":"C00118[c]","coefficient":-1},{"bigg_id":"C00197[c]","coefficient":1}],"segments":{"58":{"from_node_id":"58","to_node_id":"59","b1":null,"b2":null},"59":{"from_node_id":"60","to_node_id":"59","b1":null,"b2":null},"60":{"from_node_id":"58","to_node_id":"61","b1":{"x":714.0444329804875,"y":2990.514735206172},"b2":{"x":663.5977481944251,"y":2904.7853380794795}},"61":{"from_node_id":"60","to_node_id":"62","b1":{"x":1163.0739980258918,"y":2982.248580567316},"b2":{"x":1151.030825361538,"y":2905.2996326625203}},"62":{"from_node_id":"58","to_node_id":"63","b1":{"x":714.0444329804875,"y":2990.514735206172},"b2":{"x":706.3218256256052,"y":2899.0010948933013}},"63":{"from_node_id":"60","to_node_id":"64","b1":{"x":1167.063599539385,"y":2981.9603449630654},"b2":{"x":1206.2660004372442,"y":2917.483281038891}},"64":{"from_node_id":"58","to_node_id":"32","b1":{"x":611.5990896981707,"y":2985.3962737634793},"b2":{"x":365.1716151744024,"y":2595.9217974148705}},"65":{"from_node_id":"60","to_node_id":"49","b1":{"x":1167.063599539385,"y":2981.9603449630654},"b2":{"x":1622.7021630701988,"y":2971.4814821631953}}}},"10":{"name":"2-Phospho-D-glycerate 2,3-phosphomutase","bigg_id":"R01518","reversibility":true,"label_x":1899.3743524198753,"label_y":3180.994773643049,"gene_reaction_rule":"SMU_596","genes":[{"name":"","bigg_id":"SMU_596"}],"metabolites":[{"bigg_id":"C00197[c]","coefficient":-1},{"bigg_id":"C00631[c]","coefficient":1}],"segments":{"66":{"from_node_id":"66","to_node_id":"67","b1":null,"b2":null},"67":{"from_node_id":"68","to_node_id":"67","b1":null,"b2":null},"68":{"from_node_id":"66","to_node_id":"49","b1":{"x":1855.5531351595432,"y":3205.9824324118363},"b2":{"x":1793.5619957669064,"y":3205.424249896567}},"69":{"from_node_id":"68","to_node_id":"69","b1":{"x":2034.0520149927015,"y":3207.0989117492595},"b2":{"x":2088.2998159353374,"y":3207.5873714593877}}}},"20":{"name":"citrate hydro-lyase","bigg_id":"R01325","reversibility":true,"label_x":5413.018456934078,"label_y":4098.023667787409,"gene_reaction_rule":"SMU_670","genes":[{"name":"","bigg_id":"SMU_670"}],"metabolites":[{"bigg_id":"C00001[c]","coefficient":1},{"bigg_id":"C00158[c]","coefficient":-1},{"bigg_id":"C00417[c]","coefficient":1}],"segments":{"133":{"from_node_id":"133","to_node_id":"134","b1":null,"b2":null},"134":{"from_node_id":"135","to_node_id":"134","b1":null,"b2":null},"135":{"from_node_id":"135","to_node_id":"136","b1":{"x":5615.641215090841,"y":4114.851453311664},"b2":{"x":5630.364930044576,"y":4110.521853269749}},"136":{"from_node_id":"133","to_node_id":"1649","b1":{"x":5394.5334705414325,"y":4137.454382667749},"b2":{"x":5277.94903295151,"y":4135.820347825556}},"137":{"from_node_id":"135","to_node_id":"137","b1":{"x":5671.126237393495,"y":4136.458635029256},"b2":{"x":6155.6132032331425,"y":4135.525662128055}}}},"21":{"name":"isocitrate hydro-lyase","bigg_id":"R01900","reversibility":true,"label_x":6521.192563633922,"label_y":4098.8169207016745,"gene_reaction_rule":"SMU_670","genes":[{"name":"","bigg_id":"SMU_670"}],"metabolites":[{"bigg_id":"C00001[c]","coefficient":-1},{"bigg_id":"C00311[c]","coefficient":1},{"bigg_id":"C00417[c]","coefficient":-1}],"segments":{"138":{"from_node_id":"138","to_node_id":"139","b1":null,"b2":null},"139":{"from_node_id":"140","to_node_id":"139","b1":null,"b2":null},"140":{"from_node_id":"138","to_node_id":"141","b1":{"x":6505.192617954581,"y":4138.901598466798},"b2":{"x":6476.198542398996,"y":4102.435349780616}},"141":{"from_node_id":"140","to_node_id":"142","b1":{"x":6676.085090730427,"y":4141.722482344188},"b2":{"x":6894.3467648304895,"y":4141.763963771622}},"142":{"from_node_id":"138","to_node_id":"137","b1":{"x":6509.192614662418,"y":4138.8964664810355},"b2":{"x":6302.447579182161,"y":4141.216706921203}}}},"26":{"name":"Isocitrate:NADP+ oxidoreductase (decarboxylating)","bigg_id":"R00267","reversibility":false,"label_x":7201.454584684307,"label_y":4105.625380441582,"gene_reaction_rule":"SMU_672","genes":[{"name":"","bigg_id":"SMU_672"}],"metabolites":[{"bigg_id":"C00005[c]","coefficient":1},{"bigg_id":"C00006[c]","coefficient":-1},{"bigg_id":"C00011[c]","coefficient":1},{"bigg_id":"C00026[c]","coefficient":1},{"bigg_id":"C00311[c]","coefficient":-1}],"segments":{"165":{"from_node_id":"165","to_node_id":"166","b1":null,"b2":null},"166":{"from_node_id":"167","to_node_id":"166","b1":null,"b2":null},"167":{"from_node_id":"167","to_node_id":"168","b1":{"x":7424.18889890391,"y":4138.950798924116},"b2":{"x":7422.066165645125,"y":4182.929023228089}},"168":{"from_node_id":"165","to_node_id":"169","b1":{"x":7139.298280757201,"y":4141.539375675342},"b2":{"x":7122.213391136721,"y":4152.452417791048}},"169":{"from_node_id":"167","to_node_id":"170","b1":{"x":7428.188895611747,"y":4138.945666938351},"b2":{"x":7482.242912662294,"y":4139.312656070017}},"170":{"from_node_id":"167","to_node_id":"171","b1":{"x":7428.188895611747,"y":4138.945666938351},"b2":{"x":7374.517103845341,"y":3556.554118756183}},"171":{"from_node_id":"165","to_node_id":"142","b1":{"x":7143.29827746504,"y":4141.534243689574},"b2":{"x":7011.846668123257,"y":4141.613211689768}}}},"30":{"name":"Acetyl-CoA:orthophosphate acetyltransferase","bigg_id":"R00230","reversibility":true,"label_x":4263.737363029635,"label_y":5657.986607591181,"gene_reaction_rule":"SMU_1043c","genes":[{"name":"","bigg_id":"SMU_1043c"}],"metabolites":[{"bigg_id":"C00009[c]","coefficient":1},{"bigg_id":"C00010[c]","coefficient":-1},{"bigg_id":"C00024[c]","coefficient":1},{"bigg_id":"C00227[c]","coefficient":-1}],"segments":{"191":{"from_node_id":"191","to_node_id":"192","b1":null,"b2":null},"192":{"from_node_id":"193","to_node_id":"192","b1":null,"b2":null},"193":{"from_node_id":"193","to_node_id":"194","b1":{"x":4133.990292717135,"y":5695.616978684931},"b2":{"x":4133.47979467026,"y":5756.272252122431}},"194":{"from_node_id":"191","to_node_id":"195","b1":{"x":4466.98125951401,"y":5682.591832200556},"b2":{"x":4485.020077873385,"y":5790.875523606806}},"195":{"from_node_id":"193","to_node_id":"1599","b1":{"x":4137.990292717135,"y":5695.616978684931},"b2":{"x":3745.139706779635,"y":5683.681920091181}},"196":{"from_node_id":"191","to_node_id":"196","b1":{"x":4487.56084935776,"y":5689.692418138056},"b2":{"x":4587.600155998385,"y":5670.961705247431}}}},"31":{"name":"ATP:acetate phosphotransferase","bigg_id":"R00315","reversibility":true,"label_x":4971.473691154635,"label_y":5958.371861497431,"gene_reaction_rule":"SMU_1978","genes":[{"name":"","bigg_id":"SMU_1978"}],"metabolites":[{"bigg_id":"C00002[c]","coefficient":-1},{"bigg_id":"C00008[c]","coefficient":1},{"bigg_id":"C00033[c]","coefficient":-1},{"bigg_id":"C00227[c]","coefficient":1}],"segments":{"197":{"from_node_id":"197","to_node_id":"198","b1":null,"b2":null},"198":{"from_node_id":"199","to_node_id":"198","b1":null,"b2":null},"199":{"from_node_id":"197","to_node_id":"200","b1":{"x":4931.272030998385,"y":5946.983433763056},"b2":{"x":4966.564511467135,"y":6041.772496263056}},"200":{"from_node_id":"199","to_node_id":"201","b1":{"x":4931.776425529635,"y":5642.911656419306},"b2":{"x":4988.140683342135,"y":5611.147496263056}},"201":{"from_node_id":"197","to_node_id":"208","b1":{"x":4958.969784904635,"y":6304.813023606806},"b2":{"x":4878.90948217026,"y":6128.494664231806}},"202":{"from_node_id":"199","to_node_id":"196","b1":{"x":4895.491269279635,"y":5633.432896653681},"b2":{"x":4718.015683342135,"y":5664.239537278681}}}},"32":{"name":"Acetyl phosphate phosphohydrolase","bigg_id":"R00317","reversibility":false,"label_x":4535.64483373276,"label_y":5946.835240403681,"gene_reaction_rule":"SMU_1725","genes":[{"name":"","bigg_id":"SMU_1725"}],"metabolites":[{"bigg_id":"C00001[c]","coefficient":-1},{"bigg_id":"C00009[c]","coefficient":1},{"bigg_id":"C00033[c]","coefficient":1},{"bigg_id":"C00080[c]","coefficient":1},{"bigg_id":"C00227[c]","coefficient":-1}],"segments":{"203":{"from_node_id":"203","to_node_id":"204","b1":null,"b2":null},"204":{"from_node_id":"205","to_node_id":"204","b1":null,"b2":null},"205":{"from_node_id":"203","to_node_id":"206","b1":{"x":4659.265683342135,"y":5849.070836106806},"b2":{"x":4671.48418920151,"y":5837.450963059931}},"206":{"from_node_id":"205","to_node_id":"207","b1":{"x":4658.72686498276,"y":6026.841588059931},"b2":{"x":4691.46612279526,"y":6085.552769700556}},"207":{"from_node_id":"205","to_node_id":"208","b1":{"x":4658.72686498276,"y":6022.841588059931},"b2":{"x":4661.096249748385,"y":6133.965367356806}},"208":{"from_node_id":"205","to_node_id":"209","b1":{"x":4658.72686498276,"y":6026.841588059931},"b2":{"x":4728.81084935776,"y":6047.940465013056}},"209":{"from_node_id":"203","to_node_id":"196","b1":{"x":4659.265683342135,"y":5853.070836106806},"b2":{"x":4659.265683342135,"y":5722.989537278681}}}},"34":{"name":"D-Fructose 6-phosphate:D-glyceraldehyde-3-phosphate glycolaldehyde","bigg_id":"R01067","reversibility":true,"label_x":1082.2677455213434,"label_y":1442.723024202397,"gene_reaction_rule":"SMU_291","genes":[{"name":"","bigg_id":"SMU_291"}],"metabolites":[{"bigg_id":"C00085[c]","coefficient":-1},{"bigg_id":"C00118[c]","coefficient":-1},{"bigg_id":"C00231[c]","coefficient":1},{"bigg_id":"C00279[c]","coefficient":1}],"segments":{"216":{"from_node_id":"216","to_node_id":"217","b1":null,"b2":null},"217":{"from_node_id":"218","to_node_id":"217","b1":null,"b2":null},"218":{"from_node_id":"216","to_node_id":"20","b1":{"x":327.9938197400933,"y":1567.259645296147},"b2":{"x":72.73161270884327,"y":1628.7690447102095}},"219":{"from_node_id":"216","to_node_id":"32","b1":{"x":323.9938197400933,"y":1567.259645296147},"b2":{"x":358.5276332166558,"y":2491.6765154133345}},"220":{"from_node_id":"218","to_node_id":"220","b1":{"x":1433.0207972791559,"y":1516.114869905522},"b2":{"x":1608.0832972791559,"y":1575.3898943195845}},"221":{"from_node_id":"218","to_node_id":"221","b1":{"x":1545.9799037244684,"y":1399.942506624272},"b2":{"x":1596.2203822400934,"y":1403.7512224445845}}}},"35":{"name":"D-Ribulose-5-phosphate 3-epimerase","bigg_id":"R01529","reversibility":true,"label_x":1853.4463343885309,"label_y":1540.129274202397,"gene_reaction_rule":"SMU_352","genes":[{"name":"","bigg_id":"SMU_352"}],"metabolites":[{"bigg_id":"C00199[c]","coefficient":1},{"bigg_id":"C00231[c]","coefficient":-1}],"segments":{"222":{"from_node_id":"222","to_node_id":"223","b1":null,"b2":null},"223":{"from_node_id":"224","to_node_id":"223","b1":null,"b2":null},"224":{"from_node_id":"224","to_node_id":"225","b1":{"x":1903.8332972791559,"y":1575.3898943195845},"b2":{"x":2090.788131263531,"y":1573.020143343022}},"225":{"from_node_id":"222","to_node_id":"220","b1":{"x":1779.8332972791559,"y":1575.3898943195845},"b2":{"x":1725.5832972791559,"y":1575.3898943195845}}}},"37":{"name":"D-Ribose-5-phosphate ketol-isomerase","bigg_id":"R01056","reversibility":true,"label_x":2241.362105872906,"label_y":1544.8686540852095,"gene_reaction_rule":"SMU_1234","genes":[{"name":"","bigg_id":"SMU_1234"}],"metabolites":[{"bigg_id":"C00117[c]","coefficient":1},{"bigg_id":"C00199[c]","coefficient":-1}],"segments":{"232":{"from_node_id":"232","to_node_id":"233","b1":null,"b2":null},"233":{"from_node_id":"234","to_node_id":"233","b1":null,"b2":null},"234":{"from_node_id":"234","to_node_id":"235","b1":{"x":2327.294967201031,"y":1570.6503923664595},"b2":{"x":2488.183150794781,"y":1570.6503923664595}},"235":{"from_node_id":"232","to_node_id":"225","b1":{"x":2203.294967201031,"y":1570.6503923664595},"b2":{"x":2208.288131263531,"y":1573.020143343022}}}},"38":{"name":"ATP:D-ribose-5-phosphate pyrophosphotransferase","bigg_id":"R01049","reversibility":false,"label_x":2728.8068080213434,"label_y":1540.129274202397,"gene_reaction_rule":"SMU_1050 and SMU_23","genes":[{"name":"","bigg_id":"SMU_1050"},{"name":"","bigg_id":"SMU_23"}],"metabolites":[{"bigg_id":"C00002[c]","coefficient":-1},{"bigg_id":"C00020[c]","coefficient":1},{"bigg_id":"C00080[c]","coefficient":1},{"bigg_id":"C00117[c]","coefficient":-1},{"bigg_id":"C00119[c]","coefficient":1}],"segments":{"236":{"from_node_id":"236","to_node_id":"237","b1":null,"b2":null},"237":{"from_node_id":"238","to_node_id":"237","b1":null,"b2":null},"238":{"from_node_id":"236","to_node_id":"239","b1":{"x":2655.933150794781,"y":1570.6503923664595},"b2":{"x":2650.683150794781,"y":1588.6503923664595}},"239":{"from_node_id":"238","to_node_id":"240","b1":{"x":2900.0502162244684,"y":1568.280641389897},"b2":{"x":2961.409957435406,"y":1599.0871599445845}},"240":{"from_node_id":"238","to_node_id":"241","b1":{"x":2904.0502162244684,"y":1568.280641389897},"b2":{"x":2940.106490638531,"y":1562.129274202397}},"241":{"from_node_id":"236","to_node_id":"235","b1":{"x":2659.933150794781,"y":1570.6503923664595},"b2":{"x":2605.683150794781,"y":1570.6503923664595}},"242":{"from_node_id":"238","to_node_id":"242","b1":{"x":2904.0502162244684,"y":1568.280641389897},"b2":{"x":3498.1659388807184,"y":1565.199586702397}}}},"39":{"name":"Sedoheptulose-7-phosphate:D-glyceraldehyde-3-phosphate","bigg_id":"R01641","reversibility":true,"label_x":2119.029342201031,"label_y":1084.6077287922408,"gene_reaction_rule":"SMU_291","genes":[{"name":"","bigg_id":"SMU_291"}],"metabolites":[{"bigg_id":"C00117[c]","coefficient":1},{"bigg_id":"C00118[c]","coefficient":-1},{"bigg_id":"C00231[c]","coefficient":1},{"bigg_id":"C05382[c]","coefficient":-1}],"segments":{"243":{"from_node_id":"243","to_node_id":"244","b1":null,"b2":null},"244":{"from_node_id":"245","to_node_id":"244","b1":null,"b2":null},"245":{"from_node_id":"245","to_node_id":"235","b1":{"x":2193.2650599744684,"y":1171.935426546147},"b2":{"x":2445.3617396619684,"y":1413.7148454914595}},"246":{"from_node_id":"243","to_node_id":"247","b1":{"x":2032.0884242322809,"y":965.7686174641158},"b2":{"x":1896.5033412244684,"y":1019.3146379719283}},"247":{"from_node_id":"245","to_node_id":"220","b1":{"x":1739.4032435682184,"y":1421.8165910969283},"b2":{"x":1877.7447963025934,"y":1445.109498811772}},"248":{"from_node_id":"243","to_node_id":"231","b1":{"x":1988.6938929822809,"y":1060.5578630695845},"b2":{"x":1894.1584925916559,"y":1048.7094133625533}}}},"40":{"name":"2-Deoxy-D-ribose-5-phosphate acetaldehyde-lyase","bigg_id":"R01066","reversibility":true,"label_x":2018.5597377088434,"label_y":901.5004900227095,"gene_reaction_rule":"SMU_1123","genes":[{"name":"","bigg_id":"SMU_1123"}],"metabolites":[{"bigg_id":"C00084[c]","coefficient":1},{"bigg_id":"C00118[c]","coefficient":1},{"bigg_id":"C00673[c]","coefficient":-1}],"segments":{"249":{"from_node_id":"249","to_node_id":"250","b1":null,"b2":null},"250":{"from_node_id":"251","to_node_id":"250","b1":null,"b2":null},"251":{"from_node_id":"251","to_node_id":"252","b1":{"x":1957.5348353650934,"y":943.870240999272},"b2":{"x":1923.8479457166559,"y":845.7534197102095}},"252":{"from_node_id":"251","to_node_id":"247","b1":{"x":1961.5348353650934,"y":943.870240999272},"b2":{"x":1881.2178187635309,"y":948.6096819172408}},"253":{"from_node_id":"249","to_node_id":"253","b1":{"x":2085.5348353650934,"y":943.870240999272},"b2":{"x":2200.2133021619684,"y":943.8703630695845}}}},"42":{"name":"2-Deoxy-D-ribose 1-phosphate 1,5-phosphomutase","bigg_id":"R02749","reversibility":true,"label_x":2445.1813197400934,"label_y":901.8955095539595,"gene_reaction_rule":"SMU_1233","genes":[{"name":"","bigg_id":"SMU_1233"}],"metabolites":[{"bigg_id":"C00672[c]","coefficient":1},{"bigg_id":"C00673[c]","coefficient":-1}],"segments":{"262":{"from_node_id":"262","to_node_id":"263","b1":null,"b2":null},"263":{"from_node_id":"264","to_node_id":"263","b1":null,"b2":null},"264":{"from_node_id":"264","to_node_id":"265","b1":{"x":2578.5089564588434,"y":941.8955095539595},"b2":{"x":2614.9860072400934,"y":941.500612093022}},"265":{"from_node_id":"262","to_node_id":"253","b1":{"x":2418.9628138807184,"y":941.8955095539595},"b2":{"x":2348.5196986463434,"y":940.3157366047408}}}},"44":{"name":"L-ascorbate 6-phosphate lactonase","bigg_id":"R07677","reversibility":false,"label_x":1410.739990234375,"label_y":1914.1077270507812,"gene_reaction_rule":"SMU_290","genes":[{"name":"","bigg_id":"SMU_290"}],"metabolites":[{"bigg_id":"C00001[c]","coefficient":-1},{"bigg_id":"C14899[c]","coefficient":1},{"bigg_id":"C16186[c]","coefficient":-1}],"segments":{"272":{"from_node_id":"273","to_node_id":"274","b1":null,"b2":null},"273":{"from_node_id":"275","to_node_id":"274","b1":null,"b2":null},"274":{"from_node_id":"273","to_node_id":"276","b1":{"x":1394.739990234375,"y":1954.1077270507812},"b2":{"x":1389.489990234375,"y":1972.1077270507812}},"275":{"from_node_id":"275","to_node_id":"277","b1":{"x":1522.739990234375,"y":1954.1077270507812},"b2":{"x":1576.989990234375,"y":1954.1077270507812}},"276":{"from_node_id":"273","to_node_id":"272","b1":{"x":1398.739990234375,"y":1954.1077270507812},"b2":{"x":1338.552490234375,"y":1954.1077270507812}}}},"45":{"name":"3-dehydro-L-gulonate-6-phosphate carboxy-lyase","bigg_id":"R07125","reversibility":false,"label_x":1760.739990234375,"label_y":1914.1077270507812,"gene_reaction_rule":"SMU_273","genes":[{"name":"","bigg_id":"SMU_273"}],"metabolites":[{"bigg_id":"C00011[c]","coefficient":1},{"bigg_id":"C00080[c]","coefficient":-1},{"bigg_id":"C03291[c]","coefficient":1},{"bigg_id":"C14899[c]","coefficient":-1}],"segments":{"277":{"from_node_id":"278","to_node_id":"279","b1":null,"b2":null},"278":{"from_node_id":"280","to_node_id":"279","b1":null,"b2":null},"279":{"from_node_id":"280","to_node_id":"281","b1":{"x":1876.739990234375,"y":1954.1077270507812},"b2":{"x":1881.989990234375,"y":1972.1077270507812}},"280":{"from_node_id":"278","to_node_id":"282","b1":{"x":1744.739990234375,"y":1954.1077270507812},"b2":{"x":1739.489990234375,"y":1972.1077270507812}},"281":{"from_node_id":"280","to_node_id":"283","b1":{"x":1872.739990234375,"y":1954.1077270507812},"b2":{"x":1926.989990234375,"y":1954.1077270507812}},"282":{"from_node_id":"278","to_node_id":"277","b1":{"x":1748.739990234375,"y":1954.1077270507812},"b2":{"x":1694.489990234375,"y":1954.1077270507812}}}},"46":{"name":"L-ribulose-5-phosphate 3-epimerase","bigg_id":"R03244","reversibility":false,"label_x":2110.739990234375,"label_y":1914.1077270507812,"gene_reaction_rule":"SMU_274","genes":[{"name":"","bigg_id":"SMU_274"}],"metabolites":[{"bigg_id":"C01101[c]","coefficient":1},{"bigg_id":"C03291[c]","coefficient":-1}],"segments":{"283":{"from_node_id":"284","to_node_id":"285","b1":null,"b2":null},"284":{"from_node_id":"286","to_node_id":"285","b1":null,"b2":null},"285":{"from_node_id":"286","to_node_id":"287","b1":{"x":2222.739990234375,"y":1954.1077270507812},"b2":{"x":2276.989990234375,"y":1954.1077270507812}},"286":{"from_node_id":"284","to_node_id":"283","b1":{"x":2098.739990234375,"y":1954.1077270507812},"b2":{"x":2044.489990234375,"y":1954.1077270507812}}}},"47":{"name":"L-ribulose-5-phosphate 4-epimerase","bigg_id":"R05850","reversibility":true,"label_x":2163.6817626953125,"label_y":1737.4465942382812,"gene_reaction_rule":"SMU_275","genes":[{"name":"","bigg_id":"SMU_275"}],"metabolites":[{"bigg_id":"C00231[c]","coefficient":1},{"bigg_id":"C01101[c]","coefficient":-1}],"segments":{"287":{"from_node_id":"288","to_node_id":"289","b1":null,"b2":null},"288":{"from_node_id":"290","to_node_id":"289","b1":null,"b2":null},"289":{"from_node_id":"290","to_node_id":"220","b1":{"x":1955.0162353515625,"y":1652.7212524414062},"b2":{"x":1786.1770629882812,"y":1635.4093627929688}},"290":{"from_node_id":"288","to_node_id":"287","b1":{"x":2354.3109130859375,"y":1876.9905395507812},"b2":{"x":2337.83251953125,"y":1897.4502563476562}}}},"49":{"name":"ATP:D-fructose-1-phosphate 6-phosphotransferase","bigg_id":"R02071","reversibility":false,"label_x":-750.38279306252,"label_y":2354.9237571881395,"gene_reaction_rule":"SMU_113 or SMU_871","genes":[{"name":"","bigg_id":"SMU_113"},{"name":"","bigg_id":"SMU_871"}],"metabolites":[{"bigg_id":"C00002[c]","coefficient":-1},{"bigg_id":"C00008[c]","coefficient":1},{"bigg_id":"C00080[c]","coefficient":1},{"bigg_id":"C00354[c]","coefficient":1},{"bigg_id":"C01094[c]","coefficient":-1}],"segments":{"297":{"from_node_id":"299","to_node_id":"300","b1":null,"b2":null},"298":{"from_node_id":"301","to_node_id":"300","b1":null,"b2":null},"299":{"from_node_id":"299","to_node_id":"302","b1":{"x":-801.6724445901564,"y":2407.233780217158},"b2":{"x":-800.2359052410154,"y":2425.28374959019}},"300":{"from_node_id":"301","to_node_id":"303","b1":{"x":-619.4191130234076,"y":2408.9146540148067},"b2":{"x":-606.4637960001087,"y":2472.706483114047}},"301":{"from_node_id":"301","to_node_id":"304","b1":{"x":-615.4200407548226,"y":2409.000799186705},"b2":{"x":-523.3913100955622,"y":2435.3207867729916}},"302":{"from_node_id":"301","to_node_id":"27","b1":{"x":-615.4200407548226,"y":2409.000799186705},"b2":{"x":-84.54997717991137,"y":2302.0986832108742}},"303":{"from_node_id":"299","to_node_id":"297","b1":{"x":-797.6733723215727,"y":2407.319925389054},"b2":{"x":-898.3867636767518,"y":2407.977006371855}}}},"55":{"name":"D-Mannose-6-phosphate ketol-isomerase","bigg_id":"R00772","reversibility":true,"label_x":-443.9010009765625,"label_y":1851.4227294921875,"gene_reaction_rule":"SMU_1839","genes":[{"name":"","bigg_id":"SMU_1839"}],"metabolites":[{"bigg_id":"C00085[c]","coefficient":1},{"bigg_id":"C00275[c]","coefficient":-1}],"segments":{"336":{"from_node_id":"340","to_node_id":"341","b1":null,"b2":null},"337":{"from_node_id":"342","to_node_id":"341","b1":null,"b2":null},"338":{"from_node_id":"342","to_node_id":"20","b1":{"x":-180.7218017578125,"y":1842.51171875},"b2":{"x":-63.3009033203125,"y":1684.0064697265625}},"339":{"from_node_id":"340","to_node_id":"337","b1":{"x":-438.1153564453125,"y":1900.315673828125},"b2":{"x":-492.3653564453125,"y":1900.315673828125}}}},"57":{"name":"D-Mannitol-1-phosphate:NAD+ 5-oxidoreductase","bigg_id":"R00758","reversibility":true,"label_x":-732.208740234375,"label_y":2034.8668212890625,"gene_reaction_rule":"SMU_1182","genes":[{"name":"","bigg_id":"SMU_1182"}],"metabolites":[{"bigg_id":"C00003[c]","coefficient":-1},{"bigg_id":"C00004[c]","coefficient":1},{"bigg_id":"C00080[c]","coefficient":1},{"bigg_id":"C00085[c]","coefficient":1},{"bigg_id":"C00644[c]","coefficient":-1}],"segments":{"346":{"from_node_id":"351","to_node_id":"352","b1":null,"b2":null},"347":{"from_node_id":"353","to_node_id":"352","b1":null,"b2":null},"348":{"from_node_id":"351","to_node_id":"354","b1":{"x":-748.208740234375,"y":2074.8668212890625},"b2":{"x":-753.458740234375,"y":2092.8668212890625}},"349":{"from_node_id":"353","to_node_id":"355","b1":{"x":-620.208740234375,"y":2074.8668212890625},"b2":{"x":-613.0789794921875,"y":2110.2069091796875}},"350":{"from_node_id":"353","to_node_id":"356","b1":{"x":-616.208740234375,"y":2074.8668212890625},"b2":{"x":-537.92236328125,"y":2085.13916015625}},"351":{"from_node_id":"353","to_node_id":"20","b1":{"x":-616.208740234375,"y":2074.8668212890625},"b2":{"x":-87.0340576171875,"y":1888.5194091796875}},"352":{"from_node_id":"351","to_node_id":"349","b1":{"x":-744.208740234375,"y":2074.8668212890625},"b2":{"x":-798.458740234375,"y":2074.8668212890625}}}},"60":{"name":"D-sorbitol-6-phosphate:NAD 2-oxidoreductase","bigg_id":"R07133","reversibility":true,"label_x":-766.44189453125,"label_y":1159.396484375,"gene_reaction_rule":"SMU_308","genes":[{"name":"","bigg_id":"SMU_308"}],"metabolites":[{"bigg_id":"C00003[c]","coefficient":-1},{"bigg_id":"C00004[c]","coefficient":1},{"bigg_id":"C00080[c]","coefficient":1},{"bigg_id":"C00085[c]","coefficient":1},{"bigg_id":"C01096[c]","coefficient":-1}],"segments":{"362":{"from_node_id":"369","to_node_id":"370","b1":null,"b2":null},"363":{"from_node_id":"371","to_node_id":"370","b1":null,"b2":null},"364":{"from_node_id":"369","to_node_id":"372","b1":{"x":-736.3385009765625,"y":1199.396484375},"b2":{"x":-755.7742919921875,"y":1217.396240234375}},"365":{"from_node_id":"371","to_node_id":"373","b1":{"x":-382.5506591796875,"y":1182.8466796875},"b2":{"x":-434.692626953125,"y":1123.7401123046875}},"366":{"from_node_id":"371","to_node_id":"374","b1":{"x":-378.5506591796875,"y":1182.8466796875},"b2":{"x":-408.29736328125,"y":1257.6573486328125}},"367":{"from_node_id":"371","to_node_id":"20","b1":{"x":-378.5506591796875,"y":1182.8466796875},"b2":{"x":-164.6671142578125,"y":1426.137451171875}},"368":{"from_node_id":"369","to_node_id":"367","b1":{"x":-732.3385009765625,"y":1199.396484375},"b2":{"x":-887.070068359375,"y":1202.9429931640625}}}},"62":{"name":"1-alpha-D-Galactosyl-myo-inositol galactohydrolase","bigg_id":"R01194","reversibility":false,"label_x":-1852.5703125,"label_y":-181.94195556640625,"gene_reaction_rule":"SMU_877","genes":[{"name":"","bigg_id":"SMU_877"}],"metabolites":[{"bigg_id":"C00001[c]","coefficient":-1},{"bigg_id":"C00124[c]","coefficient":1},{"bigg_id":"C00137[c]","coefficient":1},{"bigg_id":"C01235[c]","coefficient":-1}],"segments":{"378":{"from_node_id":"386","to_node_id":"387","b1":null,"b2":null},"379":{"from_node_id":"388","to_node_id":"387","b1":null,"b2":null},"380":{"from_node_id":"386","to_node_id":"389","b1":{"x":-1868.5703125,"y":-141.94195556640625},"b2":{"x":-1873.8203125,"y":-123.94195556640625}},"381":{"from_node_id":"388","to_node_id":"390","b1":{"x":-1740.5703125,"y":-141.94195556640625},"b2":{"x":-1480.628662109375,"y":-2.449920654296875}},"382":{"from_node_id":"388","to_node_id":"391","b1":{"x":-1736.5703125,"y":-141.94195556640625},"b2":{"x":-1731.3203125,"y":-123.94195556640625}},"383":{"from_node_id":"386","to_node_id":"384","b1":{"x":-1864.5703125,"y":-141.94195556640625},"b2":{"x":-1918.8203125,"y":-141.94195556640625}}}},"63":{"name":"ATP:D-galactose 1-phosphotransferase","bigg_id":"R01092","reversibility":false,"label_x":-1157.9301452811608,"label_y":199.49739540420245,"gene_reaction_rule":"SMU_886","genes":[{"name":"","bigg_id":"SMU_886"}],"metabolites":[{"bigg_id":"C00002[c]","coefficient":-1},{"bigg_id":"C00008[c]","coefficient":1},{"bigg_id":"C00080[c]","coefficient":1},{"bigg_id":"C00124[c]","coefficient":-1},{"bigg_id":"C00446[c]","coefficient":1}],"segments":{"384":{"from_node_id":"392","to_node_id":"393","b1":null,"b2":null},"385":{"from_node_id":"394","to_node_id":"393","b1":null,"b2":null},"386":{"from_node_id":"392","to_node_id":"395","b1":{"x":-1222.4747521493675,"y":176.71162627029548},"b2":{"x":-1236.945915027411,"y":188.63420757457453}},"387":{"from_node_id":"394","to_node_id":"396","b1":{"x":-1090.6777778443598,"y":274.7602225640849},"b2":{"x":-1096.898450815716,"y":296.2678883372202}},"388":{"from_node_id":"394","to_node_id":"397","b1":{"x":-1087.3716223973283,"y":277.0117411982658},"b2":{"x":-1048.2038476041353,"y":287.6286525743189}},"389":{"from_node_id":"392","to_node_id":"390","b1":{"x":-1219.1685967023368,"y":178.96314490447628},"b2":{"x":-1371.04541015625,"y":19.320953369140625}},"390":{"from_node_id":"394","to_node_id":"398","b1":{"x":-1087.3716223973283,"y":277.0117411982658},"b2":{"x":-1031.3941650390625,"y":320.3833312988281}}}},"64":{"name":"UDPglucose:alpha-D-galactose-1-phosphate uridylyltransferase","bigg_id":"R00955","reversibility":true,"label_x":-780.2518310546875,"label_y":316.5480041503906,"gene_reaction_rule":"SMU_887","genes":[{"name":"","bigg_id":"SMU_887"}],"metabolites":[{"bigg_id":"C00029[c]","coefficient":-1},{"bigg_id":"C00052[c]","coefficient":1},{"bigg_id":"C00103[c]","coefficient":1},{"bigg_id":"C00446[c]","coefficient":-1}],"segments":{"391":{"from_node_id":"399","to_node_id":"400","b1":null,"b2":null},"392":{"from_node_id":"401","to_node_id":"400","b1":null,"b2":null},"393":{"from_node_id":"399","to_node_id":"402","b1":{"x":-796.2518310546875,"y":356.5480041503906},"b2":{"x":-805.8731689453125,"y":376.2535400390625}},"394":{"from_node_id":"401","to_node_id":"403","b1":{"x":-668.2518310546875,"y":356.5480041503906},"b2":{"x":-614.0018310546875,"y":356.5480041503906}},"395":{"from_node_id":"401","to_node_id":"404","b1":{"x":-664.2518310546875,"y":356.5480041503906},"b2":{"x":-659.0018310546875,"y":374.5480041503906}},"396":{"from_node_id":"399","to_node_id":"398","b1":{"x":-792.2518310546875,"y":356.5480041503906},"b2":{"x":-910.3372802734375,"y":356.5480041503906}}}},"66":{"name":"Melibiitol galactohydrolase","bigg_id":"R02926","reversibility":false,"label_x":-1495.5655517578125,"label_y":870.1588134765625,"gene_reaction_rule":"SMU_877","genes":[{"name":"","bigg_id":"SMU_877"}],"metabolites":[{"bigg_id":"C00001[c]","coefficient":-1},{"bigg_id":"C00124[c]","coefficient":1},{"bigg_id":"C00794[c]","coefficient":1},{"bigg_id":"C05399[c]","coefficient":-1}],"segments":{"406":{"from_node_id":"415","to_node_id":"416","b1":null,"b2":null},"407":{"from_node_id":"417","to_node_id":"416","b1":null,"b2":null},"408":{"from_node_id":"415","to_node_id":"418","b1":{"x":-1487.9227294921875,"y":931.437255859375},"b2":{"x":-1493.1727294921875,"y":949.437255859375}},"409":{"from_node_id":"417","to_node_id":"390","b1":{"x":-1359.9227294921875,"y":931.437255859375},"b2":{"x":-1371.8720703125,"y":68.47817993164062}},"410":{"from_node_id":"417","to_node_id":"420","b1":{"x":-1355.9227294921875,"y":931.437255859375},"b2":{"x":-1350.6727294921875,"y":949.437255859375}},"411":{"from_node_id":"415","to_node_id":"413","b1":{"x":-1483.9227294921875,"y":931.437255859375},"b2":{"x":-1538.1727294921875,"y":931.437255859375}}}},"69":{"name":"Epimelibiose galactohydrolase","bigg_id":"R01329","reversibility":false,"label_x":-1776.9140625,"label_y":563.9857788085938,"gene_reaction_rule":"SMU_877","genes":[{"name":"","bigg_id":"SMU_877"}],"metabolites":[{"bigg_id":"C00001[c]","coefficient":-1},{"bigg_id":"C00124[c]","coefficient":1},{"bigg_id":"C00159[c]","coefficient":1},{"bigg_id":"C05400[c]","coefficient":-1}],"segments":{"428":{"from_node_id":"438","to_node_id":"439","b1":null,"b2":null},"429":{"from_node_id":"440","to_node_id":"439","b1":null,"b2":null},"430":{"from_node_id":"438","to_node_id":"441","b1":{"x":-1870.93505859375,"y":596.8928833007812},"b2":{"x":-1876.18505859375,"y":614.8928833007812}},"431":{"from_node_id":"440","to_node_id":"390","b1":{"x":-1593.986083984375,"y":596.8928833007812},"b2":{"x":-1438.072265625,"y":72.024658203125}},"432":{"from_node_id":"440","to_node_id":"443","b1":{"x":-1589.986083984375,"y":596.8928833007812},"b2":{"x":-1545.43408203125,"y":615.2446899414062}},"433":{"from_node_id":"438","to_node_id":"436","b1":{"x":-1866.93505859375,"y":596.8928833007812},"b2":{"x":-1911.7279052734375,"y":599.2571411132812}}}},"71":{"name":"Galactosylglycerol galactohydrolase","bigg_id":"R01104","reversibility":false,"label_x":-2578.5595703125,"label_y":156.560546875,"gene_reaction_rule":"SMU_877","genes":[{"name":"","bigg_id":"SMU_877"}],"metabolites":[{"bigg_id":"C00001[c]","coefficient":-1},{"bigg_id":"C00116[c]","coefficient":1},{"bigg_id":"C00124[c]","coefficient":1},{"bigg_id":"C05401[c]","coefficient":-1}],"segments":{"443":{"from_node_id":"454","to_node_id":"455","b1":null,"b2":null},"444":{"from_node_id":"456","to_node_id":"455","b1":null,"b2":null},"445":{"from_node_id":"454","to_node_id":"457","b1":{"x":-2594.5595703125,"y":196.560546875},"b2":{"x":-2616.359375,"y":212.1962890625}},"446":{"from_node_id":"456","to_node_id":"458","b1":{"x":-2337.2529296875,"y":196.560546875},"b2":{"x":-2313.0888671875,"y":214.560546875}},"447":{"from_node_id":"456","to_node_id":"390","b1":{"x":-2341.2529296875,"y":196.560546875},"b2":{"x":-1468.965087890625,"y":38.15435791015625}},"448":{"from_node_id":"454","to_node_id":"452","b1":{"x":-2590.5595703125,"y":196.560546875},"b2":{"x":-2725.19482421875,"y":194.1962890625}}}},"72":{"name":"Glycerol:NAD+ oxidoreductase","bigg_id":"R01034","reversibility":true,"label_x":-2133.060546875,"label_y":238.9248046875,"gene_reaction_rule":"SMU_1309c or SMU_495","genes":[{"name":"","bigg_id":"SMU_1309c"},{"name":"","bigg_id":"SMU_495"}],"metabolites":[{"bigg_id":"C00003[c]","coefficient":-1},{"bigg_id":"C00004[c]","coefficient":1},{"bigg_id":"C00080[c]","coefficient":1},{"bigg_id":"C00116[c]","coefficient":-1},{"bigg_id":"C00184[c]","coefficient":1}],"segments":{"449":{"from_node_id":"460","to_node_id":"461","b1":null,"b2":null},"450":{"from_node_id":"462","to_node_id":"461","b1":null,"b2":null},"451":{"from_node_id":"460","to_node_id":"463","b1":{"x":-2144.3319091796875,"y":274.19622802734375},"b2":{"x":-2175.5888671875,"y":294.560546875}},"452":{"from_node_id":"462","to_node_id":"464","b1":{"x":-1940.6751708984375,"y":271.83197021484375},"b2":{"x":-1853.3253173828125,"y":238.732177734375}},"453":{"from_node_id":"462","to_node_id":"465","b1":{"x":-1936.6751708984375,"y":271.83197021484375},"b2":{"x":-1931.4251708984375,"y":253.83197021484375}},"454":{"from_node_id":"460","to_node_id":"458","b1":{"x":-2140.3319091796875,"y":274.19622802734375},"b2":{"x":-2220.5888671875,"y":276.560546875}},"455":{"from_node_id":"462","to_node_id":"466","b1":{"x":-1936.6751708984375,"y":271.83197021484375},"b2":{"x":-1931.4251708984375,"y":289.83197021484375}}}},"106":{"name":"a-galactosidase (stachyose)","bigg_id":"R03634","reversibility":false,"label_x":-674.6696564418853,"label_y":-903.3256787458977,"gene_reaction_rule":"SMU_877","genes":[{"name":"","bigg_id":"SMU_877"}],"metabolites":[{"bigg_id":"C00001[c]","coefficient":-1},{"bigg_id":"C00124[c]","coefficient":1},{"bigg_id":"C00492[c]","coefficient":1},{"bigg_id":"C01613[c]","coefficient":-1}],"segments":{"667":{"from_node_id":"688","to_node_id":"689","b1":null,"b2":null},"668":{"from_node_id":"690","to_node_id":"689","b1":null,"b2":null},"669":{"from_node_id":"688","to_node_id":"691","b1":{"x":-716.0114358083738,"y":-970.8846994319349},"b2":{"x":-733.9556093577244,"y":-976.3224504036889}},"670":{"from_node_id":"690","to_node_id":"692","b1":{"x":-717.3903770753946,"y":-838.8919022004866},"b2":{"x":-735.4442391346192,"y":-833.8302261197391}},"671":{"from_node_id":"690","to_node_id":"693","b1":{"x":-717.3485909763936,"y":-842.8916839347721},"b2":{"x":-717.9153149440881,"y":-788.6446441635144}},"672":{"from_node_id":"688","to_node_id":"686","b1":{"x":-716.0532219073762,"y":-966.8849176976482},"b2":{"x":-715.4864979396789,"y":-1021.1319574689071}}}},"107":{"name":"Raffinose fructohydrolase","bigg_id":"R02410","reversibility":false,"label_x":-690.2009401044343,"label_y":-577.0948990661605,"gene_reaction_rule":"SMU_1843","genes":[{"name":"","bigg_id":"SMU_1843"}],"metabolites":[{"bigg_id":"C00001[c]","coefficient":-1},{"bigg_id":"C00095[c]","coefficient":1},{"bigg_id":"C00492[c]","coefficient":-1},{"bigg_id":"C05402[c]","coefficient":1}],"segments":{"673":{"from_node_id":"694","to_node_id":"695","b1":null,"b2":null},"674":{"from_node_id":"696","to_node_id":"695","b1":null,"b2":null},"675":{"from_node_id":"694","to_node_id":"697","b1":{"x":-719.6677194709273,"y":-620.9037976818812},"b2":{"x":-737.6118930202756,"y":-626.3415486536371}},"676":{"from_node_id":"696","to_node_id":"698","b1":{"x":-721.0466607379458,"y":-488.91100045043527},"b2":{"x":-739.1005227971714,"y":-483.84932436968654}},"677":{"from_node_id":"694","to_node_id":"693","b1":{"x":-719.709505569926,"y":-616.9040159475971},"b2":{"x":-719.1427816022315,"y":-671.1510557188561}},"678":{"from_node_id":"696","to_node_id":"699","b1":{"x":-721.0048746389471,"y":-492.9107821847224},"b2":{"x":-719.9986035669854,"y":-198.17078075898178}}}},"108":{"name":"alpha-D-Glucoside glucohydrolase","bigg_id":"R01101","reversibility":false,"label_x":-663.5265558268175,"label_y":-2.2993574679690028,"gene_reaction_rule":"SMU_877","genes":[{"name":"","bigg_id":"SMU_877"}],"metabolites":[{"bigg_id":"C00001[c]","coefficient":-1},{"bigg_id":"C00031[c]","coefficient":1},{"bigg_id":"C00124[c]","coefficient":1},{"bigg_id":"C05402[c]","coefficient":-1}],"segments":{"679":{"from_node_id":"700","to_node_id":"701","b1":null,"b2":null},"680":{"from_node_id":"702","to_node_id":"701","b1":null,"b2":null},"681":{"from_node_id":"700","to_node_id":"703","b1":{"x":-720.2400392948703,"y":2.2497151077157014},"b2":{"x":-738.1842128442222,"y":-3.1880358640391933}},"682":{"from_node_id":"702","to_node_id":"7","b1":{"x":-716.0826876269516,"y":201.7638487689378},"b2":{"x":-125.93371335246138,"y":632.4330076808201}},"683":{"from_node_id":"702","to_node_id":"390","b1":{"x":-716.1244737259517,"y":205.7636305032255},"b2":{"x":-1357.684073089867,"y":5.371082951159451}},"684":{"from_node_id":"700","to_node_id":"699","b1":{"x":-720.2818253938722,"y":6.249496842000667},"b2":{"x":-721.2260702251269,"y":-80.67719231432085}}}},"110":{"name":"Raffinose galactohydrolase","bigg_id":"R01103","reversibility":false,"label_x":-1839.08251953125,"label_y":-1390.6256103515625,"gene_reaction_rule":"SMU_877","genes":[{"name":"","bigg_id":"SMU_877"}],"metabolites":[{"bigg_id":"C00001[c]","coefficient":-1},{"bigg_id":"C00089[c]","coefficient":1},{"bigg_id":"C00124[c]","coefficient":1},{"bigg_id":"C00492[c]","coefficient":-1}],"segments":{"694":{"from_node_id":"716","to_node_id":"717","b1":null,"b2":null},"695":{"from_node_id":"718","to_node_id":"717","b1":null,"b2":null},"696":{"from_node_id":"716","to_node_id":"719","b1":{"x":-1739.30078125,"y":-1365.469482421875},"b2":{"x":-1857.363525390625,"y":-1308.87548828125}},"697":{"from_node_id":"718","to_node_id":"720","b1":{"x":-1611.30078125,"y":-1365.469482421875},"b2":{"x":-928.767578125,"y":-2132.5335693359375}},"698":{"from_node_id":"718","to_node_id":"390","b1":{"x":-1607.30078125,"y":-1365.469482421875},"b2":{"x":-1429.594970703125,"y":-88.9248046875}},"699":{"from_node_id":"716","to_node_id":"714","b1":{"x":-1735.30078125,"y":-1365.469482421875},"b2":{"x":-2166.582763671875,"y":-1359.5318603515625}}}},"115":{"name":"Stachyose fructohydrolase","bigg_id":"R03635","reversibility":false,"label_x":-1111.0693359375,"label_y":-838.7232666015625,"gene_reaction_rule":"SMU_1843","genes":[{"name":"","bigg_id":"SMU_1843"}],"metabolites":[{"bigg_id":"C00001[c]","coefficient":-1},{"bigg_id":"C00095[c]","coefficient":1},{"bigg_id":"C01613[c]","coefficient":-1},{"bigg_id":"C05404[c]","coefficient":1}],"segments":{"724":{"from_node_id":"749","to_node_id":"750","b1":null,"b2":null},"725":{"from_node_id":"751","to_node_id":"750","b1":null,"b2":null},"726":{"from_node_id":"749","to_node_id":"748","b1":{"x":-1129.0380859375,"y":-996.8170776367188},"b2":{"x":-1188.4130859375,"y":-1015.4420166015625}},"727":{"from_node_id":"751","to_node_id":"752","b1":{"x":-1126.0693359375,"y":-699.5980224609375},"b2":{"x":-1194.5380859375,"y":-599.347900390625}},"728":{"from_node_id":"749","to_node_id":"686","b1":{"x":-1129.0380859375,"y":-1000.8170776367188},"b2":{"x":-847.19384765625,"y":-1029.8173217773438}},"729":{"from_node_id":"751","to_node_id":"754","b1":{"x":-1126.0693359375,"y":-703.5980224609375},"b2":{"x":-1134.9755859375,"y":-480.12890625}}}},"116":{"name":"Manninotriose galactohydrolase","bigg_id":"R05549","reversibility":false,"label_x":-1119.9755859375,"label_y":-236.37890625,"gene_reaction_rule":"SMU_877","genes":[{"name":"","bigg_id":"SMU_877"}],"metabolites":[{"bigg_id":"C00001[c]","coefficient":-1},{"bigg_id":"C00124[c]","coefficient":1},{"bigg_id":"C05402[c]","coefficient":1},{"bigg_id":"C05404[c]","coefficient":-1}],"segments":{"730":{"from_node_id":"755","to_node_id":"756","b1":null,"b2":null},"731":{"from_node_id":"757","to_node_id":"756","b1":null,"b2":null},"732":{"from_node_id":"755","to_node_id":"758","b1":{"x":-1134.9755859375,"y":-312.37890625},"b2":{"x":-1152.9755859375,"y":-317.62890625}},"733":{"from_node_id":"757","to_node_id":"390","b1":{"x":-1134.9755859375,"y":-180.37890625},"b2":{"x":-1364.26708984375,"y":-29.9989013671875}},"734":{"from_node_id":"757","to_node_id":"699","b1":{"x":-1134.9755859375,"y":-184.37890625},"b2":{"x":-838.099853515625,"y":-139.0352783203125}},"735":{"from_node_id":"755","to_node_id":"754","b1":{"x":-1134.9755859375,"y":-308.37890625},"b2":{"x":-1134.9755859375,"y":-362.62890625}}}},"124":{"name":"Lactose 6-phosphate 6-phosphogalactohydrolase","bigg_id":"R03256","reversibility":false,"label_x":2568.1170654296875,"label_y":-1277.5294189453125,"gene_reaction_rule":"SMU_1490","genes":[{"name":"","bigg_id":"SMU_1490"}],"metabolites":[{"bigg_id":"C00001[c]","coefficient":-1},{"bigg_id":"C00031[c]","coefficient":1},{"bigg_id":"C01113[c]","coefficient":1},{"bigg_id":"C05396[c]","coefficient":-1}],"segments":{"777":{"from_node_id":"804","to_node_id":"805","b1":null,"b2":null},"778":{"from_node_id":"806","to_node_id":"805","b1":null,"b2":null},"779":{"from_node_id":"804","to_node_id":"807","b1":{"x":2529.3670654296875,"y":-1329.779296875},"b2":{"x":2511.3670654296875,"y":-1335.029296875}},"780":{"from_node_id":"806","to_node_id":"808","b1":{"x":2529.3670654296875,"y":-1201.779296875},"b2":{"x":2488.9586181640625,"y":-1167.3643798828125}},"781":{"from_node_id":"806","to_node_id":"809","b1":{"x":2529.3670654296875,"y":-1197.779296875},"b2":{"x":2526.2110595703125,"y":-1171.7479858398438}},"782":{"from_node_id":"804","to_node_id":"803","b1":{"x":2529.3670654296875,"y":-1325.779296875},"b2":{"x":2529.3670654296875,"y":-1380.029296875}}}},"137":{"name":"Sucrose 6-phosphate fructohydrolase","bigg_id":"R03921","reversibility":false,"label_x":988.4674072265625,"label_y":648.8378295898438,"gene_reaction_rule":"SMU_1843","genes":[{"name":"","bigg_id":"SMU_1843"}],"metabolites":[{"bigg_id":"C00001[c]","coefficient":-1},{"bigg_id":"C00092[c]","coefficient":1},{"bigg_id":"C00095[c]","coefficient":1},{"bigg_id":"C16688[c]","coefficient":-1}],"segments":{"861":{"from_node_id":"892","to_node_id":"893","b1":null,"b2":null},"862":{"from_node_id":"894","to_node_id":"893","b1":null,"b2":null},"863":{"from_node_id":"892","to_node_id":"895","b1":{"x":973.4674072265625,"y":525.3613891601562},"b2":{"x":1005.9110107421875,"y":493.40594482421875}},"864":{"from_node_id":"894","to_node_id":"16","b1":{"x":973.4674072265625,"y":700.8378295898438},"b2":{"x":573.0177612304688,"y":1213.5365600585938}},"865":{"from_node_id":"894","to_node_id":"912","b1":{"x":973.4674072265625,"y":704.8378295898438},"b2":{"x":894.1238403320312,"y":757.5779113769531}},"866":{"from_node_id":"892","to_node_id":"891","b1":{"x":973.4674072265625,"y":529.3613891601562},"b2":{"x":973.4674072265625,"y":475.11138916015625}}}},"140":{"name":"ATP:D-fructose 6-phosphotransferase","bigg_id":"R00760","reversibility":false,"label_x":1337.6444091796875,"label_y":778.292724609375,"gene_reaction_rule":"SMU_1840","genes":[{"name":"","bigg_id":"SMU_1840"}],"metabolites":[{"bigg_id":"C00002[c]","coefficient":-1},{"bigg_id":"C00008[c]","coefficient":1},{"bigg_id":"C00080[c]","coefficient":1},{"bigg_id":"C00085[c]","coefficient":1},{"bigg_id":"C00095[c]","coefficient":-1}],"segments":{"881":{"from_node_id":"913","to_node_id":"914","b1":null,"b2":null},"882":{"from_node_id":"915","to_node_id":"914","b1":null,"b2":null},"883":{"from_node_id":"913","to_node_id":"916","b1":{"x":1322.6444091796875,"y":702.292724609375},"b2":{"x":1377.873779296875,"y":670.3236694335938}},"884":{"from_node_id":"915","to_node_id":"917","b1":{"x":1322.6444091796875,"y":830.292724609375},"b2":{"x":1361.2188720703125,"y":914.2154541015625}},"885":{"from_node_id":"915","to_node_id":"918","b1":{"x":1322.6444091796875,"y":834.292724609375},"b2":{"x":1340.6444091796875,"y":839.542724609375}},"886":{"from_node_id":"915","to_node_id":"20","b1":{"x":1360.6444091796875,"y":1002.292724609375},"b2":{"x":1080.3587951660156,"y":1179.8726196289062}},"887":{"from_node_id":"913","to_node_id":"912","b1":{"x":1322.6444091796875,"y":706.292724609375},"b2":{"x":1322.6444091796875,"y":652.042724609375}}}},"141":{"name":"Sucrose:orthophosphate alpha-D-glucosyltransferase","bigg_id":"R00803","reversibility":false,"label_x":360.29736328125,"label_y":-1429.8450927734375,"gene_reaction_rule":"SMU_881","genes":[{"name":"","bigg_id":"SMU_881"}],"metabolites":[{"bigg_id":"C00009[c]","coefficient":-1},{"bigg_id":"C00089[c]","coefficient":-1},{"bigg_id":"C00095[c]","coefficient":1},{"bigg_id":"C00103[c]","coefficient":1}],"segments":{"888":{"from_node_id":"920","to_node_id":"921","b1":null,"b2":null},"889":{"from_node_id":"922","to_node_id":"921","b1":null,"b2":null},"890":{"from_node_id":"920","to_node_id":"923","b1":{"x":333.42236328125,"y":-1689.907958984375},"b2":{"x":401.3740234375,"y":-1727.783203125}},"891":{"from_node_id":"920","to_node_id":"720","b1":{"x":333.42236328125,"y":-1685.907958984375},"b2":{"x":327.48486328125,"y":-1796.564453125}},"892":{"from_node_id":"922","to_node_id":"912","b1":{"x":345.29736328125,"y":-1377.8450927734375},"b2":{"x":3044.6654052734375,"y":-1029.7904663085938}},"893":{"from_node_id":"922","to_node_id":"925","b1":{"x":345.29736328125,"y":-1373.8450927734375},"b2":{"x":503.88165283203125,"y":-1286.6892700195312}}}},"144":{"name":"sucrose glucohydrolase","bigg_id":"R00801","reversibility":false,"label_x":-246.95361328125,"label_y":-869.2175903320312,"gene_reaction_rule":"SMU_1843 or SMU_104","genes":[{"name":"","bigg_id":"SMU_1843"},{"name":"","bigg_id":"SMU_104"}],"metabolites":[{"bigg_id":"C00001[c]","coefficient":-1},{"bigg_id":"C00031[c]","coefficient":1},{"bigg_id":"C00089[c]","coefficient":-1},{"bigg_id":"C00095[c]","coefficient":1}],"segments":{"907":{"from_node_id":"940","to_node_id":"941","b1":null,"b2":null},"908":{"from_node_id":"942","to_node_id":"941","b1":null,"b2":null},"909":{"from_node_id":"940","to_node_id":"939","b1":{"x":-250.07861328125,"y":-970.9052124023438},"b2":{"x":-196.44256591796875,"y":-1036.8504638671875}},"910":{"from_node_id":"942","to_node_id":"7","b1":{"x":-264.9520263671875,"y":-817.2175903320312},"b2":{"x":-708.7572021484375,"y":117.95013427734375}},"911":{"from_node_id":"940","to_node_id":"720","b1":{"x":-250.07861328125,"y":-974.9052124023438},"b2":{"x":211.32720947265625,"y":-1819.9651489257812}},"912":{"from_node_id":"942","to_node_id":"945","b1":{"x":-264.9520263671875,"y":-813.2175903320312},"b2":{"x":-279.775146484375,"y":-727.2459106445312}}}},"145":{"name":"D-Galactose 6-phosphate ketol-isomerase","bigg_id":"R03240","reversibility":true,"label_x":2544.5235595703125,"label_y":-834.247802734375,"gene_reaction_rule":"SMU_1495 and SMU_1496","genes":[{"name":"","bigg_id":"SMU_1495"},{"name":"","bigg_id":"SMU_1496"}],"metabolites":[{"bigg_id":"C01097[c]","coefficient":1},{"bigg_id":"C01113[c]","coefficient":-1}],"segments":{"913":{"from_node_id":"946","to_node_id":"947","b1":null,"b2":null},"914":{"from_node_id":"948","to_node_id":"947","b1":null,"b2":null},"915":{"from_node_id":"948","to_node_id":"949","b1":{"x":2529.5235595703125,"y":-782.247802734375},"b2":{"x":2529.5235595703125,"y":-727.997802734375}},"916":{"from_node_id":"946","to_node_id":"809","b1":{"x":2529.5235595703125,"y":-906.247802734375},"b2":{"x":2529.5235595703125,"y":-960.497802734375}}}},"146":{"name":"ATP:D-tagatose-6-phosphate 1-phosphotransferase","bigg_id":"R03236","reversibility":false,"label_x":2544.5235595703125,"label_y":-484.247802734375,"gene_reaction_rule":"SMU_1191 or SMU_1494","genes":[{"name":"","bigg_id":"SMU_1191"},{"name":"","bigg_id":"SMU_1494"}],"metabolites":[{"bigg_id":"C00002[c]","coefficient":-1},{"bigg_id":"C00008[c]","coefficient":1},{"bigg_id":"C00080[c]","coefficient":1},{"bigg_id":"C01097[c]","coefficient":-1},{"bigg_id":"C03785[c]","coefficient":1}],"segments":{"917":{"from_node_id":"950","to_node_id":"951","b1":null,"b2":null},"918":{"from_node_id":"952","to_node_id":"951","b1":null,"b2":null},"919":{"from_node_id":"950","to_node_id":"953","b1":{"x":2529.5235595703125,"y":-560.247802734375},"b2":{"x":2511.5235595703125,"y":-565.497802734375}},"920":{"from_node_id":"952","to_node_id":"954","b1":{"x":2531.501708984375,"y":-380.815185546875},"b2":{"x":2512.781494140625,"y":-317.789306640625}},"921":{"from_node_id":"952","to_node_id":"955","b1":{"x":2531.501708984375,"y":-376.815185546875},"b2":{"x":2587.0870361328125,"y":-373.54345703125}},"922":{"from_node_id":"950","to_node_id":"949","b1":{"x":2529.5235595703125,"y":-556.247802734375},"b2":{"x":2529.5235595703125,"y":-610.497802734375}},"923":{"from_node_id":"952","to_node_id":"956","b1":{"x":2531.501708984375,"y":-376.815185546875},"b2":{"x":2532.3048095703125,"y":-316.202880859375}}}},"147":{"name":"D-Tagatose 1,6-bisphosphate triosephosphate lyase","bigg_id":"R01069","reversibility":false,"label_x":2552.1373291015625,"label_y":150.16552734375,"gene_reaction_rule":"SMU_116 or SMU_1493","genes":[{"name":"","bigg_id":"SMU_116"},{"name":"","bigg_id":"SMU_1493"}],"metabolites":[{"bigg_id":"C00111[c]","coefficient":1},{"bigg_id":"C00118[c]","coefficient":1},{"bigg_id":"C03785[c]","coefficient":-1}],"segments":{"924":{"from_node_id":"957","to_node_id":"958","b1":null,"b2":null},"925":{"from_node_id":"959","to_node_id":"958","b1":null,"b2":null},"926":{"from_node_id":"959","to_node_id":"960","b1":{"x":2537.1373291015625,"y":202.16552734375},"b2":{"x":2537.1373291015625,"y":256.41552734375}},"927":{"from_node_id":"959","to_node_id":"247","b1":{"x":2537.1373291015625,"y":206.16552734375},"b2":{"x":1789.5137939453125,"y":391.38037109375}},"928":{"from_node_id":"957","to_node_id":"956","b1":{"x":2537.1373291015625,"y":78.16552734375},"b2":{"x":2532.6485595703125,"y":-128.70263671875}}}},"151":{"name":"L-Glutamine:D-fructose-6-phosphate aminotransferase (hexose","bigg_id":"R00768","reversibility":false,"label_x":-412.8772740099067,"label_y":1503.8669451008345,"gene_reaction_rule":"SMU_1187","genes":[{"name":"","bigg_id":"SMU_1187"}],"metabolites":[{"bigg_id":"C00025[c]","coefficient":1},{"bigg_id":"C00064[c]","coefficient":-1},{"bigg_id":"C00085[c]","coefficient":-1},{"bigg_id":"C00352[c]","coefficient":1}],"segments":{"949":{"from_node_id":"982","to_node_id":"983","b1":null,"b2":null},"950":{"from_node_id":"984","to_node_id":"983","b1":null,"b2":null},"951":{"from_node_id":"984","to_node_id":"985","b1":{"x":-428.8772740099067,"y":1543.8669451008345},"b2":{"x":-434.1272740099067,"y":1525.8669451008345}},"952":{"from_node_id":"982","to_node_id":"986","b1":{"x":-296.8772740099067,"y":1543.8669451008345},"b2":{"x":-291.6272740099067,"y":1525.8669451008345}},"953":{"from_node_id":"982","to_node_id":"20","b1":{"x":-300.8772740099067,"y":1543.8669451008345},"b2":{"x":-68.76838729115673,"y":1592.7780779133345}},"954":{"from_node_id":"984","to_node_id":"987","b1":{"x":-424.8772740099067,"y":1543.8669451008345},"b2":{"x":-540.3896031114692,"y":1585.3671892414595}}}},"152":{"name":"D-Glucosamine-6-phosphate ketol-isomerase(deaminating)","bigg_id":"R00765","reversibility":false,"label_x":-422.7582554552192,"label_y":1711.3684099445845,"gene_reaction_rule":"SMU_636","genes":[{"name":"","bigg_id":"SMU_636"}],"metabolites":[{"bigg_id":"C00001[c]","coefficient":-1},{"bigg_id":"C00014[c]","coefficient":1},{"bigg_id":"C00085[c]","coefficient":1},{"bigg_id":"C00352[c]","coefficient":-1}],"segments":{"955":{"from_node_id":"988","to_node_id":"989","b1":null,"b2":null},"956":{"from_node_id":"990","to_node_id":"989","b1":null,"b2":null},"957":{"from_node_id":"988","to_node_id":"991","b1":{"x":-413.0675816270942,"y":1670.3439958820845},"b2":{"x":-440.0558628770942,"y":1662.6533220539595}},"958":{"from_node_id":"990","to_node_id":"992","b1":{"x":-281.0675816270942,"y":1670.3439958820845},"b2":{"x":-222.46003768178173,"y":1660.677369905522}},"959":{"from_node_id":"990","to_node_id":"20","b1":{"x":-285.0675816270942,"y":1670.3439958820845},"b2":{"x":-64.81648299428173,"y":1597.2243669758345}},"960":{"from_node_id":"988","to_node_id":"987","b1":{"x":-409.0675816270942,"y":1670.3439958820845},"b2":{"x":-492.9606480333442,"y":1676.2727068195845}}}},"153":{"name":"D-Glucosamine 1-phosphate 1,6-phosphomutase","bigg_id":"R02060","reversibility":true,"label_x":-824.1396031114692,"label_y":1571.0578630695845,"gene_reaction_rule":"SMU_1426c","genes":[{"name":"","bigg_id":"SMU_1426c"}],"metabolites":[{"bigg_id":"C00352[c]","coefficient":-1},{"bigg_id":"C06156[c]","coefficient":1}],"segments":{"961":{"from_node_id":"994","to_node_id":"995","b1":null,"b2":null},"962":{"from_node_id":"996","to_node_id":"995","b1":null,"b2":null},"963":{"from_node_id":"994","to_node_id":"987","b1":{"x":-712.1396031114692,"y":1611.0578630695845},"b2":{"x":-657.8896031114692,"y":1611.0578630695845}},"964":{"from_node_id":"996","to_node_id":"997","b1":{"x":-836.1396031114692,"y":1611.0578630695845},"b2":{"x":-890.3896031114692,"y":1611.0578630695845}}}},"154":{"name":"Acetyl-CoA:D-glucosamine-1-phosphate N-acetyltransferase","bigg_id":"R05332","reversibility":false,"label_x":-1249.2353062364691,"label_y":1573.034059358647,"gene_reaction_rule":"SMU_1635","genes":[{"name":"","bigg_id":"SMU_1635"}],"metabolites":[{"bigg_id":"C00010[c]","coefficient":1},{"bigg_id":"C00024[c]","coefficient":-1},{"bigg_id":"C00080[c]","coefficient":1},{"bigg_id":"C04501[c]","coefficient":1},{"bigg_id":"C06156[c]","coefficient":-1}],"segments":{"965":{"from_node_id":"998","to_node_id":"999","b1":null,"b2":null},"966":{"from_node_id":"1000","to_node_id":"999","b1":null,"b2":null},"967":{"from_node_id":"1000","to_node_id":"1001","b1":{"x":-1296.8070835802191,"y":1611.0578630695845},"b2":{"x":-1333.2713169786566,"y":1579.438600374272}},"968":{"from_node_id":"998","to_node_id":"1002","b1":{"x":-1087.7826695177191,"y":1611.0578630695845},"b2":{"x":-1082.5326695177191,"y":1593.0578630695845}},"969":{"from_node_id":"1000","to_node_id":"1003","b1":{"x":-1300.8070835802191,"y":1611.0578630695845},"b2":{"x":-1306.0570835802191,"y":1629.0578630695845}},"970":{"from_node_id":"1000","to_node_id":"1004","b1":{"x":-1300.8070835802191,"y":1611.0578630695845},"b2":{"x":-1357.4384312364691,"y":1606.8913591633345}},"971":{"from_node_id":"998","to_node_id":"997","b1":{"x":-1091.7826695177191,"y":1611.0578630695845},"b2":{"x":-1007.8896031114692,"y":1611.0578630695845}}}},"155":{"name":"UTP:N-acetyl-alpha-D-glucosamine-1-phosphate uridylyltransferase","bigg_id":"R00416","reversibility":false,"label_x":-1730.8081822130316,"label_y":1572.0822771320845,"gene_reaction_rule":"SMU_1635","genes":[{"name":"","bigg_id":"SMU_1635"}],"metabolites":[{"bigg_id":"C00013[c]","coefficient":1},{"bigg_id":"C00043[c]","coefficient":1},{"bigg_id":"C00075[c]","coefficient":-1},{"bigg_id":"C04501[c]","coefficient":-1}],"segments":{"972":{"from_node_id":"1005","to_node_id":"1006","b1":null,"b2":null},"973":{"from_node_id":"1007","to_node_id":"1006","b1":null,"b2":null},"974":{"from_node_id":"1007","to_node_id":"1008","b1":{"x":-1788.3085484239691,"y":1610.106080843022},"b2":{"x":-1793.5585484239691,"y":1592.106080843022}},"975":{"from_node_id":"1007","to_node_id":"1009","b1":{"x":-1784.3085484239691,"y":1610.106080843022},"b2":{"x":-1974.1513218614691,"y":1612.100221468022}},"976":{"from_node_id":"1005","to_node_id":"1010","b1":{"x":-1571.3317417833441,"y":1610.106080843022},"b2":{"x":-1566.0817417833441,"y":1592.106080843022}},"977":{"from_node_id":"1005","to_node_id":"1004","b1":{"x":-1575.3317417833441,"y":1610.106080843022},"b2":{"x":-1521.0817417833441,"y":1610.106080843022}}}},"157":{"name":"alpha,alpha-Trehalose-6-phosphate phosphoglucohydrolase","bigg_id":"R00837","reversibility":false,"label_x":-354.3758544921875,"label_y":609.8947143554688,"gene_reaction_rule":"SMU_2037","genes":[{"name":"","bigg_id":"SMU_2037"}],"metabolites":[{"bigg_id":"C00001[c]","coefficient":-1},{"bigg_id":"C00031[c]","coefficient":1},{"bigg_id":"C00092[c]","coefficient":1},{"bigg_id":"C00689[c]","coefficient":-1}],"segments":{"984":{"from_node_id":"1018","to_node_id":"1019","b1":null,"b2":null},"985":{"from_node_id":"1020","to_node_id":"1019","b1":null,"b2":null},"986":{"from_node_id":"1018","to_node_id":"1021","b1":{"x":-370.3758544921875,"y":649.8947143554688},"b2":{"x":-375.6258544921875,"y":667.8947143554688}},"987":{"from_node_id":"1020","to_node_id":"7","b1":{"x":-242.3758544921875,"y":649.8947143554688},"b2":{"x":-56.34375,"y":663.6757202148438}},"988":{"from_node_id":"1020","to_node_id":"16","b1":{"x":-238.3758544921875,"y":649.8947143554688},"b2":{"x":-259.5633544921875,"y":979.6766357421875}},"989":{"from_node_id":"1018","to_node_id":"1016","b1":{"x":-366.3758544921875,"y":649.8947143554688},"b2":{"x":-420.6258544921875,"y":649.8947143554688}}}},"158":{"name":"UTP:alpha-D-glucose-1-phosphate uridylyltransferase","bigg_id":"R00289","reversibility":true,"label_x":397.2796630859375,"label_y":-900.4990844726562,"gene_reaction_rule":"SMU_322c","genes":[{"name":"","bigg_id":"SMU_322c"}],"metabolites":[{"bigg_id":"C00013[c]","coefficient":1},{"bigg_id":"C00029[c]","coefficient":1},{"bigg_id":"C00075[c]","coefficient":-1},{"bigg_id":"C00103[c]","coefficient":-1}],"segments":{"990":{"from_node_id":"1024","to_node_id":"1025","b1":null,"b2":null},"991":{"from_node_id":"1026","to_node_id":"1025","b1":null,"b2":null},"992":{"from_node_id":"1026","to_node_id":"1027","b1":{"x":522.1866455078125,"y":-856.4931030273438},"b2":{"x":516.1807861328125,"y":-830.2537231445312}},"993":{"from_node_id":"1026","to_node_id":"1028","b1":{"x":522.1866455078125,"y":-860.4931030273438},"b2":{"x":531.1822509765625,"y":-728.2821655273438}},"994":{"from_node_id":"1024","to_node_id":"1029","b1":{"x":522.1866455078125,"y":-988.4931030273438},"b2":{"x":510.1837158203125,"y":-981.7490844726562}},"995":{"from_node_id":"1024","to_node_id":"925","b1":{"x":522.1866455078125,"y":-984.4931030273438},"b2":{"x":507.1942138671875,"y":-1146.6891479492188}}}},"159":{"name":"UDPglucose 4-epimerase","bigg_id":"R00291","reversibility":true,"label_x":541.2647705078125,"label_y":-511.50970458984375,"gene_reaction_rule":"SMU_2065 or SMU_888","genes":[{"name":"","bigg_id":"SMU_2065"},{"name":"","bigg_id":"SMU_888"}],"metabolites":[{"bigg_id":"C00029[c]","coefficient":1},{"bigg_id":"C00052[c]","coefficient":-1}],"segments":{"996":{"from_node_id":"1030","to_node_id":"1031","b1":null,"b2":null},"997":{"from_node_id":"1032","to_node_id":"1031","b1":null,"b2":null},"998":{"from_node_id":"1032","to_node_id":"1028","b1":{"x":651.1822509765625,"y":-601.5006713867188},"b2":{"x":531.1822509765625,"y":-586.7821655273438}},"999":{"from_node_id":"1030","to_node_id":"1033","b1":{"x":657.1822509765625,"y":-479.50067138671875},"b2":{"x":657.1822509765625,"y":-458.23419189453125}}}},"160":{"name":"ATP:alpha-D-glucose-1-phosphate adenyltransferase","bigg_id":"R00948","reversibility":false,"label_x":216.227294921875,"label_y":-1155.4840698242188,"gene_reaction_rule":"SMU_1537 or SMU_1538","genes":[{"name":"","bigg_id":"SMU_1537"},{"name":"","bigg_id":"SMU_1538"}],"metabolites":[{"bigg_id":"C00002[c]","coefficient":-1},{"bigg_id":"C00013[c]","coefficient":1},{"bigg_id":"C00103[c]","coefficient":-1},{"bigg_id":"C00498[c]","coefficient":1}],"segments":{"1000":{"from_node_id":"1034","to_node_id":"1035","b1":null,"b2":null},"1001":{"from_node_id":"1036","to_node_id":"1035","b1":null,"b2":null},"1002":{"from_node_id":"1034","to_node_id":"1037","b1":{"x":332.227294921875,"y":-1199.4420776367188},"b2":{"x":349.4713134765625,"y":-1202.4495239257812}},"1003":{"from_node_id":"1036","to_node_id":"1038","b1":{"x":200.227294921875,"y":-1199.4420776367188},"b2":{"x":194.977294921875,"y":-1217.4420776367188}},"1004":{"from_node_id":"1034","to_node_id":"925","b1":{"x":328.227294921875,"y":-1199.4420776367188},"b2":{"x":448.4442138671875,"y":-1205.4391479492188}},"1005":{"from_node_id":"1036","to_node_id":"1039","b1":{"x":204.227294921875,"y":-1199.4420776367188},"b2":{"x":149.977294921875,"y":-1199.4420776367188}}}},"166":{"name":"maltose glucohydrolase","bigg_id":"R00028","reversibility":false,"label_x":-42.738037109375,"label_y":-61.42864990234375,"gene_reaction_rule":"SMU_104","genes":[{"name":"","bigg_id":"SMU_104"}],"metabolites":[{"bigg_id":"C00001[c]","coefficient":-1},{"bigg_id":"C00031[c]","coefficient":2},{"bigg_id":"C00208[c]","coefficient":-1}],"segments":{"1031":{"from_node_id":"1065","to_node_id":"1066","b1":null,"b2":null},"1032":{"from_node_id":"1067","to_node_id":"1066","b1":null,"b2":null},"1033":{"from_node_id":"1065","to_node_id":"1068","b1":{"x":161.1522216796875,"y":-152.42108154296875},"b2":{"x":83.164306640625,"y":-146.67572021484375}},"1034":{"from_node_id":"1067","to_node_id":"7","b1":{"x":-81.7264404296875,"y":-75.39556884765625},"b2":{"x":-267.6334228515625,"y":-93.10992431640625}},"1035":{"from_node_id":"1065","to_node_id":"1053","b1":{"x":113.17626953125,"y":-136.42706298828125},"b2":{"x":89.188232421875,"y":-199.67266845703125}}}},"175":{"name":"5-Phosphoribosylamine:pyrophosphate phosphoribosyltransferase","bigg_id":"R01072","reversibility":false,"label_x":3592.2406308905383,"label_y":987.8207820186972,"gene_reaction_rule":"SMU_32","genes":[{"name":"","bigg_id":"SMU_32"}],"metabolites":[{"bigg_id":"C00001[c]","coefficient":-1},{"bigg_id":"C00013[c]","coefficient":1},{"bigg_id":"C00025[c]","coefficient":1},{"bigg_id":"C00064[c]","coefficient":-1},{"bigg_id":"C00080[c]","coefficient":1},{"bigg_id":"C00119[c]","coefficient":-1},{"bigg_id":"C03090[c]","coefficient":1}],"segments":{"1083":{"from_node_id":"1117","to_node_id":"1118","b1":null,"b2":null},"1084":{"from_node_id":"1119","to_node_id":"1118","b1":null,"b2":null},"1085":{"from_node_id":"1117","to_node_id":"1120","b1":{"x":3563.4634781527448,"y":1238.0022014768979},"b2":{"x":3537.6017462008813,"y":1231.691711528469}},"1086":{"from_node_id":"1119","to_node_id":"1121","b1":{"x":3556.877412317278,"y":762.8375691126291},"b2":{"x":3525.2382890860436,"y":765.0444270944815}},"1087":{"from_node_id":"1119","to_node_id":"1122","b1":{"x":3556.972726937248,"y":766.8364333417869},"b2":{"x":3588.266367601698,"y":628.1749474263397}},"1088":{"from_node_id":"1117","to_node_id":"1123","b1":{"x":3563.4634781527448,"y":1238.0022014768979},"b2":{"x":3581.583467622657,"y":1242.8217949877994}},"1089":{"from_node_id":"1119","to_node_id":"1124","b1":{"x":3556.877412317278,"y":762.8375691126291},"b2":{"x":3592.5053008568766,"y":743.0407423319407}},"1090":{"from_node_id":"1117","to_node_id":"242","b1":{"x":3563.368163532775,"y":1234.0033372477435},"b2":{"x":3553.3888392713434,"y":1462.0942400227095}},"1091":{"from_node_id":"1119","to_node_id":"1125","b1":{"x":3556.877412317278,"y":762.8375691126291},"b2":{"x":3564.9242396619684,"y":334.2783830891158}}}},"176":{"name":"5-Phospho-D-ribosylamine:glycine ligase (ADP-forming)","bigg_id":"R04144","reversibility":false,"label_x":3742.9657435682184,"label_y":210.57483084302203,"gene_reaction_rule":"SMU_48","genes":[{"name":"","bigg_id":"SMU_48"}],"metabolites":[{"bigg_id":"C00002[c]","coefficient":-1},{"bigg_id":"C00008[c]","coefficient":1},{"bigg_id":"C00009[c]","coefficient":1},{"bigg_id":"C00037[c]","coefficient":-1},{"bigg_id":"C00080[c]","coefficient":1},{"bigg_id":"C03090[c]","coefficient":-1},{"bigg_id":"C03838[c]","coefficient":1}],"segments":{"1092":{"from_node_id":"1126","to_node_id":"1127","b1":null,"b2":null},"1093":{"from_node_id":"1128","to_node_id":"1127","b1":null,"b2":null},"1094":{"from_node_id":"1126","to_node_id":"1129","b1":{"x":3709.9803920057184,"y":256.9443376789595},"b2":{"x":3704.7303920057184,"y":238.94433767895953}},"1095":{"from_node_id":"1128","to_node_id":"1130","b1":{"x":4029.0668177869684,"y":261.190553499272},"b2":{"x":4102.425216224468,"y":222.97339041333453}},"1096":{"from_node_id":"1128","to_node_id":"1131","b1":{"x":4033.0668177869684,"y":261.190553499272},"b2":{"x":4031.9486537244684,"y":249.56018240552203}},"1097":{"from_node_id":"1126","to_node_id":"1132","b1":{"x":3709.9803920057184,"y":256.9443376789595},"b2":{"x":3704.7303920057184,"y":274.9443376789595}},"1098":{"from_node_id":"1128","to_node_id":"1133","b1":{"x":4033.0668177869684,"y":261.190553499272},"b2":{"x":4036.1937709119684,"y":279.1906755695845}},"1099":{"from_node_id":"1126","to_node_id":"1125","b1":{"x":3713.9803920057184,"y":256.9443376789595},"b2":{"x":3619.3895716932184,"y":259.067506624272}},"1100":{"from_node_id":"1128","to_node_id":"1134","b1":{"x":4033.0668177869684,"y":261.190553499272},"b2":{"x":4135.845138099468,"y":261.0966814289595}}}},"177":{"name":"10-Formyltetrahydrofolate:5-phosphoribosylglycinamide","bigg_id":"R04325","reversibility":false,"label_x":4400.000899818218,"label_y":217.70605642895953,"gene_reaction_rule":"SMU_35","genes":[{"name":"","bigg_id":"SMU_35"}],"metabolites":[{"bigg_id":"C00080[c]","coefficient":1},{"bigg_id":"C00101[c]","coefficient":1},{"bigg_id":"C00234[c]","coefficient":-1},{"bigg_id":"C03838[c]","coefficient":-1},{"bigg_id":"C04376[c]","coefficient":1}],"segments":{"1101":{"from_node_id":"1135","to_node_id":"1136","b1":null,"b2":null},"1102":{"from_node_id":"1137","to_node_id":"1136","b1":null,"b2":null},"1103":{"from_node_id":"1137","to_node_id":"1138","b1":{"x":4516.000899818218,"y":257.7060564289595},"b2":{"x":4587.069747474468,"y":248.19861013989703}},"1104":{"from_node_id":"1137","to_node_id":"1139","b1":{"x":4512.000899818218,"y":257.7060564289595},"b2":{"x":4576.866622474468,"y":272.568239046147}},"1105":{"from_node_id":"1135","to_node_id":"1140","b1":{"x":4384.000899818218,"y":257.7060564289595},"b2":{"x":4378.750899818218,"y":275.7060564289595}},"1106":{"from_node_id":"1135","to_node_id":"1134","b1":{"x":4388.000899818218,"y":257.7060564289595},"b2":{"x":4280.671309974468,"y":257.7060564289595}},"1107":{"from_node_id":"1137","to_node_id":"1141","b1":{"x":4516.000899818218,"y":257.7060564289595},"b2":{"x":4657.134688880718,"y":260.843629671147}}}},"178":{"name":"5-Phosphoribosylformylglycinamide:L-glutamine amido-ligase","bigg_id":"R04463","reversibility":false,"label_x":4975.188888099468,"label_y":224.39001638989703,"gene_reaction_rule":"SMU_30","genes":[{"name":"","bigg_id":"SMU_30"}],"metabolites":[{"bigg_id":"C00001[c]","coefficient":-1},{"bigg_id":"C00002[c]","coefficient":-1},{"bigg_id":"C00008[c]","coefficient":1},{"bigg_id":"C00009[c]","coefficient":1},{"bigg_id":"C00025[c]","coefficient":1},{"bigg_id":"C00064[c]","coefficient":-1},{"bigg_id":"C00080[c]","coefficient":1},{"bigg_id":"C04376[c]","coefficient":-1},{"bigg_id":"C04640[c]","coefficient":1}],"segments":{"1108":{"from_node_id":"1142","to_node_id":"1143","b1":null,"b2":null},"1109":{"from_node_id":"1144","to_node_id":"1143","b1":null,"b2":null},"1110":{"from_node_id":"1142","to_node_id":"1145","b1":{"x":4871.873458411968,"y":261.271608186772},"b2":{"x":4831.789962318218,"y":222.96887381177203}},"1111":{"from_node_id":"1142","to_node_id":"1146","b1":{"x":4871.873458411968,"y":261.271608186772},"b2":{"x":4866.623458411968,"y":279.271608186772}},"1112":{"from_node_id":"1144","to_node_id":"1147","b1":{"x":5162.030684974468,"y":255.03479178052203},"b2":{"x":5157.031661536968,"y":276.863405061772}},"1113":{"from_node_id":"1144","to_node_id":"1148","b1":{"x":5166.030684974468,"y":255.03479178052203},"b2":{"x":5305.964278724468,"y":262.692506624272}},"1114":{"from_node_id":"1144","to_node_id":"1149","b1":{"x":5166.030684974468,"y":255.03479178052203},"b2":{"x":5327.201583411968,"y":215.20593435864703}},"1115":{"from_node_id":"1142","to_node_id":"1150","b1":{"x":4871.873458411968,"y":261.271608186772},"b2":{"x":4862.913497474468,"y":169.41638357739703}},"1116":{"from_node_id":"1144","to_node_id":"1151","b1":{"x":5166.030684974468,"y":255.03479178052203},"b2":{"x":5230.530684974468,"y":210.66613943677203}},"1117":{"from_node_id":"1142","to_node_id":"1141","b1":{"x":4875.873458411968,"y":261.271608186772},"b2":{"x":4762.373458411968,"y":261.271608186772}},"1118":{"from_node_id":"1144","to_node_id":"1152","b1":{"x":5166.030684974468,"y":255.03479178052203},"b2":{"x":5355.859298255718,"y":259.850709749272}}}},"179":{"name":"2-(Formamido)-N1-(5-phosphoribosyl)acetamidine cyclo-ligase","bigg_id":"R04208","reversibility":false,"label_x":5743.491622474468,"label_y":214.95593435864703,"gene_reaction_rule":"SMU_34","genes":[{"name":"","bigg_id":"SMU_34"}],"metabolites":[{"bigg_id":"C00002[c]","coefficient":-1},{"bigg_id":"C00008[c]","coefficient":1},{"bigg_id":"C00009[c]","coefficient":1},{"bigg_id":"C00080[c]","coefficient":1},{"bigg_id":"C03373[c]","coefficient":1},{"bigg_id":"C04640[c]","coefficient":-1}],"segments":{"1119":{"from_node_id":"1153","to_node_id":"1154","b1":null,"b2":null},"1120":{"from_node_id":"1155","to_node_id":"1154","b1":null,"b2":null},"1121":{"from_node_id":"1153","to_node_id":"1156","b1":{"x":5636.017013099468,"y":257.0349138508345},"b2":{"x":5666.109298255718,"y":256.3244646320845}},"1122":{"from_node_id":"1155","to_node_id":"1157","b1":{"x":5938.648849036968,"y":252.87707693677203},"b2":{"x":5938.845138099468,"y":319.4033220539595}},"1123":{"from_node_id":"1155","to_node_id":"1158","b1":{"x":5942.648849036968,"y":252.87707693677203},"b2":{"x":5991.557052161968,"y":266.0612810383345}},"1124":{"from_node_id":"1155","to_node_id":"1159","b1":{"x":5942.648849036968,"y":252.87707693677203},"b2":{"x":6001.951583411968,"y":202.27209646802203}},"1125":{"from_node_id":"1155","to_node_id":"1160","b1":{"x":5942.648849036968,"y":252.87707693677203},"b2":{"x":6050.359786536968,"y":249.37719900708453}},"1126":{"from_node_id":"1153","to_node_id":"1152","b1":{"x":5640.017013099468,"y":257.0349138508345},"b2":{"x":5533.793380286968,"y":259.113893343022}}}},"180":{"name":"5-amino-1-(5-phospho-D-ribosyl)imidazole:carbon-dioxide ligase","bigg_id":"R07404","reversibility":false,"label_x":6331.965255286968,"label_y":206.56164724927203,"gene_reaction_rule":"SMU_51","genes":[{"name":"","bigg_id":"SMU_51"}],"metabolites":[{"bigg_id":"C00002[c]","coefficient":-1},{"bigg_id":"C00008[c]","coefficient":1},{"bigg_id":"C00009[c]","coefficient":1},{"bigg_id":"C00080[c]","coefficient":1},{"bigg_id":"C00288[c]","coefficient":-1},{"bigg_id":"C03373[c]","coefficient":-1},{"bigg_id":"C15667[c]","coefficient":1}],"segments":{"1127":{"from_node_id":"1161","to_node_id":"1162","b1":null,"b2":null},"1128":{"from_node_id":"1163","to_node_id":"1162","b1":null,"b2":null},"1129":{"from_node_id":"1161","to_node_id":"1164","b1":{"x":6293.096602943218,"y":244.48266775708453},"b2":{"x":6287.846602943218,"y":226.48266775708453}},"1130":{"from_node_id":"1163","to_node_id":"1165","b1":{"x":6491.780684974468,"y":244.48266775708453},"b2":{"x":6579.293380286968,"y":265.2719743977095}},"1131":{"from_node_id":"1163","to_node_id":"1166","b1":{"x":6495.780684974468,"y":244.48266775708453},"b2":{"x":6509.346602943218,"y":226.48266775708453}},"1132":{"from_node_id":"1163","to_node_id":"1167","b1":{"x":6495.780684974468,"y":244.48266775708453},"b2":{"x":6544.688399818218,"y":254.16687185864703}},"1133":{"from_node_id":"1161","to_node_id":"1168","b1":{"x":6293.096602943218,"y":244.48266775708453},"b2":{"x":6287.846602943218,"y":262.4826677570845}},"1134":{"from_node_id":"1161","to_node_id":"1160","b1":{"x":6297.096602943218,"y":244.48266775708453},"b2":{"x":6184.635665443218,"y":248.64038260083453}},"1135":{"from_node_id":"1163","to_node_id":"1169","b1":{"x":6495.780684974468,"y":244.48266775708453},"b2":{"x":6621.162520911968,"y":249.29858572583453}}}},"181":{"name":"5-carboxyamino-1-(5-phospho-D-ribosyl)imidazole carboxymutase","bigg_id":"R07405","reversibility":false,"label_x":6847.675704505718,"label_y":202.32507498364703,"gene_reaction_rule":"SMU_50","genes":[{"name":"","bigg_id":"SMU_50"}],"metabolites":[{"bigg_id":"C04751[c]","coefficient":1},{"bigg_id":"C15667[c]","coefficient":-1}],"segments":{"1136":{"from_node_id":"1170","to_node_id":"1171","b1":null,"b2":null},"1137":{"from_node_id":"1172","to_node_id":"1171","b1":null,"b2":null},"1138":{"from_node_id":"1172","to_node_id":"1173","b1":{"x":6959.675704505718,"y":242.32507498364703},"b2":{"x":7013.925704505718,"y":242.32507498364703}},"1139":{"from_node_id":"1170","to_node_id":"1169","b1":{"x":6835.675704505718,"y":242.32507498364703},"b2":{"x":6781.425704505718,"y":242.32507498364703}}}},"182":{"name":"1-(5-Phosphoribosyl)-5-amino-4-carboxyimidazole:L-aspartate ligase","bigg_id":"R04591","reversibility":false,"label_x":7324.492110755718,"label_y":204.40405447583453,"gene_reaction_rule":"SMU_29","genes":[{"name":"","bigg_id":"SMU_29"}],"metabolites":[{"bigg_id":"C00002[c]","coefficient":-1},{"bigg_id":"C00008[c]","coefficient":1},{"bigg_id":"C00009[c]","coefficient":1},{"bigg_id":"C00049[c]","coefficient":-1},{"bigg_id":"C00080[c]","coefficient":1},{"bigg_id":"C04751[c]","coefficient":-1},{"bigg_id":"C04823[c]","coefficient":1}],"segments":{"1140":{"from_node_id":"1174","to_node_id":"1175","b1":null,"b2":null},"1141":{"from_node_id":"1176","to_node_id":"1175","b1":null,"b2":null},"1142":{"from_node_id":"1174","to_node_id":"1177","b1":{"x":7260.676192786968,"y":244.40405447583453},"b2":{"x":7213.846602943218,"y":224.32507498364703}},"1143":{"from_node_id":"1176","to_node_id":"1178","b1":{"x":7540.281173255718,"y":244.40405447583453},"b2":{"x":7545.531173255718,"y":226.40405447583453}},"1144":{"from_node_id":"1176","to_node_id":"1179","b1":{"x":7540.281173255718,"y":244.40405447583453},"b2":{"x":7545.531173255718,"y":262.4040544758345}},"1145":{"from_node_id":"1174","to_node_id":"1180","b1":{"x":7260.676192786968,"y":244.40405447583453},"b2":{"x":7213.846602943218,"y":260.325074983647}},"1146":{"from_node_id":"1176","to_node_id":"1181","b1":{"x":7540.281173255718,"y":244.40405447583453},"b2":{"x":7530.531173255718,"y":280.4040544758345}},"1147":{"from_node_id":"1174","to_node_id":"1173","b1":{"x":7264.676192786968,"y":244.40405447583453},"b2":{"x":7131.425704505718,"y":242.32507498364703}},"1148":{"from_node_id":"1176","to_node_id":"1182","b1":{"x":7536.281173255718,"y":244.40405447583453},"b2":{"x":7590.531173255718,"y":244.40405447583453}}}},"183":{"name":"1-(5-Phosphoribosyl)-5-amino-4-(N-succinocarboxamide)-imidazole","bigg_id":"R04559","reversibility":true,"label_x":7861.597579505718,"label_y":204.40405447583453,"gene_reaction_rule":"SMU_59","genes":[{"name":"","bigg_id":"SMU_59"}],"metabolites":[{"bigg_id":"C00080[c]","coefficient":1},{"bigg_id":"C00122[c]","coefficient":1},{"bigg_id":"C04677[c]","coefficient":1},{"bigg_id":"C04823[c]","coefficient":-1}],"segments":{"1149":{"from_node_id":"1183","to_node_id":"1184","b1":null,"b2":null},"1150":{"from_node_id":"1185","to_node_id":"1184","b1":null,"b2":null},"1151":{"from_node_id":"1185","to_node_id":"1186","b1":{"x":8048.281173255718,"y":244.40405447583453},"b2":{"x":8053.531173255718,"y":226.40405447583453}},"1152":{"from_node_id":"1185","to_node_id":"1187","b1":{"x":8048.281173255718,"y":244.40405447583453},"b2":{"x":8053.531173255718,"y":262.4040544758345}},"1153":{"from_node_id":"1185","to_node_id":"1188","b1":{"x":8044.281173255718,"y":244.40405447583453},"b2":{"x":8142.188399818218,"y":248.56201346020953}},"1154":{"from_node_id":"1183","to_node_id":"1182","b1":{"x":7762.281173255718,"y":244.40405447583453},"b2":{"x":7708.031173255718,"y":244.40405447583453}}}},"184":{"name":"10-Formyltetrahydrofolate:5-phosphoribosyl-5-amino-4-","bigg_id":"R04560","reversibility":false,"label_x":8384.148360755718,"label_y":210.64111502270953,"gene_reaction_rule":"SMU_37","genes":[{"name":"","bigg_id":"SMU_37"}],"metabolites":[{"bigg_id":"C00101[c]","coefficient":1},{"bigg_id":"C00234[c]","coefficient":-1},{"bigg_id":"C04677[c]","coefficient":-1},{"bigg_id":"C04734[c]","coefficient":1}],"segments":{"1155":{"from_node_id":"1189","to_node_id":"1190","b1":null,"b2":null},"1156":{"from_node_id":"1191","to_node_id":"1190","b1":null,"b2":null},"1157":{"from_node_id":"1191","to_node_id":"1192","b1":{"x":8568.912032630718,"y":250.64111502270953},"b2":{"x":8594.056563880718,"y":273.509645296147}},"1158":{"from_node_id":"1189","to_node_id":"1193","b1":{"x":8309.938399818218,"y":248.56201346020953},"b2":{"x":8304.688399818218,"y":266.5620134602095}},"1159":{"from_node_id":"1189","to_node_id":"1188","b1":{"x":8313.938399818218,"y":248.56201346020953},"b2":{"x":8259.688399818218,"y":248.56201346020953}},"1160":{"from_node_id":"1191","to_node_id":"1194","b1":{"x":8572.912032630718,"y":250.64111502270953},"b2":{"x":8642.609298255718,"y":249.93042166333453}}}},"185":{"name":"IMP 1,2-hydrolase (decyclizing)","bigg_id":"R01127","reversibility":true,"label_x":8737.095626380718,"label_y":88.71997244458453,"gene_reaction_rule":"SMU_37","genes":[{"name":"","bigg_id":"SMU_37"}],"metabolites":[{"bigg_id":"C00001[c]","coefficient":1},{"bigg_id":"C00130[c]","coefficient":1},{"bigg_id":"C04734[c]","coefficient":-1}],"segments":{"1161":{"from_node_id":"1195","to_node_id":"1196","b1":null,"b2":null},"1162":{"from_node_id":"1197","to_node_id":"1196","b1":null,"b2":null},"1163":{"from_node_id":"1197","to_node_id":"1198","b1":{"x":8722.095626380718,"y":12.719972444584528},"b2":{"x":8740.095626380718,"y":7.469972444584528}},"1164":{"from_node_id":"1197","to_node_id":"1199","b1":{"x":8722.095626380718,"y":16.719972444584528},"b2":{"x":8722.095626380718,"y":-37.53002755541547}},"1165":{"from_node_id":"1195","to_node_id":"1194","b1":{"x":8722.095626380718,"y":140.71997244458453},"b2":{"x":8722.095626380718,"y":194.96997244458453}}}},"186":{"name":"IMP:NAD+ oxidoreductase","bigg_id":"R01130","reversibility":true,"label_x":8163.986739661968,"label_y":-140.17992989916547,"gene_reaction_rule":"SMU_2157","genes":[{"name":"","bigg_id":"SMU_2157"}],"metabolites":[{"bigg_id":"C00001[c]","coefficient":-1},{"bigg_id":"C00003[c]","coefficient":-1},{"bigg_id":"C00004[c]","coefficient":1},{"bigg_id":"C00080[c]","coefficient":1},{"bigg_id":"C00130[c]","coefficient":-1},{"bigg_id":"C00655[c]","coefficient":1}],"segments":{"1166":{"from_node_id":"1200","to_node_id":"1201","b1":null,"b2":null},"1167":{"from_node_id":"1202","to_node_id":"1201","b1":null,"b2":null},"1168":{"from_node_id":"1200","to_node_id":"1203","b1":{"x":8329.882247474468,"y":-102.25903146166547},"b2":{"x":8500.723556068218,"y":-94.65368478197797}},"1169":{"from_node_id":"1200","to_node_id":"1204","b1":{"x":8329.882247474468,"y":-102.25903146166547},"b2":{"x":8428.975997474468,"y":-52.15270821947797}},"1170":{"from_node_id":"1202","to_node_id":"1205","b1":{"x":8089.618575599468,"y":-100.17992989916547},"b2":{"x":8076.947677161968,"y":-133.44293038744672}},"1171":{"from_node_id":"1202","to_node_id":"1206","b1":{"x":8085.618575599468,"y":-100.17992989916547},"b2":{"x":8092.842208411968,"y":-111.28515450854047}},"1172":{"from_node_id":"1200","to_node_id":"1199","b1":{"x":8325.882247474468,"y":-102.25903146166547},"b2":{"x":8663.345626380718,"y":-96.28002755541547}},"1173":{"from_node_id":"1202","to_node_id":"1207","b1":{"x":8085.618575599468,"y":-100.17992989916547},"b2":{"x":8015.921309974468,"y":-101.54809396166547}}}},"187":{"name":"Xanthosine-5-phosphate:L-glutamine amido-ligase (AMP-forming)","bigg_id":"R01231","reversibility":false,"label_x":7219.795333411968,"label_y":-147.23400704760297,"gene_reaction_rule":"SMU_1066 or SMU_1228c","genes":[{"name":"","bigg_id":"SMU_1066"},{"name":"","bigg_id":"SMU_1228c"}],"metabolites":[{"bigg_id":"C00001[c]","coefficient":-1},{"bigg_id":"C00002[c]","coefficient":-1},{"bigg_id":"C00013[c]","coefficient":1},{"bigg_id":"C00020[c]","coefficient":1},{"bigg_id":"C00025[c]","coefficient":1},{"bigg_id":"C00064[c]","coefficient":-1},{"bigg_id":"C00080[c]","coefficient":3},{"bigg_id":"C00144[c]","coefficient":1},{"bigg_id":"C00655[c]","coefficient":-1}],"segments":{"1174":{"from_node_id":"1208","to_node_id":"1209","b1":null,"b2":null},"1175":{"from_node_id":"1210","to_node_id":"1209","b1":null,"b2":null},"1176":{"from_node_id":"1208","to_node_id":"1211","b1":{"x":7683.987227943218,"y":-103.25878732104047},"b2":{"x":7683.000899818218,"y":-85.25878732104047}},"1177":{"from_node_id":"1208","to_node_id":"1212","b1":{"x":7683.987227943218,"y":-103.25878732104047},"b2":{"x":7720.421798255718,"y":-121.25878732104047}},"1178":{"from_node_id":"1210","to_node_id":"1213","b1":{"x":7022.077559974468,"y":-111.30187814135297},"b2":{"x":6934.742110755718,"y":-102.89739816088422}},"1179":{"from_node_id":"1210","to_node_id":"1214","b1":{"x":7026.077559974468,"y":-111.30187814135297},"b2":{"x":6826.392013099468,"y":-90.96703927416547}},"1180":{"from_node_id":"1210","to_node_id":"1215","b1":{"x":7022.077559974468,"y":-111.30187814135297},"b2":{"x":6964.854903724468,"y":-105.77551095385297}},"1181":{"from_node_id":"1208","to_node_id":"1216","b1":{"x":7683.987227943218,"y":-103.25878732104047},"b2":{"x":7809.370528724468,"y":-93.52197091479047}},"1182":{"from_node_id":"1210","to_node_id":"1217","b1":{"x":7022.077559974468,"y":-111.30187814135297},"b2":{"x":7061.553145911968,"y":-66.06017892260297}},"1183":{"from_node_id":"1210","to_node_id":"1218","b1":{"x":7022.077559974468,"y":-111.30187814135297},"b2":{"x":6372.214278724468,"y":-76.53149239916547}},"1184":{"from_node_id":"1208","to_node_id":"1207","b1":{"x":7679.987227943218,"y":-103.25878732104047},"b2":{"x":7888.079513099468,"y":-103.25878732104047}}}},"188":{"name":"ATP:(d)GMP phosphotransferase","bigg_id":"R00332","reversibility":false,"label_x":5780.254806068218,"label_y":-135.71838204760297,"gene_reaction_rule":"SMU_478","genes":[{"name":"","bigg_id":"SMU_478"}],"metabolites":[{"bigg_id":"C00002[c]","coefficient":-1},{"bigg_id":"C00008[c]","coefficient":1},{"bigg_id":"C00035[c]","coefficient":1},{"bigg_id":"C00080[c]","coefficient":-1},{"bigg_id":"C00144[c]","coefficient":-1}],"segments":{"1185":{"from_node_id":"1219","to_node_id":"1220","b1":null,"b2":null},"1186":{"from_node_id":"1221","to_node_id":"1220","b1":null,"b2":null},"1187":{"from_node_id":"1219","to_node_id":"1222","b1":{"x":5894.254806068218,"y":-103.71838204760297},"b2":{"x":6038.674239661968,"y":-97.65258614916547}},"1188":{"from_node_id":"1221","to_node_id":"1223","b1":{"x":5766.254806068218,"y":-103.71838204760297},"b2":{"x":5683.158614661968,"y":-95.58251778979047}},"1189":{"from_node_id":"1221","to_node_id":"1224","b1":{"x":5762.254806068218,"y":-103.71838204760297},"b2":{"x":5396.909591224468,"y":-101.01891915697797}},"1190":{"from_node_id":"1219","to_node_id":"1225","b1":{"x":5894.254806068218,"y":-103.71838204760297},"b2":{"x":6084.422286536968,"y":-93.87194650072797}},"1191":{"from_node_id":"1219","to_node_id":"1218","b1":{"x":5890.254806068218,"y":-103.71838204760297},"b2":{"x":6222.255294349468,"y":-103.71838204760297}}}},"189":{"name":"GTP:pyruvate O2-phosphotransferase","bigg_id":"R00430","reversibility":false,"label_x":4945.160079505718,"label_y":-116.80846993822797,"gene_reaction_rule":"SMU_1190","genes":[{"name":"","bigg_id":"SMU_1190"}],"metabolites":[{"bigg_id":"C00022[c]","coefficient":1},{"bigg_id":"C00035[c]","coefficient":-1},{"bigg_id":"C00044[c]","coefficient":1},{"bigg_id":"C00074[c]","coefficient":-1},{"bigg_id":"C00080[c]","coefficient":-1}],"segments":{"1192":{"from_node_id":"1226","to_node_id":"1227","b1":null,"b2":null},"1193":{"from_node_id":"1228","to_node_id":"1227","b1":null,"b2":null},"1194":{"from_node_id":"1228","to_node_id":"1229","b1":{"x":4822.133712318218,"y":-98.80846993822797},"b2":{"x":4818.962813880718,"y":-58.59802071947797}},"1195":{"from_node_id":"1226","to_node_id":"1224","b1":{"x":5141.133712318218,"y":-100.80846993822797},"b2":{"x":5277.383712318218,"y":-104.80846993822797}},"1196":{"from_node_id":"1228","to_node_id":"1230","b1":{"x":4826.133712318218,"y":-98.80846993822797},"b2":{"x":4753.173263099468,"y":-96.72949044604047}},"1197":{"from_node_id":"1226","to_node_id":"1231","b1":{"x":5145.133712318218,"y":-100.80846993822797},"b2":{"x":5150.383712318218,"y":-82.80846993822797}},"1198":{"from_node_id":"1226","to_node_id":"1232","b1":{"x":5145.133712318218,"y":-100.80846993822797},"b2":{"x":5150.383712318218,"y":-118.80846993822797}}}},"190":{"name":"IMP:L-aspartate ligase (GDP-forming)","bigg_id":"R01135","reversibility":false,"label_x":8739.411056068218,"label_y":-666.5692426433061,"gene_reaction_rule":"SMU_268","genes":[{"name":"","bigg_id":"SMU_268"}],"metabolites":[{"bigg_id":"C00009[c]","coefficient":1},{"bigg_id":"C00035[c]","coefficient":1},{"bigg_id":"C00044[c]","coefficient":-1},{"bigg_id":"C00049[c]","coefficient":-1},{"bigg_id":"C00080[c]","coefficient":2},{"bigg_id":"C00130[c]","coefficient":-1},{"bigg_id":"C03794[c]","coefficient":1}],"segments":{"1199":{"from_node_id":"1233","to_node_id":"1234","b1":null,"b2":null},"1200":{"from_node_id":"1235","to_node_id":"1234","b1":null,"b2":null},"1201":{"from_node_id":"1235","to_node_id":"1236","b1":{"x":8751.884688880718,"y":-1439.066038297603},"b2":{"x":8752.594649818218,"y":-1475.5001813640092}},"1202":{"from_node_id":"1235","to_node_id":"1237","b1":{"x":8751.884688880718,"y":-1439.066038297603},"b2":{"x":8709.594649818218,"y":-1431.8423444499467}},"1203":{"from_node_id":"1233","to_node_id":"1238","b1":{"x":8730.411056068218,"y":-344.5692731608842},"b2":{"x":8721.895431068218,"y":-247.55438058275922}},"1204":{"from_node_id":"1233","to_node_id":"1239","b1":{"x":8730.411056068218,"y":-344.5692731608842},"b2":{"x":8733.859298255718,"y":-333.0825788249467}},"1205":{"from_node_id":"1235","to_node_id":"1240","b1":{"x":8751.884688880718,"y":-1439.066038297603},"b2":{"x":8760.858321693218,"y":-1495.8422834147905}},"1206":{"from_node_id":"1233","to_node_id":"1199","b1":{"x":8730.411056068218,"y":-348.5692731608842},"b2":{"x":8754.563399818218,"y":-151.03393380541547}},"1207":{"from_node_id":"1235","to_node_id":"1241","b1":{"x":8751.884688880718,"y":-1435.066038297603},"b2":{"x":8749.805587318218,"y":-1566.236967252681}}}},"192":{"name":"N6-(1,2-Dicarboxyethyl)AMP AMP-lyase","bigg_id":"R01083","reversibility":true,"label_x":8524.805587318218,"label_y":-1664.986967252681,"gene_reaction_rule":"SMU_59","genes":[{"name":"","bigg_id":"SMU_59"}],"metabolites":[{"bigg_id":"C00020[c]","coefficient":1},{"bigg_id":"C00122[c]","coefficient":1},{"bigg_id":"C03794[c]","coefficient":-1}],"segments":{"1213":{"from_node_id":"1247","to_node_id":"1248","b1":null,"b2":null},"1214":{"from_node_id":"1249","to_node_id":"1248","b1":null,"b2":null},"1215":{"from_node_id":"1249","to_node_id":"1250","b1":{"x":8512.805587318218,"y":-1624.986967252681},"b2":{"x":8342.134688880718,"y":-1629.1448652018998}},"1216":{"from_node_id":"1249","to_node_id":"1251","b1":{"x":8508.805587318218,"y":-1624.986967252681},"b2":{"x":8503.555587318218,"y":-1642.986967252681}},"1217":{"from_node_id":"1247","to_node_id":"1241","b1":{"x":8636.805587318218,"y":-1624.986967252681},"b2":{"x":8691.055587318218,"y":-1624.986967252681}}}},"193":{"name":"ATP:AMP phosphotransferase","bigg_id":"R00127","reversibility":false,"label_x":7908.700118568218,"label_y":-1669.1448652018998,"gene_reaction_rule":"SMU_2005","genes":[{"name":"","bigg_id":"SMU_2005"}],"metabolites":[{"bigg_id":"C00002[c]","coefficient":-1},{"bigg_id":"C00008[c]","coefficient":2},{"bigg_id":"C00020[c]","coefficient":-1},{"bigg_id":"C00080[c]","coefficient":-1}],"segments":{"1218":{"from_node_id":"1252","to_node_id":"1253","b1":null,"b2":null},"1219":{"from_node_id":"1254","to_node_id":"1253","b1":null,"b2":null},"1220":{"from_node_id":"1252","to_node_id":"1255","b1":{"x":8089.147384193218,"y":-1629.1448652018998},"b2":{"x":8094.397384193218,"y":-1611.1448652018998}},"1221":{"from_node_id":"1254","to_node_id":"1256","b1":{"x":7896.700118568218,"y":-1629.1448652018998},"b2":{"x":7842.450118568218,"y":-1629.1448652018998}},"1222":{"from_node_id":"1252","to_node_id":"1250","b1":{"x":8085.147384193218,"y":-1629.1448652018998},"b2":{"x":8224.634688880718,"y":-1629.1448652018998}},"1223":{"from_node_id":"1252","to_node_id":"1257","b1":{"x":8089.147384193218,"y":-1629.1448652018998},"b2":{"x":8094.397384193218,"y":-1647.1448652018998}}}},"195":{"name":"ATP:pyruvate O2-phosphotransferase","bigg_id":"R00200","reversibility":false,"label_x":7390.700118568218,"label_y":-1667.1448652018998,"gene_reaction_rule":"SMU_1190","genes":[{"name":"","bigg_id":"SMU_1190"}],"metabolites":[{"bigg_id":"C00002[c]","coefficient":1},{"bigg_id":"C00008[c]","coefficient":-1},{"bigg_id":"C00022[c]","coefficient":1},{"bigg_id":"C00074[c]","coefficient":-1},{"bigg_id":"C00080[c]","coefficient":-1}],"segments":{"1230":{"from_node_id":"1264","to_node_id":"1265","b1":null,"b2":null},"1231":{"from_node_id":"1266","to_node_id":"1265","b1":null,"b2":null},"1232":{"from_node_id":"1266","to_node_id":"1267","b1":{"x":7310.700118568218,"y":-1629.1448652018998},"b2":{"x":7218.450118568218,"y":-1629.1448652018998}},"1233":{"from_node_id":"1264","to_node_id":"1256","b1":{"x":7546.700118568218,"y":-1629.1448652018998},"b2":{"x":7724.950118568218,"y":-1629.1448652018998}},"1234":{"from_node_id":"1266","to_node_id":"1268","b1":{"x":7306.700118568218,"y":-1629.1448652018998},"b2":{"x":7305.450118568218,"y":-1599.1448652018998}},"1235":{"from_node_id":"1264","to_node_id":"1269","b1":{"x":7550.700118568218,"y":-1629.1448652018998},"b2":{"x":7555.950118568218,"y":-1611.1448652018998}},"1236":{"from_node_id":"1264","to_node_id":"1270","b1":{"x":7550.700118568218,"y":-1629.1448652018998},"b2":{"x":7555.950118568218,"y":-1647.1448652018998}}}},"196":{"name":"Ribonucleotide reductase: ADP","bigg_id":"R02017","reversibility":false,"label_x":7798.700118568218,"label_y":-1920.1448652018998,"gene_reaction_rule":"SMU_667 and SMU_668c","genes":[{"name":"","bigg_id":"SMU_667"},{"name":"","bigg_id":"SMU_668c"}],"metabolites":[{"bigg_id":"C00001[c]","coefficient":1},{"bigg_id":"C00008[c]","coefficient":-1},{"bigg_id":"C00206[c]","coefficient":1},{"bigg_id":"C00342[c]","coefficient":-1},{"bigg_id":"C00343[c]","coefficient":1}],"segments":{"1237":{"from_node_id":"1271","to_node_id":"1272","b1":null,"b2":null},"1238":{"from_node_id":"1273","to_node_id":"1272","b1":null,"b2":null},"1239":{"from_node_id":"1273","to_node_id":"1274","b1":{"x":7783.700118568218,"y":-1996.1448652018998},"b2":{"x":7765.700118568218,"y":-2001.3948652018998}},"1240":{"from_node_id":"1271","to_node_id":"1256","b1":{"x":7783.700118568218,"y":-1806.1448652018998},"b2":{"x":7783.700118568218,"y":-1687.8948652018998}},"1241":{"from_node_id":"1273","to_node_id":"1275","b1":{"x":7783.700118568218,"y":-1992.1448652018998},"b2":{"x":7783.700118568218,"y":-2052.3948652019}},"1242":{"from_node_id":"1271","to_node_id":"1276","b1":{"x":7783.700118568218,"y":-1802.1448652018998},"b2":{"x":7799.700118568218,"y":-1806.894895719478}},"1243":{"from_node_id":"1273","to_node_id":"1277","b1":{"x":7783.700118568218,"y":-1996.1448652018998},"b2":{"x":7801.700118568218,"y":-2001.3948652018998}}}},"197":{"name":"ATP:formate 2'-oxidoreductase","bigg_id":"R11634","reversibility":false,"label_x":7178.700118568218,"label_y":-1886.1448652018998,"gene_reaction_rule":"SMU_2074","genes":[{"name":"","bigg_id":"SMU_2074"}],"metabolites":[{"bigg_id":"C00001[c]","coefficient":1},{"bigg_id":"C00002[c]","coefficient":-1},{"bigg_id":"C00011[c]","coefficient":1},{"bigg_id":"C00058[c]","coefficient":-1},{"bigg_id":"C00080[c]","coefficient":-1},{"bigg_id":"C00131[c]","coefficient":1}],"segments":{"1244":{"from_node_id":"1278","to_node_id":"1279","b1":null,"b2":null},"1245":{"from_node_id":"1280","to_node_id":"1279","b1":null,"b2":null},"1246":{"from_node_id":"1280","to_node_id":"1281","b1":{"x":7163.700118568218,"y":-2000.1448652018998},"b2":{"x":7145.700118568218,"y":-2005.3948652018998}},"1247":{"from_node_id":"1278","to_node_id":"1267","b1":{"x":7163.700118568218,"y":-1810.1448652018998},"b2":{"x":7159.700118568218,"y":-1687.8948652018998}},"1248":{"from_node_id":"1280","to_node_id":"1282","b1":{"x":7163.700118568218,"y":-2000.1448652018998},"b2":{"x":7181.700118568218,"y":-2005.3948652018998}},"1249":{"from_node_id":"1278","to_node_id":"1283","b1":{"x":7163.700118568218,"y":-1806.1448652018998},"b2":{"x":7145.700118568218,"y":-1796.8948652018998}},"1250":{"from_node_id":"1278","to_node_id":"1284","b1":{"x":7163.700118568218,"y":-1806.1448652018998},"b2":{"x":7181.700118568218,"y":-1796.8948652018998}},"1251":{"from_node_id":"1280","to_node_id":"1285","b1":{"x":7163.700118568218,"y":-1996.1448652018998},"b2":{"x":7163.700118568218,"y":-2050.3948652019}}}},"198":{"name":"dATP:pyruvate O2-phosphotransferase","bigg_id":"R01138","reversibility":false,"label_x":7368.700118568218,"label_y":-2153.1448652019,"gene_reaction_rule":"SMU_1190","genes":[{"name":"","bigg_id":"SMU_1190"}],"metabolites":[{"bigg_id":"C00022[c]","coefficient":1},{"bigg_id":"C00074[c]","coefficient":-1},{"bigg_id":"C00080[c]","coefficient":-1},{"bigg_id":"C00131[c]","coefficient":1},{"bigg_id":"C00206[c]","coefficient":-1}],"segments":{"1252":{"from_node_id":"1286","to_node_id":"1287","b1":null,"b2":null},"1253":{"from_node_id":"1288","to_node_id":"1287","b1":null,"b2":null},"1254":{"from_node_id":"1288","to_node_id":"1289","b1":{"x":7298.700118568218,"y":-2113.1448652019},"b2":{"x":7293.450118568218,"y":-2135.1448652019}},"1255":{"from_node_id":"1286","to_node_id":"1290","b1":{"x":7492.700118568218,"y":-2113.1448652019},"b2":{"x":7583.950118568218,"y":-2141.1448652019}},"1256":{"from_node_id":"1286","to_node_id":"1291","b1":{"x":7492.700118568218,"y":-2113.1448652019},"b2":{"x":7513.950118568218,"y":-2129.1448652019}},"1257":{"from_node_id":"1288","to_node_id":"1285","b1":{"x":7302.700118568218,"y":-2113.1448652019},"b2":{"x":7226.450118568218,"y":-2111.1448652019}},"1258":{"from_node_id":"1286","to_node_id":"1275","b1":{"x":7488.700118568218,"y":-2113.1448652019},"b2":{"x":7724.950118568218,"y":-2111.1448652019}}}},"199":{"name":"GTP:formate 2'-oxidoreductase","bigg_id":"R11633","reversibility":false,"label_x":4709.423263099468,"label_y":-261.7294904460405,"gene_reaction_rule":"SMU_2074","genes":[{"name":"","bigg_id":"SMU_2074"}],"metabolites":[{"bigg_id":"C00001[c]","coefficient":1},{"bigg_id":"C00011[c]","coefficient":1},{"bigg_id":"C00044[c]","coefficient":-1},{"bigg_id":"C00058[c]","coefficient":-1},{"bigg_id":"C00080[c]","coefficient":-1},{"bigg_id":"C00286[c]","coefficient":1}],"segments":{"1259":{"from_node_id":"1293","to_node_id":"1294","b1":null,"b2":null},"1260":{"from_node_id":"1295","to_node_id":"1294","b1":null,"b2":null},"1261":{"from_node_id":"1295","to_node_id":"1296","b1":{"x":4694.423263099468,"y":-337.7294904460405},"b2":{"x":4676.423263099468,"y":-342.9794904460405}},"1262":{"from_node_id":"1295","to_node_id":"1297","b1":{"x":4694.423263099468,"y":-337.7294904460405},"b2":{"x":4712.423263099468,"y":-342.9794904460405}},"1263":{"from_node_id":"1293","to_node_id":"1230","b1":{"x":4694.423263099468,"y":-209.72949044604047},"b2":{"x":4694.423263099468,"y":-155.47949044604047}},"1264":{"from_node_id":"1293","to_node_id":"1298","b1":{"x":4694.423263099468,"y":-205.72949044604047},"b2":{"x":4676.423263099468,"y":-200.47949044604047}},"1265":{"from_node_id":"1293","to_node_id":"1299","b1":{"x":4694.423263099468,"y":-205.72949044604047},"b2":{"x":4712.423263099468,"y":-200.47949044604047}},"1266":{"from_node_id":"1295","to_node_id":"1300","b1":{"x":4694.423263099468,"y":-333.7294904460405},"b2":{"x":4696.423263099468,"y":-471.9794904460405}}}},"200":{"name":"Ribonucleotide reductase: GDP","bigg_id":"R02019","reversibility":false,"label_x":5351.133712318218,"label_y":-269.808469938228,"gene_reaction_rule":"SMU_667 and SMU_668c","genes":[{"name":"","bigg_id":"SMU_667"},{"name":"","bigg_id":"SMU_668c"}],"metabolites":[{"bigg_id":"C00001[c]","coefficient":1},{"bigg_id":"C00035[c]","coefficient":-1},{"bigg_id":"C00342[c]","coefficient":-1},{"bigg_id":"C00343[c]","coefficient":1},{"bigg_id":"C00361[c]","coefficient":1}],"segments":{"1267":{"from_node_id":"1301","to_node_id":"1302","b1":null,"b2":null},"1268":{"from_node_id":"1303","to_node_id":"1302","b1":null,"b2":null},"1269":{"from_node_id":"1303","to_node_id":"1304","b1":{"x":5336.133712318218,"y":-345.808469938228},"b2":{"x":5300.133712318218,"y":-369.058469938228}},"1270":{"from_node_id":"1301","to_node_id":"1224","b1":{"x":5336.133712318218,"y":-217.80846993822797},"b2":{"x":5336.133712318218,"y":-163.55846993822797}},"1271":{"from_node_id":"1301","to_node_id":"1305","b1":{"x":5336.133712318218,"y":-213.80846993822797},"b2":{"x":5354.133712318218,"y":-208.55846993822797}},"1272":{"from_node_id":"1303","to_node_id":"1306","b1":{"x":5336.133712318218,"y":-345.808469938228},"b2":{"x":5354.133712318218,"y":-351.058469938228}},"1273":{"from_node_id":"1303","to_node_id":"1307","b1":{"x":5336.133712318218,"y":-341.808469938228},"b2":{"x":5338.133712318218,"y":-480.058469938228}}}},"201":{"name":"dATP:pyruvate O2-phosphotransferase","bigg_id":"R01858","reversibility":false,"label_x":4941.133712318218,"label_y":-492.808469938228,"gene_reaction_rule":"SMU_1190","genes":[{"name":"","bigg_id":"SMU_1190"}],"metabolites":[{"bigg_id":"C00022[c]","coefficient":1},{"bigg_id":"C00074[c]","coefficient":-1},{"bigg_id":"C00080[c]","coefficient":-1},{"bigg_id":"C00286[c]","coefficient":1},{"bigg_id":"C00361[c]","coefficient":-1}],"segments":{"1274":{"from_node_id":"1308","to_node_id":"1309","b1":null,"b2":null},"1275":{"from_node_id":"1310","to_node_id":"1309","b1":null,"b2":null},"1276":{"from_node_id":"1310","to_node_id":"1311","b1":{"x":4875.133712318218,"y":-532.808469938228},"b2":{"x":4845.883712318218,"y":-514.808469938228}},"1277":{"from_node_id":"1308","to_node_id":"1312","b1":{"x":5097.133712318218,"y":-534.808469938228},"b2":{"x":5164.383712318218,"y":-512.808469938228}},"1278":{"from_node_id":"1308","to_node_id":"1313","b1":{"x":5097.133712318218,"y":-534.808469938228},"b2":{"x":5118.383712318218,"y":-514.808469938228}},"1279":{"from_node_id":"1310","to_node_id":"1300","b1":{"x":4879.133712318218,"y":-532.808469938228},"b2":{"x":4752.883712318218,"y":-530.808469938228}},"1280":{"from_node_id":"1308","to_node_id":"1307","b1":{"x":5093.133712318218,"y":-534.808469938228},"b2":{"x":5279.383712318218,"y":-538.808469938228}}}},"209":{"name":"Deoxyadenosine:orthophosphate ribosyltransferase","bigg_id":"R02557","reversibility":true,"label_x":6696.176681068218,"label_y":-2642.156339811275,"gene_reaction_rule":"SMU_1227 or SMU_1229 or SMU_2126c","genes":[{"name":"","bigg_id":"SMU_1227"},{"name":"","bigg_id":"SMU_1229"},{"name":"","bigg_id":"SMU_2126c"}],"metabolites":[{"bigg_id":"C00009[c]","coefficient":-1},{"bigg_id":"C00147[c]","coefficient":1},{"bigg_id":"C00559[c]","coefficient":-1},{"bigg_id":"C00672[c]","coefficient":1}],"segments":{"1327":{"from_node_id":"1361","to_node_id":"1362","b1":null,"b2":null},"1328":{"from_node_id":"1363","to_node_id":"1362","b1":null,"b2":null},"1329":{"from_node_id":"1361","to_node_id":"1364","b1":{"x":6813.210372474468,"y":-2615.1388837565873},"b2":{"x":6808.494552161968,"y":-2597.174955533931}},"1330":{"from_node_id":"1363","to_node_id":"1365","b1":{"x":6643.252364661968,"y":-2613.1408979167436},"b2":{"x":6489.101974036968,"y":-2615.1388837565873}},"1331":{"from_node_id":"1361","to_node_id":"1327","b1":{"x":6809.210372474468,"y":-2615.1388837565873},"b2":{"x":6965.358321693218,"y":-2617.136869596431}},"1332":{"from_node_id":"1363","to_node_id":"1366","b1":{"x":6639.252364661968,"y":-2613.1408979167436},"b2":{"x":6624.011642005718,"y":-2601.170988248775}}}},"210":{"name":"Adenosine:orthophosphate ribosyltransferase","bigg_id":"R01561","reversibility":true,"label_x":6011.545821693218,"label_y":-2661.132902311275,"gene_reaction_rule":"SMU_1227 or SMU_1229 or SMU_2126c","genes":[{"name":"","bigg_id":"SMU_1227"},{"name":"","bigg_id":"SMU_1229"},{"name":"","bigg_id":"SMU_2126c"}],"metabolites":[{"bigg_id":"C00009[c]","coefficient":1},{"bigg_id":"C00147[c]","coefficient":-1},{"bigg_id":"C00212[c]","coefficient":1},{"bigg_id":"C00620[c]","coefficient":-1}],"segments":{"1333":{"from_node_id":"1367","to_node_id":"1368","b1":null,"b2":null},"1334":{"from_node_id":"1369","to_node_id":"1368","b1":null,"b2":null},"1335":{"from_node_id":"1369","to_node_id":"1370","b1":{"x":5957.583419349468,"y":-2621.132902311275},"b2":{"x":5962.323165443218,"y":-2599.1728803386186}},"1336":{"from_node_id":"1367","to_node_id":"1365","b1":{"x":6177.491622474468,"y":-2619.134916471431},"b2":{"x":6371.601974036968,"y":-2615.1388837565873}},"1337":{"from_node_id":"1369","to_node_id":"1371","b1":{"x":5961.583419349468,"y":-2621.132902311275},"b2":{"x":5837.403731849468,"y":-2619.134855436275}},"1338":{"from_node_id":"1367","to_node_id":"1372","b1":{"x":6181.491622474468,"y":-2619.134916471431},"b2":{"x":6184.744063880718,"y":-2597.174955533931}}}},"212":{"name":"Adenosine aminohydrolase","bigg_id":"R01560","reversibility":false,"label_x":5796.647872474468,"label_y":-2278.446378873775,"gene_reaction_rule":"SMU_1295","genes":[{"name":"","bigg_id":"SMU_1295"}],"metabolites":[{"bigg_id":"C00001[c]","coefficient":-1},{"bigg_id":"C00014[c]","coefficient":1},{"bigg_id":"C00080[c]","coefficient":-1},{"bigg_id":"C00212[c]","coefficient":-1},{"bigg_id":"C00294[c]","coefficient":1}],"segments":{"1345":{"from_node_id":"1379","to_node_id":"1380","b1":null,"b2":null},"1346":{"from_node_id":"1381","to_node_id":"1380","b1":null,"b2":null},"1347":{"from_node_id":"1379","to_node_id":"1382","b1":{"x":5781.647872474468,"y":-2390.3744794597123},"b2":{"x":5799.647872474468,"y":-2395.6244794597123}},"1348":{"from_node_id":"1381","to_node_id":"1383","b1":{"x":5778.653731849468,"y":-2198.4943525065873},"b2":{"x":5760.653731849468,"y":-2193.2443525065873}},"1349":{"from_node_id":"1379","to_node_id":"1384","b1":{"x":5781.647872474468,"y":-2390.3744794597123},"b2":{"x":5763.647872474468,"y":-2395.6244794597123}},"1350":{"from_node_id":"1379","to_node_id":"1371","b1":{"x":5781.647872474468,"y":-2386.3744794597123},"b2":{"x":5778.653731849468,"y":-2560.384855436275}},"1351":{"from_node_id":"1381","to_node_id":"1385","b1":{"x":5778.653731849468,"y":-2202.4943525065873},"b2":{"x":5778.653731849468,"y":-2148.2443525065873}}}},"213":{"name":"inosine:orthophosphate ribosyltransferase","bigg_id":"R01863","reversibility":true,"label_x":5793.653731849468,"label_y":-1904.4943525065873,"gene_reaction_rule":"SMU_1227 or SMU_1229 or SMU_2126c","genes":[{"name":"","bigg_id":"SMU_1227"},{"name":"","bigg_id":"SMU_1229"},{"name":"","bigg_id":"SMU_2126c"}],"metabolites":[{"bigg_id":"C00009[c]","coefficient":-1},{"bigg_id":"C00262[c]","coefficient":1},{"bigg_id":"C00294[c]","coefficient":-1},{"bigg_id":"C00620[c]","coefficient":1}],"segments":{"1352":{"from_node_id":"1386","to_node_id":"1387","b1":null,"b2":null},"1353":{"from_node_id":"1388","to_node_id":"1387","b1":null,"b2":null},"1354":{"from_node_id":"1386","to_node_id":"1389","b1":{"x":5778.653731849468,"y":-1980.4943525065873},"b2":{"x":5760.653731849468,"y":-1985.7443525065873}},"1355":{"from_node_id":"1388","to_node_id":"1390","b1":{"x":5778.653731849468,"y":-1852.4943525065873},"b2":{"x":5778.653731849468,"y":-1756.3282148112748}},"1356":{"from_node_id":"1386","to_node_id":"1385","b1":{"x":5778.653731849468,"y":-1976.4943525065873},"b2":{"x":5778.653731849468,"y":-2030.7443525065873}},"1357":{"from_node_id":"1388","to_node_id":"1391","b1":{"x":5778.653731849468,"y":-1848.4943525065873},"b2":{"x":5760.653731849468,"y":-1843.2443525065873}}}},"214":{"name":"Deoxyadenosine aminohydrolase","bigg_id":"R02556","reversibility":false,"label_x":6787.612227943218,"label_y":-2231.5383588542436,"gene_reaction_rule":"SMU_1295","genes":[{"name":"","bigg_id":"SMU_1295"}],"metabolites":[{"bigg_id":"C00001[c]","coefficient":-1},{"bigg_id":"C00014[c]","coefficient":1},{"bigg_id":"C00080[c]","coefficient":-1},{"bigg_id":"C00559[c]","coefficient":-1},{"bigg_id":"C05512[c]","coefficient":1}],"segments":{"1358":{"from_node_id":"1392","to_node_id":"1393","b1":null,"b2":null},"1359":{"from_node_id":"1394","to_node_id":"1393","b1":null,"b2":null},"1360":{"from_node_id":"1392","to_node_id":"1395","b1":{"x":6733.689864661968,"y":-2238.676176237056},"b2":{"x":6679.833907630718,"y":-2228.9560834636186}},"1361":{"from_node_id":"1394","to_node_id":"1396","b1":{"x":6733.689864661968,"y":-2040.808012174556},"b2":{"x":6769.581954505718,"y":-1996.6360151042436}},"1362":{"from_node_id":"1392","to_node_id":"1397","b1":{"x":6733.689864661968,"y":-2238.676176237056},"b2":{"x":6715.689864661968,"y":-2294.824308561275}},"1363":{"from_node_id":"1392","to_node_id":"1327","b1":{"x":6733.689864661968,"y":-2234.676176237056},"b2":{"x":7024.108321693218,"y":-2558.386869596431}},"1364":{"from_node_id":"1394","to_node_id":"1398","b1":{"x":6733.689864661968,"y":-2044.808012174556},"b2":{"x":6733.689864661968,"y":-1990.558012174556}}}},"215":{"name":"Deoxyinosine:orthophosphate ribosyltransferase","bigg_id":"R02748","reversibility":true,"label_x":6350.007247474468,"label_y":-1968.8139936198686,"gene_reaction_rule":"SMU_1227 or SMU_1229 or SMU_2126c","genes":[{"name":"","bigg_id":"SMU_1227"},{"name":"","bigg_id":"SMU_1229"},{"name":"","bigg_id":"SMU_2126c"}],"metabolites":[{"bigg_id":"C00009[c]","coefficient":-1},{"bigg_id":"C00262[c]","coefficient":1},{"bigg_id":"C00672[c]","coefficient":1},{"bigg_id":"C05512[c]","coefficient":-1}],"segments":{"1365":{"from_node_id":"1399","to_node_id":"1400","b1":null,"b2":null},"1366":{"from_node_id":"1401","to_node_id":"1400","b1":null,"b2":null},"1367":{"from_node_id":"1399","to_node_id":"1402","b1":{"x":6507.923263099468,"y":-1928.8139936198686},"b2":{"x":6561.077559974468,"y":-1931.843900846431}},"1368":{"from_node_id":"1401","to_node_id":"1390","b1":{"x":6275.133224036968,"y":-1928.8139936198686},"b2":{"x":6328.666915443218,"y":-1701.269437955806}},"1369":{"from_node_id":"1401","to_node_id":"1404","b1":{"x":6271.133224036968,"y":-1928.8139936198686},"b2":{"x":6265.883224036968,"y":-1946.8139936198686}},"1370":{"from_node_id":"1399","to_node_id":"1398","b1":{"x":6503.923263099468,"y":-1928.8139936198686},"b2":{"x":6674.939864661968,"y":-1931.808012174556}}}},"216":{"name":"IMP:pyrophosphate phosphoribosyltransferase","bigg_id":"R01132","reversibility":false,"label_x":5793.653731849468,"label_y":-1512.5782148112748,"gene_reaction_rule":"SMU_14","genes":[{"name":"","bigg_id":"SMU_14"}],"metabolites":[{"bigg_id":"C00013[c]","coefficient":1},{"bigg_id":"C00080[c]","coefficient":1},{"bigg_id":"C00119[c]","coefficient":-1},{"bigg_id":"C00130[c]","coefficient":1},{"bigg_id":"C00262[c]","coefficient":-1}],"segments":{"1371":{"from_node_id":"1405","to_node_id":"1406","b1":null,"b2":null},"1372":{"from_node_id":"1407","to_node_id":"1406","b1":null,"b2":null},"1373":{"from_node_id":"1407","to_node_id":"1408","b1":{"x":5775.663985755718,"y":-1414.7249433268998},"b2":{"x":5826.549239661968,"y":-1430.4014569987748}},"1374":{"from_node_id":"1407","to_node_id":"1409","b1":{"x":5775.663985755718,"y":-1414.7249433268998},"b2":{"x":5721.789962318218,"y":-1424.4224530925248}},"1375":{"from_node_id":"1405","to_node_id":"1410","b1":{"x":5778.653731849468,"y":-1588.5782148112748},"b2":{"x":5760.653731849468,"y":-1593.8282148112748}},"1376":{"from_node_id":"1407","to_node_id":"1199","b1":{"x":5665.052169349468,"y":-1230.3850995768998},"b2":{"x":8192.518477943218,"y":-1347.7686444987748}},"1377":{"from_node_id":"1405","to_node_id":"1390","b1":{"x":5778.653731849468,"y":-1584.5782148112748},"b2":{"x":5778.653731849468,"y":-1638.8282148112748}}}},"222":{"name":"XTP pyrophosphohydrolase","bigg_id":"R02720","reversibility":false,"label_x":7593.2294921875,"label_y":-396.81298828125,"gene_reaction_rule":"SMU_1717c","genes":[{"name":"","bigg_id":"SMU_1717c"}],"metabolites":[{"bigg_id":"C00001[c]","coefficient":-1},{"bigg_id":"C00013[c]","coefficient":1},{"bigg_id":"C00080[c]","coefficient":2},{"bigg_id":"C00655[c]","coefficient":1},{"bigg_id":"C00700[c]","coefficient":-1}],"segments":{"1412":{"from_node_id":"1449","to_node_id":"1450","b1":null,"b2":null},"1413":{"from_node_id":"1451","to_node_id":"1450","b1":null,"b2":null},"1414":{"from_node_id":"1449","to_node_id":"1452","b1":{"x":7572.12744140625,"y":-467.84332275390625},"b2":{"x":7575.2802734375,"y":-449.97686767578125}},"1415":{"from_node_id":"1451","to_node_id":"1453","b1":{"x":7578.09423828125,"y":-333.85430908203125},"b2":{"x":7655.76513671875,"y":-364.442626953125}},"1416":{"from_node_id":"1451","to_node_id":"1454","b1":{"x":7578.09423828125,"y":-333.85430908203125},"b2":{"x":7765.32470703125,"y":-310.5230712890625}},"1417":{"from_node_id":"1451","to_node_id":"1207","b1":{"x":7578.09423828125,"y":-337.85430908203125},"b2":{"x":7858.87744140625,"y":-318.5526123046875}},"1418":{"from_node_id":"1449","to_node_id":"1447","b1":{"x":7572.12744140625,"y":-463.84332275390625},"b2":{"x":7541.546875,"y":-528.7844848632812}}}},"224":{"name":"guanosine:orthophosphate ribosyltransferase","bigg_id":"R02147","reversibility":true,"label_x":6194.88427734375,"label_y":-645.7241821289062,"gene_reaction_rule":"SMU_1227 or SMU_1229 or SMU_2126c","genes":[{"name":"","bigg_id":"SMU_1227"},{"name":"","bigg_id":"SMU_1229"},{"name":"","bigg_id":"SMU_2126c"}],"metabolites":[{"bigg_id":"C00009[c]","coefficient":-1},{"bigg_id":"C00242[c]","coefficient":1},{"bigg_id":"C00387[c]","coefficient":-1},{"bigg_id":"C00620[c]","coefficient":1}],"segments":{"1425":{"from_node_id":"1463","to_node_id":"1464","b1":null,"b2":null},"1426":{"from_node_id":"1465","to_node_id":"1464","b1":null,"b2":null},"1427":{"from_node_id":"1463","to_node_id":"1466","b1":{"x":6350.94140625,"y":-719.7351684570312},"b2":{"x":6332.94140625,"y":-724.9851684570312}},"1428":{"from_node_id":"1465","to_node_id":"1467","b1":{"x":6350.94140625,"y":-591.7351684570312},"b2":{"x":6350.94140625,"y":-537.4851684570312}},"1429":{"from_node_id":"1463","to_node_id":"1461","b1":{"x":6350.94140625,"y":-715.7351684570312},"b2":{"x":6350.94140625,"y":-769.9851684570312}},"1430":{"from_node_id":"1465","to_node_id":"1468","b1":{"x":6350.94140625,"y":-587.7351684570312},"b2":{"x":6332.94140625,"y":-582.4851684570312}}}},"227":{"name":"GMP:pyrophosphate phosphoribosyltransferase","bigg_id":"R01229","reversibility":false,"label_x":6225.8974609375,"label_y":-321.40618896484375,"gene_reaction_rule":"SMU_1467 or SMU_14","genes":[{"name":"","bigg_id":"SMU_1467"},{"name":"","bigg_id":"SMU_14"}],"metabolites":[{"bigg_id":"C00013[c]","coefficient":1},{"bigg_id":"C00080[c]","coefficient":1},{"bigg_id":"C00119[c]","coefficient":-1},{"bigg_id":"C00144[c]","coefficient":1},{"bigg_id":"C00242[c]","coefficient":-1}],"segments":{"1444":{"from_node_id":"1483","to_node_id":"1484","b1":null,"b2":null},"1445":{"from_node_id":"1485","to_node_id":"1484","b1":null,"b2":null},"1446":{"from_node_id":"1485","to_node_id":"1486","b1":{"x":6350.94140625,"y":-237.73516845703125},"b2":{"x":6386.29443359375,"y":-234.52899169921875}},"1447":{"from_node_id":"1485","to_node_id":"1487","b1":{"x":6350.94140625,"y":-237.73516845703125},"b2":{"x":6315.0400390625,"y":-234.47430419921875}},"1448":{"from_node_id":"1483","to_node_id":"1488","b1":{"x":6350.94140625,"y":-369.73516845703125},"b2":{"x":6352.83154296875,"y":-386.91937255859375}},"1449":{"from_node_id":"1485","to_node_id":"1218","b1":{"x":6350.94140625,"y":-241.73516845703125},"b2":{"x":6364.83642578125,"y":-147.55584716796875}},"1450":{"from_node_id":"1483","to_node_id":"1467","b1":{"x":6350.94140625,"y":-365.73516845703125},"b2":{"x":6350.94140625,"y":-419.98516845703125}}}},"239":{"name":"2-Phospho-D-glycerate hydro-lyase","bigg_id":"R00658","reversibility":true,"label_x":2343.903635639559,"label_y":3168.1163485648212,"gene_reaction_rule":"SMU_1247","genes":[{"name":"","bigg_id":"SMU_1247"}],"metabolites":[{"bigg_id":"C00001[c]","coefficient":1},{"bigg_id":"C00074[c]","coefficient":1},{"bigg_id":"C00631[c]","coefficient":-1}],"segments":{"1537":{"from_node_id":"1580","to_node_id":"1581","b1":null,"b2":null},"1538":{"from_node_id":"1582","to_node_id":"1581","b1":null,"b2":null},"1539":{"from_node_id":"1582","to_node_id":"1583","b1":{"x":2459.903635639559,"y":3208.1163485648212},"b2":{"x":2519.045969623934,"y":3172.2242587210712}},"1540":{"from_node_id":"1582","to_node_id":"1584","b1":{"x":2455.903635639559,"y":3208.1163485648212},"b2":{"x":2400.450998920809,"y":4727.403213799196}},"1541":{"from_node_id":"1580","to_node_id":"69","b1":{"x":2260.047434467684,"y":3208.1163485648212},"b2":{"x":2205.797434467684,"y":3208.1163485648212}}}},"240":{"name":"ATP:pyruvate O2-phosphotransferase","bigg_id":"R00200","reversibility":false,"label_x":3126.471506733309,"label_y":4654.658584892946,"gene_reaction_rule":"SMU_1190","genes":[{"name":"","bigg_id":"SMU_1190"}],"metabolites":[{"bigg_id":"C00002[c]","coefficient":1},{"bigg_id":"C00008[c]","coefficient":-1},{"bigg_id":"C00022[c]","coefficient":1},{"bigg_id":"C00074[c]","coefficient":-1},{"bigg_id":"C00080[c]","coefficient":-1}],"segments":{"1542":{"from_node_id":"1585","to_node_id":"1586","b1":null,"b2":null},"1543":{"from_node_id":"1587","to_node_id":"1586","b1":null,"b2":null},"1544":{"from_node_id":"1587","to_node_id":"1588","b1":{"x":3238.471506733309,"y":4694.658584892946},"b2":{"x":3286.727366108309,"y":4652.700088799196}},"1545":{"from_node_id":"1585","to_node_id":"1589","b1":{"x":2978.603342670809,"y":4694.658584892946},"b2":{"x":2973.353342670809,"y":4676.658584892946}},"1546":{"from_node_id":"1587","to_node_id":"1590","b1":{"x":3242.471506733309,"y":4694.658584892946},"b2":{"x":3460.508616108309,"y":4694.676895439821}},"1547":{"from_node_id":"1585","to_node_id":"1584","b1":{"x":2982.603342670809,"y":4694.658584892946},"b2":{"x":2822.459055561434,"y":4694.658584892946}},"1548":{"from_node_id":"1585","to_node_id":"1591","b1":{"x":2978.603342670809,"y":4694.658584892946},"b2":{"x":3063.520578998934,"y":4552.684463799196}}}},"241":{"name":"pyruvate:NAD+ 2-oxidoreductase (CoA-acetylating)","bigg_id":"R00209","reversibility":false,"label_x":3543.888987202059,"label_y":5059.970108330446,"gene_reaction_rule":"SMU_1421 and SMU_1422 and SMU_1423 and SMU_1424","genes":[{"name":"","bigg_id":"SMU_1421"},{"name":"","bigg_id":"SMU_1422"},{"name":"","bigg_id":"SMU_1423"},{"name":"","bigg_id":"SMU_1424"}],"metabolites":[{"bigg_id":"C00003[c]","coefficient":-1},{"bigg_id":"C00004[c]","coefficient":1},{"bigg_id":"C00010[c]","coefficient":-1},{"bigg_id":"C00011[c]","coefficient":1},{"bigg_id":"C00022[c]","coefficient":-1},{"bigg_id":"C00024[c]","coefficient":1}],"segments":{"1549":{"from_node_id":"1592","to_node_id":"1593","b1":null,"b2":null},"1550":{"from_node_id":"1594","to_node_id":"1593","b1":null,"b2":null},"1551":{"from_node_id":"1592","to_node_id":"1595","b1":{"x":3522.895090717684,"y":4960.993057549196},"b2":{"x":3540.895090717684,"y":4955.743057549196}},"1552":{"from_node_id":"1594","to_node_id":"1596","b1":{"x":3524.228098530184,"y":5267.906387627321},"b2":{"x":3542.228098530184,"y":5273.156387627321}},"1553":{"from_node_id":"1592","to_node_id":"1597","b1":{"x":3522.895090717684,"y":4960.993057549196},"b2":{"x":3528.895090717684,"y":4929.743057549196}},"1554":{"from_node_id":"1594","to_node_id":"1598","b1":{"x":3524.228098530184,"y":5267.906387627321},"b2":{"x":3506.228098530184,"y":5273.156387627321}},"1555":{"from_node_id":"1592","to_node_id":"1590","b1":{"x":3522.895090717684,"y":4964.993057549196},"b2":{"x":3538.771799702059,"y":4782.840225517946}},"1556":{"from_node_id":"1594","to_node_id":"1599","b1":{"x":3524.228098530184,"y":5263.906387627321},"b2":{"x":3529.222971577059,"y":5393.080948174196}}}},"244":{"name":"Orthophosphate:oxaloacetate carboxyl-lyase (phosphorylating)","bigg_id":"R00345","reversibility":false,"label_x":2633.082834858309,"label_y":4309.893204033571,"gene_reaction_rule":"SMU_712","genes":[{"name":"","bigg_id":"SMU_712"}],"metabolites":[{"bigg_id":"C00001[c]","coefficient":-1},{"bigg_id":"C00009[c]","coefficient":1},{"bigg_id":"C00011[c]","coefficient":-1},{"bigg_id":"C00036[c]","coefficient":1},{"bigg_id":"C00074[c]","coefficient":-1},{"bigg_id":"C00080[c]","coefficient":1}],"segments":{"1571":{"from_node_id":"1614","to_node_id":"1615","b1":null,"b2":null},"1572":{"from_node_id":"1616","to_node_id":"1615","b1":null,"b2":null},"1573":{"from_node_id":"1614","to_node_id":"1617","b1":{"x":2769.703196186434,"y":4375.868301689821},"b2":{"x":2749.705149311434,"y":4471.028457939821}},"1574":{"from_node_id":"1616","to_node_id":"1618","b1":{"x":2769.703196186434,"y":4243.868301689821},"b2":{"x":2751.703196186434,"y":4238.618301689821}},"1575":{"from_node_id":"1614","to_node_id":"1619","b1":{"x":2769.703196186434,"y":4375.868301689821},"b2":{"x":2695.794993061434,"y":4401.098770439821}},"1576":{"from_node_id":"1616","to_node_id":"1620","b1":{"x":2769.703196186434,"y":4247.868301689821},"b2":{"x":2771.701243061434,"y":4036.7752841116962}},"1577":{"from_node_id":"1614","to_node_id":"1584","b1":{"x":2769.703196186434,"y":4371.868301689821},"b2":{"x":2763.709055561434,"y":4635.908584892946}},"1578":{"from_node_id":"1616","to_node_id":"1621","b1":{"x":2769.703196186434,"y":4243.868301689821},"b2":{"x":2759.722971577059,"y":4193.684952080446}}}},"245":{"name":"Oxaloacetate carboxy-lyase","bigg_id":"R00217","reversibility":false,"label_x":3170.289133686434,"label_y":4173.915176689821,"gene_reaction_rule":"SMU_1017 and SMU_1023","genes":[{"name":"","bigg_id":"SMU_1017"},{"name":"","bigg_id":"SMU_1023"}],"metabolites":[{"bigg_id":"C00011[c]","coefficient":1},{"bigg_id":"C00022[c]","coefficient":1},{"bigg_id":"C00036[c]","coefficient":-1},{"bigg_id":"C00080[c]","coefficient":-1}],"segments":{"1579":{"from_node_id":"1622","to_node_id":"1623","b1":null,"b2":null},"1580":{"from_node_id":"1624","to_node_id":"1623","b1":null,"b2":null},"1581":{"from_node_id":"1624","to_node_id":"1625","b1":{"x":3382.103586811434,"y":4286.863174736696},"b2":{"x":3397.376780170809,"y":4270.915176689821}},"1582":{"from_node_id":"1624","to_node_id":"1590","b1":{"x":3488.836741108309,"y":4429.576553642946},"b2":{"x":3454.526682514559,"y":4535.515274346071}},"1583":{"from_node_id":"1622","to_node_id":"1620","b1":{"x":2994.501291889559,"y":4094.0081942679462},"b2":{"x":2804.490061420809,"y":3998.9937899710712}},"1584":{"from_node_id":"1622","to_node_id":"1627","b1":{"x":2978.519114155184,"y":4061.0411532523212},"b2":{"x":2989.247385639559,"y":4041.0221102835712}}}},"246":{"name":"Acetyl-CoA:formate C-acetyltransferase","bigg_id":"R00212","reversibility":true,"label_x":3926.950998920809,"label_y":5130.263077080446,"gene_reaction_rule":"SMU_402 or SMU_493","genes":[{"name":"","bigg_id":"SMU_402"},{"name":"","bigg_id":"SMU_493"}],"metabolites":[{"bigg_id":"C00010[c]","coefficient":-1},{"bigg_id":"C00022[c]","coefficient":-1},{"bigg_id":"C00024[c]","coefficient":1},{"bigg_id":"C00058[c]","coefficient":1}],"segments":{"1585":{"from_node_id":"1628","to_node_id":"1629","b1":null,"b2":null},"1586":{"from_node_id":"1630","to_node_id":"1629","b1":null,"b2":null},"1587":{"from_node_id":"1628","to_node_id":"1631","b1":{"x":3845.017161030184,"y":4868.564834892946},"b2":{"x":3873.732737202059,"y":4864.585830986696}},"1588":{"from_node_id":"1628","to_node_id":"1590","b1":{"x":3789.077219623934,"y":4824.608536064821},"b2":{"x":3582.978586811434,"y":4696.736954033571}},"1589":{"from_node_id":"1630","to_node_id":"1599","b1":{"x":3827.162912983309,"y":5202.231338799196},"b2":{"x":3759.547434467684,"y":5347.118789971071}},"1590":{"from_node_id":"1630","to_node_id":"1633","b1":{"x":3847.147287983309,"y":5237.196426689821},"b2":{"x":3864.384836811434,"y":5314.137344658571}}}},"248":{"name":"Citrate oxaloacetate-lyase ((pro-3S)-CH2 COO- -> acetyl-CoA)","bigg_id":"R00351","reversibility":false,"label_x":4407.966379780184,"label_y":4114.089981377321,"gene_reaction_rule":"SMU_671","genes":[{"name":"","bigg_id":"SMU_671"}],"metabolites":[{"bigg_id":"C00001[c]","coefficient":-1},{"bigg_id":"C00010[c]","coefficient":1},{"bigg_id":"C00024[c]","coefficient":-1},{"bigg_id":"C00036[c]","coefficient":-1},{"bigg_id":"C00080[c]","coefficient":1},{"bigg_id":"C00158[c]","coefficient":1}],"segments":{"1599":{"from_node_id":"1642","to_node_id":"1643","b1":null,"b2":null},"1600":{"from_node_id":"1644","to_node_id":"1643","b1":null,"b2":null},"1601":{"from_node_id":"1642","to_node_id":"1645","b1":{"x":4216.230539936434,"y":3990.3358309866962},"b2":{"x":4074.186594623934,"y":3896.4498446585712}},"1602":{"from_node_id":"1644","to_node_id":"1646","b1":{"x":4663.750559467684,"y":4142.108047783571},"b2":{"x":4791.890696186434,"y":4251.943252861696}},"1603":{"from_node_id":"1642","to_node_id":"1599","b1":{"x":4222.221750873934,"y":4062.2279208304462},"b2":{"x":4988.279612202059,"y":5477.801407158571}},"1604":{"from_node_id":"1642","to_node_id":"1620","b1":{"x":4092.422922748934,"y":3740.7105868460712},"b2":{"x":2830.451243061434,"y":3978.0252841116962}},"1605":{"from_node_id":"1644","to_node_id":"1648","b1":{"x":4667.750559467684,"y":4142.108047783571},"b2":{"x":4669.006907123934,"y":4118.117080986696}},"1606":{"from_node_id":"1644","to_node_id":"1649","b1":{"x":4667.750559467684,"y":4142.108047783571},"b2":{"x":5007.516428608309,"y":4148.864883721071}}}},"250":{"name":"Citrate oxaloacetate-lyase","bigg_id":"R00362","reversibility":false,"label_x":3339.854075092684,"label_y":3820.0652011038837,"gene_reaction_rule":"SMU_1021 and SMU_1020","genes":[{"name":"","bigg_id":"SMU_1021"},{"name":"","bigg_id":"SMU_1020"}],"metabolites":[{"bigg_id":"C00033[c]","coefficient":1},{"bigg_id":"C00036[c]","coefficient":1},{"bigg_id":"C00158[c]","coefficient":-1}],"segments":{"1612":{"from_node_id":"1655","to_node_id":"1656","b1":null,"b2":null},"1613":{"from_node_id":"1657","to_node_id":"1656","b1":null,"b2":null},"1614":{"from_node_id":"1657","to_node_id":"1658","b1":{"x":2994.314524311434,"y":3858.5175936820087},"b2":{"x":2947.284495014559,"y":3858.8114169241962}},"1615":{"from_node_id":"1657","to_node_id":"1620","b1":{"x":2817.707102436434,"y":3892.5352938773212},"b2":{"x":2873.294260639559,"y":3913.2992098929462}},"1616":{"from_node_id":"1655","to_node_id":"1649","b1":{"x":3672.882395405184,"y":3725.3774569632587},"b2":{"x":4430.762522358309,"y":3504.1184237601337}}}},"251":{"name":"L-Glutamate:NADP+ oxidoreductase (deaminating)","bigg_id":"R00248","reversibility":true,"label_x":7392.233200188079,"label_y":3046.938905565493,"gene_reaction_rule":"SMU_913","genes":[{"name":"","bigg_id":"SMU_913"}],"metabolites":[{"bigg_id":"C00001[c]","coefficient":1},{"bigg_id":"C00005[c]","coefficient":-1},{"bigg_id":"C00006[c]","coefficient":1},{"bigg_id":"C00014[c]","coefficient":-1},{"bigg_id":"C00025[c]","coefficient":1},{"bigg_id":"C00026[c]","coefficient":-1},{"bigg_id":"C00080[c]","coefficient":-1}],"segments":{"1617":{"from_node_id":"1660","to_node_id":"1661","b1":null,"b2":null},"1618":{"from_node_id":"1662","to_node_id":"1661","b1":null,"b2":null},"1619":{"from_node_id":"1662","to_node_id":"1663","b1":{"x":7370.960739250579,"y":3002.303163377993},"b2":{"x":7361.325485344329,"y":2941.6423967764304}},"1620":{"from_node_id":"1660","to_node_id":"1664","b1":{"x":7368.869430656829,"y":3174.031679002993},"b2":{"x":7350.869430656829,"y":3179.281679002993}},"1621":{"from_node_id":"1662","to_node_id":"1665","b1":{"x":7370.960739250579,"y":3006.303163377993},"b2":{"x":7347.959762688079,"y":3002.236268846743}},"1622":{"from_node_id":"1660","to_node_id":"1666","b1":{"x":7368.869430656829,"y":3174.031679002993},"b2":{"x":7452.141891594329,"y":3390.854188768618}},"1623":{"from_node_id":"1662","to_node_id":"1667","b1":{"x":7370.960739250579,"y":3002.303163377993},"b2":{"x":7368.051559563079,"y":2858.004091112368}},"1624":{"from_node_id":"1660","to_node_id":"171","b1":{"x":7368.869430656829,"y":3170.031679002993},"b2":{"x":7375.142868156829,"y":3372.739930956118}},"1625":{"from_node_id":"1660","to_node_id":"1668","b1":{"x":7368.869430656829,"y":3174.031679002993},"b2":{"x":7350.504684563079,"y":3172.645692674868}}}},"252":{"name":"L-Glutamate:ammonia ligase (ADP-forming)","bigg_id":"R00253","reversibility":false,"label_x":7392.777145500579,"label_y":2255.6607073233054,"gene_reaction_rule":"SMU_364","genes":[{"name":"","bigg_id":"SMU_364"}],"metabolites":[{"bigg_id":"C00002[c]","coefficient":-1},{"bigg_id":"C00008[c]","coefficient":1},{"bigg_id":"C00009[c]","coefficient":1},{"bigg_id":"C00014[c]","coefficient":-1},{"bigg_id":"C00025[c]","coefficient":-1},{"bigg_id":"C00064[c]","coefficient":1},{"bigg_id":"C00080[c]","coefficient":1}],"segments":{"1626":{"from_node_id":"1669","to_node_id":"1670","b1":null,"b2":null},"1627":{"from_node_id":"1671","to_node_id":"1670","b1":null,"b2":null},"1628":{"from_node_id":"1669","to_node_id":"1672","b1":{"x":7367.322555656829,"y":2328.388368456118},"b2":{"x":7397.943649406829,"y":2421.459169237368}},"1629":{"from_node_id":"1671","to_node_id":"1673","b1":{"x":7367.322555656829,"y":2200.388368456118},"b2":{"x":7352.685836906829,"y":2152.4114397451804}},"1630":{"from_node_id":"1671","to_node_id":"1674","b1":{"x":7367.322555656829,"y":2196.388368456118},"b2":{"x":7349.322555656829,"y":2191.138368456118}},"1631":{"from_node_id":"1669","to_node_id":"1675","b1":{"x":7367.322555656829,"y":2328.388368456118},"b2":{"x":7385.322555656829,"y":2333.638368456118}},"1632":{"from_node_id":"1669","to_node_id":"1667","b1":{"x":7367.322555656829,"y":2324.388368456118},"b2":{"x":7367.323043938079,"y":2752.958192674868}},"1633":{"from_node_id":"1671","to_node_id":"1676","b1":{"x":7367.322555656829,"y":2196.388368456118},"b2":{"x":7366.503708000579,"y":2057.3167131826804}},"1634":{"from_node_id":"1671","to_node_id":"1677","b1":{"x":7367.322555656829,"y":2196.388368456118},"b2":{"x":7336.411422844329,"y":2153.8643206045554}}}},"253":{"name":"Carbon-dioxide:L-glutamine amido-ligase (ADP-forming,","bigg_id":"R00575","reversibility":false,"label_x":7376.593551750579,"label_y":1787.5021379873679,"gene_reaction_rule":"SMU_859 and SMU_860","genes":[{"name":"","bigg_id":"SMU_859"},{"name":"","bigg_id":"SMU_860"}],"metabolites":[{"bigg_id":"C00001[c]","coefficient":-1},{"bigg_id":"C00002[c]","coefficient":-2},{"bigg_id":"C00008[c]","coefficient":2},{"bigg_id":"C00009[c]","coefficient":1},{"bigg_id":"C00025[c]","coefficient":1},{"bigg_id":"C00064[c]","coefficient":-1},{"bigg_id":"C00080[c]","coefficient":2},{"bigg_id":"C00169[c]","coefficient":1},{"bigg_id":"C00288[c]","coefficient":-1}],"segments":{"1635":{"from_node_id":"1678","to_node_id":"1679","b1":null,"b2":null},"1636":{"from_node_id":"1680","to_node_id":"1679","b1":null,"b2":null},"1637":{"from_node_id":"1678","to_node_id":"1681","b1":{"x":7363.683883781829,"y":1881.1206682608054},"b2":{"x":7345.683883781829,"y":1886.3706682608054}},"1638":{"from_node_id":"1678","to_node_id":"1682","b1":{"x":7363.683883781829,"y":1881.1206682608054},"b2":{"x":7381.683883781829,"y":1886.3706682608054}},"1639":{"from_node_id":"1680","to_node_id":"1683","b1":{"x":7361.593551750579,"y":1728.0416887686179},"b2":{"x":7332.694137688079,"y":1665.2738665029929}},"1640":{"from_node_id":"1680","to_node_id":"1684","b1":{"x":7361.593551750579,"y":1724.0416887686179},"b2":{"x":7352.762497063079,"y":1710.8024309561179}},"1641":{"from_node_id":"1680","to_node_id":"1685","b1":{"x":7361.593551750579,"y":1724.0416887686179},"b2":{"x":7370.762497063079,"y":1628.9254778311179}},"1642":{"from_node_id":"1678","to_node_id":"1676","b1":{"x":7363.683883781829,"y":1877.1206682608054},"b2":{"x":7363.683883781829,"y":1950.1799944326804}},"1643":{"from_node_id":"1680","to_node_id":"1686","b1":{"x":7361.593551750579,"y":1724.0416887686179},"b2":{"x":7318.986618156829,"y":1676.0941790029929}},"1644":{"from_node_id":"1680","to_node_id":"1687","b1":{"x":7361.593551750579,"y":1724.0416887686179},"b2":{"x":7364.155075188079,"y":1560.3285540029929}},"1645":{"from_node_id":"1678","to_node_id":"1688","b1":{"x":7363.683883781829,"y":1881.1206682608054},"b2":{"x":7380.874313469329,"y":1869.2808245108054}}}},"254":{"name":"Carbamoyl-phosphate:L-aspartate carbamoyltransferase","bigg_id":"R01397","reversibility":false,"label_x":7375.669723625579,"label_y":1333.1398332998679,"gene_reaction_rule":"SMU_858","genes":[{"name":"","bigg_id":"SMU_858"}],"metabolites":[{"bigg_id":"C00009[c]","coefficient":1},{"bigg_id":"C00049[c]","coefficient":-1},{"bigg_id":"C00080[c]","coefficient":1},{"bigg_id":"C00169[c]","coefficient":-1},{"bigg_id":"C00438[c]","coefficient":1}],"segments":{"1646":{"from_node_id":"1689","to_node_id":"1690","b1":null,"b2":null},"1647":{"from_node_id":"1691","to_node_id":"1690","b1":null,"b2":null},"1648":{"from_node_id":"1691","to_node_id":"1692","b1":{"x":7360.669723625579,"y":1257.1398332998679},"b2":{"x":7342.669723625579,"y":1251.8898332998679}},"1649":{"from_node_id":"1689","to_node_id":"1693","b1":{"x":7360.669723625579,"y":1389.1398332998679},"b2":{"x":7378.669723625579,"y":1394.3898332998679}},"1650":{"from_node_id":"1691","to_node_id":"1694","b1":{"x":7360.669723625579,"y":1257.1398332998679},"b2":{"x":7378.669723625579,"y":1251.8898332998679}},"1651":{"from_node_id":"1689","to_node_id":"1687","b1":{"x":7360.669723625579,"y":1385.1398332998679},"b2":{"x":7360.669723625579,"y":1439.3898332998679}},"1652":{"from_node_id":"1691","to_node_id":"1695","b1":{"x":7360.669723625579,"y":1261.1398332998679},"b2":{"x":7360.669723625579,"y":1206.8898332998679}}}},"255":{"name":"(S)-Dihydroorotate amidohydrolase","bigg_id":"R01993","reversibility":true,"label_x":7135.669723625579,"label_y":1108.1398332998679,"gene_reaction_rule":"SMU_1214","genes":[{"name":"","bigg_id":"SMU_1214"}],"metabolites":[{"bigg_id":"C00001[c]","coefficient":1},{"bigg_id":"C00080[c]","coefficient":-1},{"bigg_id":"C00337[c]","coefficient":1},{"bigg_id":"C00438[c]","coefficient":-1}],"segments":{"1653":{"from_node_id":"1696","to_node_id":"1697","b1":null,"b2":null},"1654":{"from_node_id":"1698","to_node_id":"1697","b1":null,"b2":null},"1655":{"from_node_id":"1698","to_node_id":"1699","b1":{"x":7119.669723625579,"y":1148.1398332998679},"b2":{"x":7114.419723625579,"y":1130.1398332998679}},"1656":{"from_node_id":"1696","to_node_id":"1700","b1":{"x":7251.669723625579,"y":1148.1398332998679},"b2":{"x":7256.919723625579,"y":1130.1398332998679}},"1657":{"from_node_id":"1698","to_node_id":"1701","b1":{"x":7123.669723625579,"y":1148.1398332998679},"b2":{"x":7069.419723625579,"y":1148.1398332998679}},"1658":{"from_node_id":"1696","to_node_id":"1695","b1":{"x":7247.669723625579,"y":1148.1398332998679},"b2":{"x":7301.919723625579,"y":1148.1398332998679}}}},"257":{"name":"(S)-Dihydroorotate:oxygen oxidoreductase","bigg_id":"R01867","reversibility":false,"label_x":6695.533493156829,"label_y":1032.6768816397116,"gene_reaction_rule":"SMU_595","genes":[{"name":"","bigg_id":"SMU_595"}],"metabolites":[{"bigg_id":"C00042[c]","coefficient":1},{"bigg_id":"C00122[c]","coefficient":-1},{"bigg_id":"C00295[c]","coefficient":1},{"bigg_id":"C00337[c]","coefficient":-1}],"segments":{"1665":{"from_node_id":"1708","to_node_id":"1709","b1":null,"b2":null},"1666":{"from_node_id":"1710","to_node_id":"1709","b1":null,"b2":null},"1667":{"from_node_id":"1710","to_node_id":"1711","b1":{"x":6652.283004875579,"y":1070.5806902334616},"b2":{"x":6636.552047844329,"y":1060.9654558584616}},"1668":{"from_node_id":"1708","to_node_id":"1712","b1":{"x":6897.477340813079,"y":1070.5806902334616},"b2":{"x":6892.245895500579,"y":1058.8692644522116}},"1669":{"from_node_id":"1710","to_node_id":"1713","b1":{"x":6656.283004875579,"y":1070.5806902334616},"b2":{"x":6602.033004875579,"y":1097.8311785147116}},"1670":{"from_node_id":"1708","to_node_id":"1701","b1":{"x":6893.477340813079,"y":1070.5806902334616},"b2":{"x":6951.919723625579,"y":1148.1398332998679}}}},"259":{"name":"(S)-Dihydroorotate:(acceptor) oxidoreductase","bigg_id":"R01869","reversibility":false,"label_x":6697.629684563079,"label_y":1185.6991594717429,"gene_reaction_rule":"SMU_1223 and SMU_1224","genes":[{"name":"","bigg_id":"SMU_1223"},{"name":"","bigg_id":"SMU_1224"}],"metabolites":[{"bigg_id":"C00003[c]","coefficient":-1},{"bigg_id":"C00004[c]","coefficient":1},{"bigg_id":"C00080[c]","coefficient":1},{"bigg_id":"C00295[c]","coefficient":1},{"bigg_id":"C00337[c]","coefficient":-1}],"segments":{"1678":{"from_node_id":"1721","to_node_id":"1722","b1":null,"b2":null},"1679":{"from_node_id":"1723","to_node_id":"1722","b1":null,"b2":null},"1680":{"from_node_id":"1721","to_node_id":"1724","b1":{"x":6877.563278313079,"y":1220.4586809561179},"b2":{"x":6879.668747063079,"y":1253.815431444399}},"1681":{"from_node_id":"1723","to_node_id":"1725","b1":{"x":6685.629684563079,"y":1225.6991594717429},"b2":{"x":6637.667282219329,"y":1246.6610735342429}},"1682":{"from_node_id":"1723","to_node_id":"1726","b1":{"x":6681.629684563079,"y":1225.6991594717429},"b2":{"x":6676.378708000579,"y":1314.9697893545554}},"1683":{"from_node_id":"1723","to_node_id":"1713","b1":{"x":6681.629684563079,"y":1225.6991594717429},"b2":{"x":6617.686325188079,"y":1209.795167772524}},"1684":{"from_node_id":"1721","to_node_id":"1701","b1":{"x":6873.563278313079,"y":1220.4586809561179},"b2":{"x":6951.919723625579,"y":1148.1398332998679}}}},"260":{"name":"Orotidine-5-phosphate:pyrophosphate phosphoribosyltransferase","bigg_id":"R01870","reversibility":false,"label_x":6315.123825188079,"label_y":970.5626848623679,"gene_reaction_rule":"SMU_1221","genes":[{"name":"","bigg_id":"SMU_1221"}],"metabolites":[{"bigg_id":"C00013[c]","coefficient":1},{"bigg_id":"C00080[c]","coefficient":1},{"bigg_id":"C00119[c]","coefficient":-1},{"bigg_id":"C00295[c]","coefficient":-1},{"bigg_id":"C01103[c]","coefficient":1}],"segments":{"1685":{"from_node_id":"1728","to_node_id":"1729","b1":null,"b2":null},"1686":{"from_node_id":"1730","to_node_id":"1729","b1":null,"b2":null},"1687":{"from_node_id":"1730","to_node_id":"1731","b1":{"x":6451.050094719329,"y":902.9474504873679},"b2":{"x":6433.050094719329,"y":897.6974504873679}},"1688":{"from_node_id":"1730","to_node_id":"1732","b1":{"x":6451.050094719329,"y":902.9474504873679},"b2":{"x":6460.665329094329,"y":906.0822161123679}},"1689":{"from_node_id":"1728","to_node_id":"242","b1":{"x":6453.146774406829,"y":1060.1017473623679},"b2":{"x":4763.629440422454,"y":1251.0015276358054}},"1690":{"from_node_id":"1728","to_node_id":"1713","b1":{"x":6453.146774406829,"y":1056.1017473623679},"b2":{"x":6497.167770500579,"y":1108.2555559561179}},"1691":{"from_node_id":"1730","to_node_id":"1734","b1":{"x":6451.050094719329,"y":906.9474504873679},"b2":{"x":6448.956833000579,"y":821.3016374990866}}}},"261":{"name":"Orotidine-5-phosphate carboxy-lyase","bigg_id":"R00965","reversibility":false,"label_x":7346.726364250579,"label_y":730.8483293936179,"gene_reaction_rule":"SMU_1222","genes":[{"name":"","bigg_id":"SMU_1222"}],"metabolites":[{"bigg_id":"C00011[c]","coefficient":1},{"bigg_id":"C00080[c]","coefficient":-1},{"bigg_id":"C00105[c]","coefficient":1},{"bigg_id":"C01103[c]","coefficient":-1}],"segments":{"1692":{"from_node_id":"1735","to_node_id":"1736","b1":null,"b2":null},"1693":{"from_node_id":"1737","to_node_id":"1736","b1":null,"b2":null},"1694":{"from_node_id":"1737","to_node_id":"1738","b1":{"x":7531.973434563079,"y":748.7367571279929},"b2":{"x":7548.778610344329,"y":800.1722429678366}},"1695":{"from_node_id":"1735","to_node_id":"1739","b1":{"x":7241.594528313079,"y":747.2403582022116},"b2":{"x":7204.159469719329,"y":803.7942522451804}},"1696":{"from_node_id":"1737","to_node_id":"1740","b1":{"x":7527.973434563079,"y":748.7367571279929},"b2":{"x":7929.098922844329,"y":741.8797624990866}},"1697":{"from_node_id":"1735","to_node_id":"1734","b1":{"x":7245.594528313079,"y":747.2403582022116},"b2":{"x":7409.808883781829,"y":741.5943621084616}}}},"262":{"name":"ATP:uridine 5-phosphotransferase","bigg_id":"R00964","reversibility":false,"label_x":7876.843063469329,"label_y":962.3636492178366,"gene_reaction_rule":"SMU_1386","genes":[{"name":"","bigg_id":"SMU_1386"}],"metabolites":[{"bigg_id":"C00002[c]","coefficient":-1},{"bigg_id":"C00008[c]","coefficient":1},{"bigg_id":"C00080[c]","coefficient":1},{"bigg_id":"C00105[c]","coefficient":1},{"bigg_id":"C00299[c]","coefficient":-1}],"segments":{"1698":{"from_node_id":"1741","to_node_id":"1742","b1":null,"b2":null},"1699":{"from_node_id":"1743","to_node_id":"1742","b1":null,"b2":null},"1700":{"from_node_id":"1741","to_node_id":"1744","b1":{"x":7999.843063469329,"y":1022.3636492178366},"b2":{"x":7976.608688469329,"y":1034.658693163149}},"1701":{"from_node_id":"1743","to_node_id":"1745","b1":{"x":7999.843063469329,"y":860.8747576162741},"b2":{"x":7927.843063469329,"y":865.6247576162741}},"1702":{"from_node_id":"1743","to_node_id":"1746","b1":{"x":7999.843063469329,"y":860.8747576162741},"b2":{"x":7981.843063469329,"y":855.6247576162741}},"1703":{"from_node_id":"1743","to_node_id":"1740","b1":{"x":7999.843063469329,"y":864.8747576162741},"b2":{"x":7999.843063469329,"y":810.6247576162741}},"1704":{"from_node_id":"1741","to_node_id":"1747","b1":{"x":7999.843063469329,"y":1026.3636492178366},"b2":{"x":7998.587692375579,"y":1027.4276750967429}}}},"264":{"name":"UMP:pyrophosphate phosphoribosyltransferase","bigg_id":"R00966","reversibility":false,"label_x":6510.49609375,"label_y":543.65673828125,"gene_reaction_rule":"SMU_1673 or SMU_856","genes":[{"name":"","bigg_id":"SMU_1673"},{"name":"","bigg_id":"SMU_856"}],"metabolites":[{"bigg_id":"C00013[c]","coefficient":1},{"bigg_id":"C00080[c]","coefficient":1},{"bigg_id":"C00105[c]","coefficient":1},{"bigg_id":"C00106[c]","coefficient":-1},{"bigg_id":"C00119[c]","coefficient":-1}],"segments":{"1711":{"from_node_id":"1755","to_node_id":"1756","b1":null,"b2":null},"1712":{"from_node_id":"1757","to_node_id":"1756","b1":null,"b2":null},"1713":{"from_node_id":"1757","to_node_id":"1758","b1":{"x":7680.869140625,"y":589.9329223632812},"b2":{"x":7736.3271484375,"y":584.4849548339844}},"1714":{"from_node_id":"1757","to_node_id":"1759","b1":{"x":7680.869140625,"y":589.9329223632812},"b2":{"x":7686.1181640625,"y":633.0371398925781}},"1715":{"from_node_id":"1757","to_node_id":"1740","b1":{"x":7676.869140625,"y":589.9329223632812},"b2":{"x":7774.08837890625,"y":569.7586059570312}},"1716":{"from_node_id":"1755","to_node_id":"1753","b1":{"x":5007.9404296875,"y":589.9328002929688},"b2":{"x":4814.75634765625,"y":586.48486328125}},"1717":{"from_node_id":"1755","to_node_id":"242","b1":{"x":4853.31591796875,"y":567.9667358398438},"b2":{"x":4725.68359375,"y":1166.499267578125}}}},"265":{"name":"ATP:nucleoside-phosphate phosphotransferase","bigg_id":"R00158","reversibility":false,"label_x":8311.031540031829,"label_y":705.5986956045554,"gene_reaction_rule":"SMU_1625","genes":[{"name":"","bigg_id":"SMU_1625"}],"metabolites":[{"bigg_id":"C00002[c]","coefficient":-1},{"bigg_id":"C00008[c]","coefficient":1},{"bigg_id":"C00015[c]","coefficient":1},{"bigg_id":"C00080[c]","coefficient":-1},{"bigg_id":"C00105[c]","coefficient":-1}],"segments":{"1718":{"from_node_id":"1762","to_node_id":"1763","b1":null,"b2":null},"1719":{"from_node_id":"1764","to_node_id":"1763","b1":null,"b2":null},"1720":{"from_node_id":"1762","to_node_id":"1765","b1":{"x":8217.627243156829,"y":745.5986956045554},"b2":{"x":8212.377243156829,"y":727.5986956045554}},"1721":{"from_node_id":"1764","to_node_id":"1766","b1":{"x":8502.528610344329,"y":745.5986956045554},"b2":{"x":8540.042282219329,"y":718.4025896475241}},"1722":{"from_node_id":"1764","to_node_id":"1767","b1":{"x":8506.528610344329,"y":745.5986956045554},"b2":{"x":8626.839157219329,"y":744.7706316397116}},"1723":{"from_node_id":"1762","to_node_id":"1768","b1":{"x":8217.627243156829,"y":745.5986956045554},"b2":{"x":8220.744918938079,"y":627.6181658193991}},"1724":{"from_node_id":"1762","to_node_id":"1740","b1":{"x":8221.627243156829,"y":745.5986956045554},"b2":{"x":8058.593063469329,"y":751.8747576162741}}}},"266":{"name":"UTP:pyruvate 2-O-phosphotransferase","bigg_id":"R00659","reversibility":false,"label_x":8894.373336906829,"label_y":714.4703997061179,"gene_reaction_rule":"SMU_1190","genes":[{"name":"","bigg_id":"SMU_1190"}],"metabolites":[{"bigg_id":"C00015[c]","coefficient":-1},{"bigg_id":"C00022[c]","coefficient":1},{"bigg_id":"C00074[c]","coefficient":-1},{"bigg_id":"C00075[c]","coefficient":1},{"bigg_id":"C00080[c]","coefficient":-1}],"segments":{"1725":{"from_node_id":"1769","to_node_id":"1770","b1":null,"b2":null},"1726":{"from_node_id":"1771","to_node_id":"1770","b1":null,"b2":null},"1727":{"from_node_id":"1769","to_node_id":"1767","b1":{"x":8857.268844719329,"y":752.3784197256491},"b2":{"x":8754.902633781829,"y":754.4703997061179}},"1728":{"from_node_id":"1771","to_node_id":"1772","b1":{"x":9039.661422844329,"y":754.4703997061179},"b2":{"x":9082.567672844329,"y":753.6422747061179}},"1729":{"from_node_id":"1769","to_node_id":"1773","b1":{"x":8853.268844719329,"y":752.3784197256491},"b2":{"x":8848.018844719329,"y":734.3784197256491}},"1730":{"from_node_id":"1771","to_node_id":"1774","b1":{"x":9035.661422844329,"y":754.4703997061179},"b2":{"x":9156.855758781829,"y":754.4703997061179}},"1731":{"from_node_id":"1769","to_node_id":"1775","b1":{"x":8853.268844719329,"y":752.3784197256491},"b2":{"x":8848.018844719329,"y":770.3784197256491}}}},"267":{"name":"UTP:ammonia ligase(ADP-forming)","bigg_id":"R00573","reversibility":false,"label_x":9230.605758781829,"label_y":985.4945696279929,"gene_reaction_rule":"SMU_97","genes":[{"name":"","bigg_id":"SMU_97"}],"metabolites":[{"bigg_id":"C00001[c]","coefficient":-1},{"bigg_id":"C00002[c]","coefficient":-1},{"bigg_id":"C00008[c]","coefficient":1},{"bigg_id":"C00009[c]","coefficient":1},{"bigg_id":"C00025[c]","coefficient":1},{"bigg_id":"C00063[c]","coefficient":1},{"bigg_id":"C00064[c]","coefficient":-1},{"bigg_id":"C00075[c]","coefficient":-1},{"bigg_id":"C00080[c]","coefficient":2}],"segments":{"1732":{"from_node_id":"1776","to_node_id":"1777","b1":null,"b2":null},"1733":{"from_node_id":"1778","to_node_id":"1777","b1":null,"b2":null},"1734":{"from_node_id":"1776","to_node_id":"1779","b1":{"x":9215.605758781829,"y":863.4703997061179},"b2":{"x":9233.605758781829,"y":858.2203997061179}},"1735":{"from_node_id":"1776","to_node_id":"1780","b1":{"x":9215.605758781829,"y":863.4703997061179},"b2":{"x":9300.113571281829,"y":868.6804827139304}},"1736":{"from_node_id":"1778","to_node_id":"1781","b1":{"x":9213.513961906829,"y":1062.5986956045554},"b2":{"x":9278.366500969329,"y":1072.9164446279929}},"1737":{"from_node_id":"1778","to_node_id":"1782","b1":{"x":9213.513961906829,"y":1066.5986956045554},"b2":{"x":9264.156540031829,"y":1150.9889543936179}},"1738":{"from_node_id":"1778","to_node_id":"1783","b1":{"x":9213.513961906829,"y":1066.5986956045554},"b2":{"x":9160.385055656829,"y":1076.0326555654929}},"1739":{"from_node_id":"1778","to_node_id":"1784","b1":{"x":9213.513961906829,"y":1066.5986956045554},"b2":{"x":9214.342086906829,"y":1170.1730364248679}},"1740":{"from_node_id":"1776","to_node_id":"1785","b1":{"x":9215.605758781829,"y":863.4703997061179},"b2":{"x":9167.052047844329,"y":866.9441545889304}},"1741":{"from_node_id":"1776","to_node_id":"1774","b1":{"x":9215.605758781829,"y":867.4703997061179},"b2":{"x":9215.605758781829,"y":813.2203997061179}},"1742":{"from_node_id":"1778","to_node_id":"1786","b1":{"x":9213.513961906829,"y":1066.5986956045554},"b2":{"x":9321.102829094329,"y":1052.0945452139304}}}},"269":{"name":"Cytidine:orthophosphate alpha-D-ribosyltransferase","bigg_id":"R02296","reversibility":true,"label_x":7805.880000140278,"label_y":1738.772460240999,"gene_reaction_rule":"SMU_1124","genes":[{"name":"","bigg_id":"SMU_1124"}],"metabolites":[{"bigg_id":"C00009[c]","coefficient":1},{"bigg_id":"C00380[c]","coefficient":-1},{"bigg_id":"C00475[c]","coefficient":1},{"bigg_id":"C00620[c]","coefficient":-1}],"segments":{"1749":{"from_node_id":"1794","to_node_id":"1795","b1":null,"b2":null},"1750":{"from_node_id":"1796","to_node_id":"1795","b1":null,"b2":null},"1751":{"from_node_id":"1796","to_node_id":"1797","b1":{"x":7934.880000140278,"y":1658.772460240999},"b2":{"x":7875.552851702778,"y":1649.342528600374}},"1752":{"from_node_id":"1794","to_node_id":"1792","b1":{"x":7934.880000140278,"y":1786.772460240999},"b2":{"x":7934.880000140278,"y":1841.022460240999}},"1753":{"from_node_id":"1796","to_node_id":"1798","b1":{"x":7934.880000140278,"y":1662.772460240999},"b2":{"x":7957.137812640278,"y":1617.862059850374}},"1754":{"from_node_id":"1794","to_node_id":"1799","b1":{"x":7934.880000140278,"y":1790.772460240999},"b2":{"x":7900.631464984028,"y":1785.5728752800615}}}},"270":{"name":"Cytidine aminohydrolase","bigg_id":"R01878","reversibility":false,"label_x":7881.408320452778,"label_y":1365.721434850374,"gene_reaction_rule":"SMU_1122","genes":[{"name":"","bigg_id":"SMU_1122"}],"metabolites":[{"bigg_id":"C00001[c]","coefficient":-1},{"bigg_id":"C00014[c]","coefficient":1},{"bigg_id":"C00080[c]","coefficient":-1},{"bigg_id":"C00299[c]","coefficient":1},{"bigg_id":"C00475[c]","coefficient":-1}],"segments":{"1755":{"from_node_id":"1800","to_node_id":"1801","b1":null,"b2":null},"1756":{"from_node_id":"1802","to_node_id":"1801","b1":null,"b2":null},"1757":{"from_node_id":"1800","to_node_id":"1803","b1":{"x":8002.408320452778,"y":1431.721434850374},"b2":{"x":7984.408320452778,"y":1436.971434850374}},"1758":{"from_node_id":"1802","to_node_id":"1804","b1":{"x":8002.408320452778,"y":1299.721434850374},"b2":{"x":7961.831660296528,"y":1269.3673088738115}},"1759":{"from_node_id":"1800","to_node_id":"1805","b1":{"x":8002.408320452778,"y":1431.721434850374},"b2":{"x":7854.408320452778,"y":1432.971434850374}},"1760":{"from_node_id":"1802","to_node_id":"1747","b1":{"x":8002.408320452778,"y":1303.721434850374},"b2":{"x":8000.316523577778,"y":1165.7911369988115}},"1761":{"from_node_id":"1800","to_node_id":"1798","b1":{"x":8002.408320452778,"y":1427.721434850374},"b2":{"x":8000.316035296528,"y":1513.351561803499}}}},"271":{"name":"ATP:cytidine 5-phosphotransferase","bigg_id":"R00513","reversibility":false,"label_x":8223.541621234028,"label_y":1542.551024694124,"gene_reaction_rule":"SMU_1386","genes":[{"name":"","bigg_id":"SMU_1386"}],"metabolites":[{"bigg_id":"C00002[c]","coefficient":-1},{"bigg_id":"C00008[c]","coefficient":1},{"bigg_id":"C00055[c]","coefficient":1},{"bigg_id":"C00080[c]","coefficient":1},{"bigg_id":"C00475[c]","coefficient":-1}],"segments":{"1762":{"from_node_id":"1807","to_node_id":"1808","b1":null,"b2":null},"1763":{"from_node_id":"1809","to_node_id":"1808","b1":null,"b2":null},"1764":{"from_node_id":"1807","to_node_id":"1810","b1":{"x":8165.742793109028,"y":1572.101561803499},"b2":{"x":8175.392207171528,"y":1570.663085240999}},"1765":{"from_node_id":"1809","to_node_id":"1811","b1":{"x":8343.901972796528,"y":1572.101561803499},"b2":{"x":8430.939082171528,"y":1575.360350865999}},"1766":{"from_node_id":"1809","to_node_id":"4231","b1":{"x":8347.901972796528,"y":1572.101561803499},"b2":{"x":8572.591425921528,"y":1575.0906975456865}},"1767":{"from_node_id":"1809","to_node_id":"1813","b1":{"x":8347.901972796528,"y":1572.101561803499},"b2":{"x":8342.700800921528,"y":1592.191405553499}},"1768":{"from_node_id":"1807","to_node_id":"1798","b1":{"x":8169.742793109028,"y":1572.101561803499},"b2":{"x":8059.066035296528,"y":1572.101561803499}}}},"272":{"name":"ATP:CMP phosphotransferase","bigg_id":"R00512","reversibility":false,"label_x":8856.398066546528,"label_y":1543.698241490999,"gene_reaction_rule":"SMU_696","genes":[{"name":"","bigg_id":"SMU_696"}],"metabolites":[{"bigg_id":"C00002[c]","coefficient":-1},{"bigg_id":"C00008[c]","coefficient":1},{"bigg_id":"C00055[c]","coefficient":-1},{"bigg_id":"C00080[c]","coefficient":-1},{"bigg_id":"C00112[c]","coefficient":1}],"segments":{"1769":{"from_node_id":"1814","to_node_id":"1815","b1":null,"b2":null},"1770":{"from_node_id":"1816","to_node_id":"1815","b1":null,"b2":null},"1771":{"from_node_id":"1814","to_node_id":"1817","b1":{"x":8802.779902484028,"y":1583.698241490999},"b2":{"x":8797.529902484028,"y":1565.698241490999}},"1772":{"from_node_id":"1816","to_node_id":"1818","b1":{"x":9006.017207171528,"y":1581.608397740999},"b2":{"x":9020.558222796528,"y":1622.3616936394365}},"1773":{"from_node_id":"1814","to_node_id":"4231","b1":{"x":8806.779902484028,"y":1583.698241490999},"b2":{"x":8698.529902484028,"y":1573.698241490999}},"1774":{"from_node_id":"1814","to_node_id":"1819","b1":{"x":8802.779902484028,"y":1583.698241490999},"b2":{"x":8797.529902484028,"y":1601.698241490999}},"1775":{"from_node_id":"1816","to_node_id":"1820","b1":{"x":9010.017207171528,"y":1581.608397740999},"b2":{"x":9134.729121234028,"y":1579.068602819124}}}},"273":{"name":"CTP:pyruvate 2-O-phosphotransferase","bigg_id":"R00572","reversibility":false,"label_x":9227.367793109028,"label_y":1415.461180944124,"gene_reaction_rule":"SMU_1190","genes":[{"name":"","bigg_id":"SMU_1190"}],"metabolites":[{"bigg_id":"C00022[c]","coefficient":1},{"bigg_id":"C00063[c]","coefficient":1},{"bigg_id":"C00074[c]","coefficient":-1},{"bigg_id":"C00080[c]","coefficient":-1},{"bigg_id":"C00112[c]","coefficient":-1}],"segments":{"1776":{"from_node_id":"1821","to_node_id":"1822","b1":null,"b2":null},"1777":{"from_node_id":"1823","to_node_id":"1822","b1":null,"b2":null},"1778":{"from_node_id":"1823","to_node_id":"1824","b1":{"x":9212.367793109028,"y":1339.461180944124},"b2":{"x":9217.827754046528,"y":1348.8406975456865}},"1779":{"from_node_id":"1823","to_node_id":"1784","b1":{"x":9212.367793109028,"y":1343.461180944124},"b2":{"x":9214.457636859028,"y":1310.1102287956865}},"1780":{"from_node_id":"1821","to_node_id":"1826","b1":{"x":9212.367793109028,"y":1471.461180944124},"b2":{"x":9200.637324359028,"y":1462.081786412874}},"1781":{"from_node_id":"1821","to_node_id":"1827","b1":{"x":9212.367793109028,"y":1471.461180944124},"b2":{"x":9219.918574359028,"y":1457.9019768425615}},"1782":{"from_node_id":"1821","to_node_id":"1820","b1":{"x":9212.367793109028,"y":1467.461180944124},"b2":{"x":9212.367793109028,"y":1521.711180944124}}}},"274":{"name":"2-Deoxycytidine diphosphate:oxidized-thioredoxin 2-oxidoreductase","bigg_id":"R02024","reversibility":false,"label_x":9469.032832171528,"label_y":1544.6409905144365,"gene_reaction_rule":"SMU_667 and SMU_668c","genes":[{"name":"","bigg_id":"SMU_667"},{"name":"","bigg_id":"SMU_668c"}],"metabolites":[{"bigg_id":"C00001[c]","coefficient":1},{"bigg_id":"C00112[c]","coefficient":-1},{"bigg_id":"C00342[c]","coefficient":-1},{"bigg_id":"C00343[c]","coefficient":1},{"bigg_id":"C00705[c]","coefficient":1}],"segments":{"1783":{"from_node_id":"1828","to_node_id":"1829","b1":null,"b2":null},"1784":{"from_node_id":"1830","to_node_id":"1829","b1":null,"b2":null},"1785":{"from_node_id":"1830","to_node_id":"1831","b1":{"x":9689.527949359028,"y":1584.6409905144365},"b2":{"x":9704.777949359028,"y":1621.4503166863115}},"1786":{"from_node_id":"1828","to_node_id":"1820","b1":{"x":9457.032832171528,"y":1584.6409905144365},"b2":{"x":9271.117793109028,"y":1580.461180944124}},"1787":{"from_node_id":"1828","to_node_id":"1832","b1":{"x":9453.032832171528,"y":1584.6409905144365},"b2":{"x":9433.152949359028,"y":1575.4720452019365}},"1788":{"from_node_id":"1830","to_node_id":"1833","b1":{"x":9689.527949359028,"y":1584.6409905144365},"b2":{"x":9736.867793109028,"y":1602.191405553499}},"1789":{"from_node_id":"1830","to_node_id":"1834","b1":{"x":9685.527949359028,"y":1584.6409905144365},"b2":{"x":9831.734980609028,"y":1584.6409905144365}}}},"275":{"name":"CTP:formate 2'-oxidoreductase","bigg_id":"R11636","reversibility":false,"label_x":9540.735641594329,"label_y":1216.2147844717429,"gene_reaction_rule":"SMU_2074","genes":[{"name":"","bigg_id":"SMU_2074"}],"metabolites":[{"bigg_id":"C00001[c]","coefficient":1},{"bigg_id":"C00011[c]","coefficient":1},{"bigg_id":"C00058[c]","coefficient":-1},{"bigg_id":"C00063[c]","coefficient":-1},{"bigg_id":"C00080[c]","coefficient":-1},{"bigg_id":"C00458[c]","coefficient":1}],"segments":{"1790":{"from_node_id":"1835","to_node_id":"1836","b1":null,"b2":null},"1791":{"from_node_id":"1837","to_node_id":"1836","b1":null,"b2":null},"1792":{"from_node_id":"1837","to_node_id":"1838","b1":{"x":9727.793258781829,"y":1245.7653215811179},"b2":{"x":9743.492477531829,"y":1229.8552874014304}},"1793":{"from_node_id":"1837","to_node_id":"1839","b1":{"x":9727.793258781829,"y":1245.7653215811179},"b2":{"x":9714.392868156829,"y":1203.6753557608054}},"1794":{"from_node_id":"1835","to_node_id":"1840","b1":{"x":9488.983688469329,"y":1247.7651995108054},"b2":{"x":9380.285446281829,"y":1267.5294207022116}},"1795":{"from_node_id":"1835","to_node_id":"1784","b1":{"x":9492.983688469329,"y":1247.7651995108054},"b2":{"x":9275.944625969329,"y":1247.8551653311179}},"1796":{"from_node_id":"1835","to_node_id":"1841","b1":{"x":9488.983688469329,"y":1247.7651995108054},"b2":{"x":9454.474899406829,"y":1260.5402239248679}},"1797":{"from_node_id":"1837","to_node_id":"1842","b1":{"x":9723.793258781829,"y":1245.7653215811179},"b2":{"x":9830.291305656829,"y":1243.6753557608054}}}},"276":{"name":"ATP:CMP phosphotransferase","bigg_id":"R01665","reversibility":false,"label_x":9907.574824359028,"label_y":1819.799071569124,"gene_reaction_rule":"SMU_696","genes":[{"name":"","bigg_id":"SMU_696"}],"metabolites":[{"bigg_id":"C00002[c]","coefficient":-1},{"bigg_id":"C00008[c]","coefficient":1},{"bigg_id":"C00080[c]","coefficient":-1},{"bigg_id":"C00239[c]","coefficient":-1},{"bigg_id":"C00705[c]","coefficient":1}],"segments":{"1798":{"from_node_id":"1843","to_node_id":"1844","b1":null,"b2":null},"1799":{"from_node_id":"1845","to_node_id":"1844","b1":null,"b2":null},"1800":{"from_node_id":"1843","to_node_id":"1846","b1":{"x":9892.574824359028,"y":1871.799071569124},"b2":{"x":9882.126582171528,"y":1867.5313713738115}},"1801":{"from_node_id":"1845","to_node_id":"1847","b1":{"x":9892.574824359028,"y":1714.540282506624},"b2":{"x":9882.933222796528,"y":1726.009764928499}},"1802":{"from_node_id":"1843","to_node_id":"1848","b1":{"x":9892.574824359028,"y":1875.799071569124},"b2":{"x":9898.034785296528,"y":1870.5994866081865}},"1803":{"from_node_id":"1843","to_node_id":"1849","b1":{"x":9892.574824359028,"y":1875.799071569124},"b2":{"x":9893.384394671528,"y":1900.9034416863115}},"1804":{"from_node_id":"1845","to_node_id":"1834","b1":{"x":9892.574824359028,"y":1718.540282506624},"b2":{"x":9890.484980609028,"y":1643.3909905144365}}}},"278":{"name":"dCMP aminohydrolase","bigg_id":"R01663","reversibility":false,"label_x":10152.836543109028,"label_y":1926.0020744988115,"gene_reaction_rule":"SMU_1849","genes":[{"name":"","bigg_id":"SMU_1849"}],"metabolites":[{"bigg_id":"C00001[c]","coefficient":-1},{"bigg_id":"C00014[c]","coefficient":1},{"bigg_id":"C00080[c]","coefficient":-1},{"bigg_id":"C00239[c]","coefficient":-1},{"bigg_id":"C00365[c]","coefficient":1}],"segments":{"1814":{"from_node_id":"1859","to_node_id":"1860","b1":null,"b2":null},"1815":{"from_node_id":"1861","to_node_id":"1860","b1":null,"b2":null},"1816":{"from_node_id":"1859","to_node_id":"1862","b1":{"x":10076.229121234028,"y":1966.0020744988115},"b2":{"x":10104.418574359028,"y":2000.249999303499}},"1817":{"from_node_id":"1861","to_node_id":"1863","b1":{"x":10333.623652484028,"y":1966.0020744988115},"b2":{"x":10338.873652484028,"y":1984.0020744988115}},"1818":{"from_node_id":"1859","to_node_id":"1864","b1":{"x":10076.229121234028,"y":1966.0020744988115},"b2":{"x":10070.979121234028,"y":1984.0020744988115}},"1819":{"from_node_id":"1859","to_node_id":"1849","b1":{"x":10080.229121234028,"y":1966.0020744988115},"b2":{"x":9954.921504046528,"y":1968.092040319124}},"1820":{"from_node_id":"1861","to_node_id":"1865","b1":{"x":10329.623652484028,"y":1966.0020744988115},"b2":{"x":10442.392207171528,"y":1963.912108678499}}}},"280":{"name":"dUTP:pyruvate O2-phosphotransferase","bigg_id":"R02320(dUTP)","reversibility":false,"label_x":10814.063105609028,"label_y":1311.893065709749,"gene_reaction_rule":"SMU_1190","genes":[{"name":"","bigg_id":"SMU_1190"}],"metabolites":[{"bigg_id":"C00022[c]","coefficient":1},{"bigg_id":"C00074[c]","coefficient":-1},{"bigg_id":"C00080[c]","coefficient":-1},{"bigg_id":"C00460[c]","coefficient":1},{"bigg_id":"C01346[c]","coefficient":-1}],"segments":{"1828":{"from_node_id":"1873","to_node_id":"1874","b1":null,"b2":null},"1829":{"from_node_id":"1875","to_node_id":"1874","b1":null,"b2":null},"1830":{"from_node_id":"1875","to_node_id":"1876","b1":{"x":10799.063105609028,"y":1235.893065709749},"b2":{"x":10817.063105609028,"y":1230.643065709749}},"1831":{"from_node_id":"1873","to_node_id":"1877","b1":{"x":10799.063105609028,"y":1367.893065709749},"b2":{"x":10781.063105609028,"y":1373.143065709749}},"1832":{"from_node_id":"1873","to_node_id":"1878","b1":{"x":10799.063105609028,"y":1367.893065709749},"b2":{"x":10817.063105609028,"y":1373.143065709749}},"1833":{"from_node_id":"1875","to_node_id":"1879","b1":{"x":10799.063105609028,"y":1239.893065709749},"b2":{"x":10799.063105609028,"y":1185.643065709749}},"1834":{"from_node_id":"1873","to_node_id":"1872","b1":{"x":10799.063105609028,"y":1363.893065709749},"b2":{"x":10799.063105609028,"y":1418.143065709749}}}},"283":{"name":"5,10-Methylenetetrahydrofolate:dUMP C-methyltransferase","bigg_id":"R02101","reversibility":false,"label_x":10847.673457171528,"label_y":1952.3619377800615,"gene_reaction_rule":"SMU_944","genes":[{"name":"","bigg_id":"SMU_944"}],"metabolites":[{"bigg_id":"C00143[c]","coefficient":-1},{"bigg_id":"C00364[c]","coefficient":1},{"bigg_id":"C00365[c]","coefficient":-1},{"bigg_id":"C00415[c]","coefficient":1}],"segments":{"1849":{"from_node_id":"1896","to_node_id":"1897","b1":null,"b2":null},"1850":{"from_node_id":"1898","to_node_id":"1897","b1":null,"b2":null},"1851":{"from_node_id":"1896","to_node_id":"1899","b1":{"x":10651.941035296528,"y":1973.552489537874},"b2":{"x":10659.230097796528,"y":1972.743163365999}},"1852":{"from_node_id":"1898","to_node_id":"1900","b1":{"x":10963.673457171528,"y":1975.642577428499},"b2":{"x":11440.508418109028,"y":1965.8377678581865}},"1853":{"from_node_id":"1896","to_node_id":"1865","b1":{"x":10655.941035296528,"y":1973.552489537874},"b2":{"x":10564.071894671528,"y":1977.496581334749}},"1854":{"from_node_id":"1898","to_node_id":"1901","b1":{"x":10959.673457171528,"y":1975.642577428499},"b2":{"x":10995.113886859028,"y":2000.721434850374}}}},"284":{"name":"ATP:dTMP phosphotransferase","bigg_id":"R02094","reversibility":false,"label_x":11535.236933734028,"label_y":1784.230223912874,"gene_reaction_rule":"SMU_1663","genes":[{"name":"","bigg_id":"SMU_1663"}],"metabolites":[{"bigg_id":"C00002[c]","coefficient":-1},{"bigg_id":"C00008[c]","coefficient":1},{"bigg_id":"C00080[c]","coefficient":-1},{"bigg_id":"C00363[c]","coefficient":1},{"bigg_id":"C00364[c]","coefficient":-1}],"segments":{"1855":{"from_node_id":"1902","to_node_id":"1903","b1":null,"b2":null},"1856":{"from_node_id":"1904","to_node_id":"1903","b1":null,"b2":null},"1857":{"from_node_id":"1902","to_node_id":"1905","b1":{"x":11520.236933734028,"y":1840.230223912874},"b2":{"x":11502.236933734028,"y":1845.480223912874}},"1858":{"from_node_id":"1904","to_node_id":"1906","b1":{"x":11520.236933734028,"y":1712.230223912874},"b2":{"x":11511.877558734028,"y":1690.3739006706865}},"1859":{"from_node_id":"1902","to_node_id":"1907","b1":{"x":11520.236933734028,"y":1840.230223912874},"b2":{"x":11538.236933734028,"y":1845.480223912874}},"1860":{"from_node_id":"1904","to_node_id":"1908","b1":{"x":11520.236933734028,"y":1708.230223912874},"b2":{"x":11517.337519671528,"y":1629.833251256624}},"1861":{"from_node_id":"1902","to_node_id":"1900","b1":{"x":11520.236933734028,"y":1836.230223912874},"b2":{"x":11520.236933734028,"y":1908.480223912874}}}},"285":{"name":"dTTP:nucleoside-diphosphate phosphatransferase","bigg_id":"R02320(dTTP)","reversibility":false,"label_x":11535.819941546528,"label_y":1401.8243401238115,"gene_reaction_rule":"SMU_1190","genes":[{"name":"","bigg_id":"SMU_1190"}],"metabolites":[{"bigg_id":"C00022[c]","coefficient":1},{"bigg_id":"C00074[c]","coefficient":-1},{"bigg_id":"C00080[c]","coefficient":-1},{"bigg_id":"C00363[c]","coefficient":-1},{"bigg_id":"C00459[c]","coefficient":1}],"segments":{"1862":{"from_node_id":"1909","to_node_id":"1910","b1":null,"b2":null},"1863":{"from_node_id":"1911","to_node_id":"1910","b1":null,"b2":null},"1864":{"from_node_id":"1911","to_node_id":"1912","b1":{"x":11520.819941546528,"y":1325.8243401238115},"b2":{"x":11538.819941546528,"y":1320.5743401238115}},"1865":{"from_node_id":"1909","to_node_id":"1913","b1":{"x":11520.819941546528,"y":1457.8243401238115},"b2":{"x":11502.819941546528,"y":1463.0743401238115}},"1866":{"from_node_id":"1909","to_node_id":"1914","b1":{"x":11520.819941546528,"y":1457.8243401238115},"b2":{"x":11538.819941546528,"y":1463.0743401238115}},"1867":{"from_node_id":"1909","to_node_id":"1908","b1":{"x":11520.819941546528,"y":1453.8243401238115},"b2":{"x":11520.819941546528,"y":1508.0743401238115}},"1868":{"from_node_id":"1911","to_node_id":"1915","b1":{"x":11520.819941546528,"y":1329.8243401238115},"b2":{"x":11520.819941546528,"y":1275.5743401238115}}}},"286":{"name":"ATP:thymidine 5-phosphotransferase","bigg_id":"R01567","reversibility":false,"label_x":11533.147089984028,"label_y":2162.679686803499,"gene_reaction_rule":"SMU_1086","genes":[{"name":"","bigg_id":"SMU_1086"}],"metabolites":[{"bigg_id":"C00002[c]","coefficient":-1},{"bigg_id":"C00008[c]","coefficient":1},{"bigg_id":"C00080[c]","coefficient":1},{"bigg_id":"C00214[c]","coefficient":-1},{"bigg_id":"C00364[c]","coefficient":1}],"segments":{"1869":{"from_node_id":"1916","to_node_id":"1917","b1":null,"b2":null},"1870":{"from_node_id":"1918","to_node_id":"1917","b1":null,"b2":null},"1871":{"from_node_id":"1916","to_node_id":"1919","b1":{"x":11520.236933734028,"y":2204.230223912874},"b2":{"x":11541.135371234028,"y":2262.659911412874}},"1872":{"from_node_id":"1918","to_node_id":"1920","b1":{"x":11520.236933734028,"y":2084.589598912874},"b2":{"x":11538.236933734028,"y":2070.980223912874}},"1873":{"from_node_id":"1918","to_node_id":"1921","b1":{"x":11520.236933734028,"y":2084.589598912874},"b2":{"x":11560.755488421528,"y":2089.789305944124}},"1874":{"from_node_id":"1916","to_node_id":"1922","b1":{"x":11520.236933734028,"y":2208.230223912874},"b2":{"x":11521.046504046528,"y":2301.256591100374}},"1875":{"from_node_id":"1918","to_node_id":"1900","b1":{"x":11520.236933734028,"y":2088.589598912874},"b2":{"x":11520.236933734028,"y":2025.980223912874}}}},"295":{"name":"L-Aspartate:2-oxoglutarate aminotransferase","bigg_id":"R00355","reversibility":true,"label_x":2403.616282123934,"label_y":2339.4859774710712,"gene_reaction_rule":"SMU_1312","genes":[{"name":"","bigg_id":"SMU_1312"}],"metabolites":[{"bigg_id":"C00025[c]","coefficient":-1},{"bigg_id":"C00026[c]","coefficient":1},{"bigg_id":"C00036[c]","coefficient":-1},{"bigg_id":"C00049[c]","coefficient":1}],"segments":{"1927":{"from_node_id":"1973","to_node_id":"1974","b1":null,"b2":null},"1928":{"from_node_id":"1975","to_node_id":"1974","b1":null,"b2":null},"1929":{"from_node_id":"1973","to_node_id":"1976","b1":{"x":2557.616282123934,"y":2377.4859774710712},"b2":{"x":2548.866282123934,"y":2363.4859774710712}},"1930":{"from_node_id":"1975","to_node_id":"1977","b1":{"x":2347.616282123934,"y":2379.4859774710712},"b2":{"x":2327.366282123934,"y":2385.4859774710712}},"1931":{"from_node_id":"1973","to_node_id":"1620","b1":{"x":2553.616282123934,"y":2377.4859774710712},"b2":{"x":2769.723703998934,"y":3750.9354403616962}},"1932":{"from_node_id":"1975","to_node_id":"1978","b1":{"x":2343.616282123934,"y":2379.4859774710712},"b2":{"x":2222.366282123934,"y":2381.4859774710712}}}},"296":{"name":"L-Aspartate:tRNAAsp ligase (AMP-forming)","bigg_id":"R03647","reversibility":false,"label_x":1859.6164041942466,"label_y":2337.4859774710712,"gene_reaction_rule":"SMU_1822","genes":[{"name":"","bigg_id":"SMU_1822"}],"metabolites":[{"bigg_id":"C00002[c]","coefficient":-1},{"bigg_id":"C00013[c]","coefficient":1},{"bigg_id":"C00020[c]","coefficient":1},{"bigg_id":"C00049[c]","coefficient":-1},{"bigg_id":"C01637[c]","coefficient":-1},{"bigg_id":"C06113[c]","coefficient":1}],"segments":{"1933":{"from_node_id":"1979","to_node_id":"1980","b1":null,"b2":null},"1934":{"from_node_id":"1981","to_node_id":"1980","b1":null,"b2":null},"1935":{"from_node_id":"1979","to_node_id":"1982","b1":{"x":2003.616282123934,"y":2377.4859774710712},"b2":{"x":2008.866282123934,"y":2395.4859774710712}},"1936":{"from_node_id":"1981","to_node_id":"1983","b1":{"x":1829.616282123934,"y":2377.4859774710712},"b2":{"x":1824.366282123934,"y":2395.4859774710712}},"1937":{"from_node_id":"1981","to_node_id":"1984","b1":{"x":1829.616282123934,"y":2377.4859774710712},"b2":{"x":1824.366282123934,"y":2359.4859774710712}},"1938":{"from_node_id":"1979","to_node_id":"1978","b1":{"x":1999.616282123934,"y":2377.4859774710712},"b2":{"x":2097.866282123934,"y":2377.4859774710712}},"1939":{"from_node_id":"1979","to_node_id":"1985","b1":{"x":2003.616282123934,"y":2377.4859774710712},"b2":{"x":2008.866282123934,"y":2359.4859774710712}},"1940":{"from_node_id":"1981","to_node_id":"1986","b1":{"x":1833.616282123934,"y":2377.4859774710712},"b2":{"x":1763.366282123934,"y":2377.4859774710712}}}},"297":{"name":"Asp-tRNA(Asn):L-glutamine amido-ligase (ADP-forming)","bigg_id":"R04212","reversibility":false,"label_x":1373.616282123934,"label_y":2341.4859774710712,"gene_reaction_rule":"SMU_1819","genes":[{"name":"","bigg_id":"SMU_1819"}],"metabolites":[{"bigg_id":"C00001[c]","coefficient":-1},{"bigg_id":"C00002[c]","coefficient":-1},{"bigg_id":"C00008[c]","coefficient":1},{"bigg_id":"C00009[c]","coefficient":1},{"bigg_id":"C00025[c]","coefficient":1},{"bigg_id":"C00064[c]","coefficient":-1},{"bigg_id":"C00080[c]","coefficient":2},{"bigg_id":"C03402[c]","coefficient":1},{"bigg_id":"C06113[c]","coefficient":-1}],"segments":{"1941":{"from_node_id":"1987","to_node_id":"1988","b1":null,"b2":null},"1942":{"from_node_id":"1989","to_node_id":"1988","b1":null,"b2":null},"1943":{"from_node_id":"1987","to_node_id":"1990","b1":{"x":1523.616282123934,"y":2379.4859774710712},"b2":{"x":1528.866282123934,"y":2397.4859774710712}},"1944":{"from_node_id":"1987","to_node_id":"1991","b1":{"x":1523.616282123934,"y":2379.4859774710712},"b2":{"x":1528.866282123934,"y":2361.4859774710712}},"1945":{"from_node_id":"1989","to_node_id":"1992","b1":{"x":1293.616282123934,"y":2383.4859774710712},"b2":{"x":1301.366282123934,"y":2419.4859774710712}},"1946":{"from_node_id":"1989","to_node_id":"1993","b1":{"x":1293.616282123934,"y":2383.4859774710712},"b2":{"x":1288.366282123934,"y":2401.4859774710712}},"1947":{"from_node_id":"1989","to_node_id":"1994","b1":{"x":1293.616282123934,"y":2383.4859774710712},"b2":{"x":1288.366282123934,"y":2365.4859774710712}},"1948":{"from_node_id":"1987","to_node_id":"1995","b1":{"x":1523.616282123934,"y":2379.4859774710712},"b2":{"x":1513.866282123934,"y":2343.4859774710712}},"1949":{"from_node_id":"1989","to_node_id":"1996","b1":{"x":1293.616282123934,"y":2383.4859774710712},"b2":{"x":1295.366282123934,"y":2321.4859774710712}},"1950":{"from_node_id":"1989","to_node_id":"1997","b1":{"x":1297.616282123934,"y":2383.4859774710712},"b2":{"x":1187.366282123934,"y":2381.4859774710712}},"1951":{"from_node_id":"1987","to_node_id":"1986","b1":{"x":1519.616282123934,"y":2379.4859774710712},"b2":{"x":1645.866282123934,"y":2377.4859774710712}}}},"298":{"name":"Aminoacyl-tRNA aminoacylhydrolase","bigg_id":"R04238","reversibility":false,"label_x":903.6162821239341,"label_y":2341.4859774710712,"gene_reaction_rule":"SMU_07","genes":[{"name":"","bigg_id":"SMU_07"}],"metabolites":[{"bigg_id":"C00001[c]","coefficient":-1},{"bigg_id":"C00080[c]","coefficient":1},{"bigg_id":"C00152[c]","coefficient":1},{"bigg_id":"C01637[c]","coefficient":1},{"bigg_id":"C03402[c]","coefficient":-1}],"segments":{"1952":{"from_node_id":"1998","to_node_id":"1999","b1":null,"b2":null},"1953":{"from_node_id":"2000","to_node_id":"1999","b1":null,"b2":null},"1954":{"from_node_id":"1998","to_node_id":"2001","b1":{"x":1019.6162821239341,"y":2381.4859774710712},"b2":{"x":1024.866282123934,"y":2363.4859774710712}},"1955":{"from_node_id":"2000","to_node_id":"2002","b1":{"x":887.6162821239341,"y":2381.4859774710712},"b2":{"x":882.3662821239341,"y":2399.4859774710712}},"1956":{"from_node_id":"2000","to_node_id":"2003","b1":{"x":887.6162821239341,"y":2381.4859774710712},"b2":{"x":742.3662821239341,"y":2381.4859774710712}},"1957":{"from_node_id":"2000","to_node_id":"2004","b1":{"x":891.6162821239341,"y":2381.4859774710712},"b2":{"x":827.3662821239341,"y":2389.4859774710712}},"1958":{"from_node_id":"1998","to_node_id":"1997","b1":{"x":1015.6162821239341,"y":2381.4859774710712},"b2":{"x":1069.866282123934,"y":2381.4859774710712}}}},"300":{"name":"L-Asparagine amidohydrolase","bigg_id":"R00485","reversibility":false,"label_x":1443.616282123934,"label_y":2640.4859774710712,"gene_reaction_rule":"SMU_1831","genes":[{"name":"","bigg_id":"SMU_1831"}],"metabolites":[{"bigg_id":"C00001[c]","coefficient":-1},{"bigg_id":"C00014[c]","coefficient":1},{"bigg_id":"C00049[c]","coefficient":1},{"bigg_id":"C00152[c]","coefficient":-1}],"segments":{"1965":{"from_node_id":"2011","to_node_id":"2012","b1":null,"b2":null},"1966":{"from_node_id":"2013","to_node_id":"2012","b1":null,"b2":null},"1967":{"from_node_id":"2011","to_node_id":"2014","b1":{"x":1200.6163431590903,"y":2668.4859774710712},"b2":{"x":1062.6163431590903,"y":2655.2359774710712}},"1968":{"from_node_id":"2013","to_node_id":"2015","b1":{"x":1800.6163431590903,"y":2668.4859774710712},"b2":{"x":1774.6163431590903,"y":2647.7359774710712}},"1969":{"from_node_id":"2013","to_node_id":"1978","b1":{"x":1856.6164041942466,"y":2672.4859774710712},"b2":{"x":2048.616221088778,"y":2658.7359774710712}},"1970":{"from_node_id":"2011","to_node_id":"2003","b1":{"x":684.6162821239341,"y":2672.4859774710712},"b2":{"x":696.6162821239341,"y":2438.2359774710712}}}},"301":{"name":"ATP:L-aspartate 4-phosphotransferase","bigg_id":"R00480","reversibility":false,"label_x":2151.636301655184,"label_y":2186.5121005179462,"gene_reaction_rule":"SMU_1748","genes":[{"name":"","bigg_id":"SMU_1748"}],"metabolites":[{"bigg_id":"C00002[c]","coefficient":-1},{"bigg_id":"C00008[c]","coefficient":1},{"bigg_id":"C00049[c]","coefficient":-1},{"bigg_id":"C03082[c]","coefficient":1}],"segments":{"1971":{"from_node_id":"2017","to_node_id":"2018","b1":null,"b2":null},"1972":{"from_node_id":"2019","to_node_id":"2018","b1":null,"b2":null},"1973":{"from_node_id":"2017","to_node_id":"2020","b1":{"x":2198.574045795809,"y":2286.4676669241962},"b2":{"x":2172.617991108309,"y":2253.7555087210712}},"1974":{"from_node_id":"2019","to_node_id":"2021","b1":{"x":2338.434397358309,"y":2146.4798739554462},"b2":{"x":2326.469797748934,"y":2130.1814120413837}},"1975":{"from_node_id":"2017","to_node_id":"1978","b1":{"x":2198.574045795809,"y":2286.4637606741962},"b2":{"x":2156.616282123934,"y":2318.7359774710712}},"1976":{"from_node_id":"2019","to_node_id":"2022","b1":{"x":2330.442698139559,"y":2142.4801180960712},"b2":{"x":2405.402170795809,"y":2152.2108309866962}}}},"302":{"name":"L-Aspartate-4-semialdehyde:NADP+ oxidoreductase (phosphorylating)","bigg_id":"R02291","reversibility":false,"label_x":2492.392161030184,"label_y":1971.4427645804462,"gene_reaction_rule":"SMU_989","genes":[{"name":"","bigg_id":"SMU_989"}],"metabolites":[{"bigg_id":"C00005[c]","coefficient":-1},{"bigg_id":"C00006[c]","coefficient":1},{"bigg_id":"C00009[c]","coefficient":1},{"bigg_id":"C00080[c]","coefficient":-1},{"bigg_id":"C00441[c]","coefficient":1},{"bigg_id":"C03082[c]","coefficient":-1}],"segments":{"1977":{"from_node_id":"2023","to_node_id":"2024","b1":null,"b2":null},"1978":{"from_node_id":"2025","to_node_id":"2024","b1":null,"b2":null},"1979":{"from_node_id":"2023","to_node_id":"2026","b1":{"x":2477.392161030184,"y":2027.4427645804462},"b2":{"x":2497.335520405184,"y":2056.6568759085712}},"1980":{"from_node_id":"2025","to_node_id":"2027","b1":{"x":2477.392161030184,"y":1899.4427645804462},"b2":{"x":2477.392161030184,"y":1823.2257235648212}},"1981":{"from_node_id":"2025","to_node_id":"2028","b1":{"x":2477.392161030184,"y":1895.4427645804462},"b2":{"x":2483.356028217684,"y":1878.2107089163837}},"1982":{"from_node_id":"2023","to_node_id":"2029","b1":{"x":2477.392161030184,"y":2027.4427645804462},"b2":{"x":2495.392161030184,"y":2032.6927645804462}},"1983":{"from_node_id":"2025","to_node_id":"2030","b1":{"x":2477.392161030184,"y":1895.4427645804462},"b2":{"x":2631.850168842684,"y":1873.2257235648212}},"1984":{"from_node_id":"2023","to_node_id":"2022","b1":{"x":2477.392161030184,"y":2023.4427645804462},"b2":{"x":2477.392161030184,"y":2077.6927645804462}}}},"303":{"name":"L-Homoserine:NADP+ oxidoreductase","bigg_id":"R01775","reversibility":false,"label_x":3023.655100483309,"label_y":1829.4233554007587,"gene_reaction_rule":"SMU_965","genes":[{"name":"","bigg_id":"SMU_965"}],"metabolites":[{"bigg_id":"C00005[c]","coefficient":-1},{"bigg_id":"C00006[c]","coefficient":1},{"bigg_id":"C00080[c]","coefficient":-1},{"bigg_id":"C00263[c]","coefficient":1},{"bigg_id":"C00441[c]","coefficient":-1}],"segments":{"1985":{"from_node_id":"2031","to_node_id":"2032","b1":null,"b2":null},"1986":{"from_node_id":"2033","to_node_id":"2032","b1":null,"b2":null},"1987":{"from_node_id":"2031","to_node_id":"2034","b1":{"x":2959.846995014559,"y":1871.4154208304462},"b2":{"x":2954.596995014559,"y":1853.4154208304462}},"1988":{"from_node_id":"2033","to_node_id":"2035","b1":{"x":3318.231516498934,"y":1873.4223788382587},"b2":{"x":3330.649241108309,"y":1847.5262606741962}},"1989":{"from_node_id":"2031","to_node_id":"2036","b1":{"x":2959.846995014559,"y":1871.4154208304462},"b2":{"x":2954.596995014559,"y":1889.4154208304462}},"1990":{"from_node_id":"2033","to_node_id":"2037","b1":{"x":3322.231516498934,"y":1873.4223788382587},"b2":{"x":3377.282297748934,"y":1873.4941561820087}},"1991":{"from_node_id":"2031","to_node_id":"2030","b1":{"x":2963.846995014559,"y":1871.4154208304462},"b2":{"x":2816.504465717684,"y":1869.4308016898212}}}},"304":{"name":"ATP:L-homoserine O-phosphotransferase","bigg_id":"R01771","reversibility":false,"label_x":3601.768625873934,"label_y":1835.7335360648212,"gene_reaction_rule":"SMU_966","genes":[{"name":"","bigg_id":"SMU_966"}],"metabolites":[{"bigg_id":"C00002[c]","coefficient":-1},{"bigg_id":"C00008[c]","coefficient":1},{"bigg_id":"C00080[c]","coefficient":1},{"bigg_id":"C00263[c]","coefficient":-1},{"bigg_id":"C01102[c]","coefficient":1}],"segments":{"1992":{"from_node_id":"2038","to_node_id":"2039","b1":null,"b2":null},"1993":{"from_node_id":"2040","to_node_id":"2039","b1":null,"b2":null},"1994":{"from_node_id":"2038","to_node_id":"2041","b1":{"x":3563.856516498934,"y":1875.7336581351337},"b2":{"x":3564.583078998934,"y":1879.7895663382587}},"1995":{"from_node_id":"2040","to_node_id":"2042","b1":{"x":3759.585276264559,"y":1875.7334139945087},"b2":{"x":3837.739084858309,"y":1841.8694003226337}},"1996":{"from_node_id":"2040","to_node_id":"2043","b1":{"x":3763.585276264559,"y":1875.7334139945087},"b2":{"x":3768.835276264559,"y":1843.7893221976337}},"1997":{"from_node_id":"2038","to_node_id":"2037","b1":{"x":3567.856516498934,"y":1875.7336581351337},"b2":{"x":3491.694407123934,"y":1873.7415927054462}},"1998":{"from_node_id":"2040","to_node_id":"2044","b1":{"x":3763.585276264559,"y":1875.7334139945087},"b2":{"x":3923.392405170809,"y":1870.8297274710712}}}},"306":{"name":"L-threonine ammonia-lyase","bigg_id":"R00996","reversibility":false,"label_x":4298.699045795809,"label_y":2273.6324618460712,"gene_reaction_rule":"SMU_234","genes":[{"name":"","bigg_id":"SMU_234"}],"metabolites":[{"bigg_id":"C00014[c]","coefficient":1},{"bigg_id":"C00109[c]","coefficient":1},{"bigg_id":"C00188[c]","coefficient":-1}],"segments":{"2005":{"from_node_id":"2051","to_node_id":"2052","b1":null,"b2":null},"2006":{"from_node_id":"2053","to_node_id":"2052","b1":null,"b2":null},"2007":{"from_node_id":"2053","to_node_id":"2054","b1":{"x":4440.582346577059,"y":2297.7042391898212},"b2":{"x":4493.616526264559,"y":2255.9735262991962}},"2008":{"from_node_id":"2053","to_node_id":"2055","b1":{"x":4436.582346577059,"y":2297.7042391898212},"b2":{"x":4552.554026264559,"y":2297.7042391898212}},"2009":{"from_node_id":"2051","to_node_id":"2050","b1":{"x":4250.860666889559,"y":2297.7042391898212},"b2":{"x":4292.274973530184,"y":2297.7042391898212}}}},"307":{"name":"2-aceto-2-hydroxybutanoate synthase","bigg_id":"R08648","reversibility":false,"label_x":4823.865549702059,"label_y":2257.7042391898212,"gene_reaction_rule":"SMU_1452 and SMU_231 and SMU_232","genes":[{"name":"","bigg_id":"SMU_1452"},{"name":"","bigg_id":"SMU_231"},{"name":"","bigg_id":"SMU_232"}],"metabolites":[{"bigg_id":"C00011[c]","coefficient":1},{"bigg_id":"C00022[c]","coefficient":-1},{"bigg_id":"C00080[c]","coefficient":-1},{"bigg_id":"C00109[c]","coefficient":-1},{"bigg_id":"C06006[c]","coefficient":1}],"segments":{"2010":{"from_node_id":"2056","to_node_id":"2057","b1":null,"b2":null},"2011":{"from_node_id":"2058","to_node_id":"2057","b1":null,"b2":null},"2012":{"from_node_id":"2058","to_node_id":"2059","b1":{"x":5005.535959858309,"y":2297.7042391898212},"b2":{"x":5028.696604389559,"y":2265.9536288382587}},"2014":{"from_node_id":"2056","to_node_id":"2061","b1":{"x":4720.304026264559,"y":2297.7042391898212},"b2":{"x":4732.975901264559,"y":2248.1267245413837}},"2015":{"from_node_id":"2056","to_node_id":"2055","b1":{"x":4724.304026264559,"y":2297.7042391898212},"b2":{"x":4670.054026264559,"y":2297.7042391898212}},"2016":{"from_node_id":"2058","to_node_id":"2062","b1":{"x":5001.535959858309,"y":2297.7042391898212},"b2":{"x":5077.676096577059,"y":2299.6943514945087}}}},"308":{"name":"(S)-2-Aceto-2-hydroxybutanoate:NADP+ oxidoreductase (isomerizing)","bigg_id":"R05069","reversibility":true,"label_x":5271.048655170809,"label_y":2090.3313143851337,"gene_reaction_rule":"SMU_233","genes":[{"name":"","bigg_id":"SMU_233"}],"metabolites":[{"bigg_id":"C06006[c]","coefficient":-1},{"bigg_id":"C14463[c]","coefficient":1}],"segments":{"2017":{"from_node_id":"2063","to_node_id":"2064","b1":null,"b2":null},"2018":{"from_node_id":"2065","to_node_id":"2064","b1":null,"b2":null},"2019":{"from_node_id":"2063","to_node_id":"2062","b1":{"x":5203.235666889559,"y":2145.7280429007587},"b2":{"x":5274.083811420809,"y":2295.8452304007587}},"2020":{"from_node_id":"2065","to_node_id":"2066","b1":{"x":5383.048655170809,"y":2130.3313143851337},"b2":{"x":5437.298655170809,"y":2130.3313143851337}}}},"309":{"name":"(R)-2,3-Dihydroxy-3-methylpentanoate:NADP+ oxidoreductase","bigg_id":"R05068","reversibility":true,"label_x":5712.543772358309,"label_y":2086.3532870413837,"gene_reaction_rule":"SMU_233","genes":[{"name":"","bigg_id":"SMU_233"}],"metabolites":[{"bigg_id":"C00005[c]","coefficient":-1},{"bigg_id":"C00006[c]","coefficient":1},{"bigg_id":"C00080[c]","coefficient":-1},{"bigg_id":"C06007[c]","coefficient":1},{"bigg_id":"C14463[c]","coefficient":-1}],"segments":{"2021":{"from_node_id":"2067","to_node_id":"2068","b1":null,"b2":null},"2022":{"from_node_id":"2069","to_node_id":"2068","b1":null,"b2":null},"2023":{"from_node_id":"2067","to_node_id":"2070","b1":{"x":5660.741526264559,"y":2128.3423007132587},"b2":{"x":5655.491526264559,"y":2110.3423007132587}},"2024":{"from_node_id":"2069","to_node_id":"2071","b1":{"x":5860.346995014559,"y":2128.3423007132587},"b2":{"x":5870.838205952059,"y":2112.4300692679462}},"2025":{"from_node_id":"2067","to_node_id":"2072","b1":{"x":5660.741526264559,"y":2128.3423007132587},"b2":{"x":5655.491526264559,"y":2146.3423007132587}},"2026":{"from_node_id":"2069","to_node_id":"2073","b1":{"x":5864.346995014559,"y":2128.3423007132587},"b2":{"x":5951.146799702059,"y":2128.4409335257587}},"2027":{"from_node_id":"2067","to_node_id":"2066","b1":{"x":5664.741526264559,"y":2128.3423007132587},"b2":{"x":5554.798655170809,"y":2130.3313143851337}}}},"310":{"name":"(R)-2,3-Dihydroxy-3-methylpentanoate hydro-lyase","bigg_id":"R05070","reversibility":false,"label_x":6127.798166889559,"label_y":2090.7700350882587,"gene_reaction_rule":"SMU_2128","genes":[{"name":"","bigg_id":"SMU_2128"}],"metabolites":[{"bigg_id":"C00001[c]","coefficient":1},{"bigg_id":"C00671[c]","coefficient":1},{"bigg_id":"C06007[c]","coefficient":-1}],"segments":{"2028":{"from_node_id":"2074","to_node_id":"2075","b1":null,"b2":null},"2029":{"from_node_id":"2076","to_node_id":"2075","b1":null,"b2":null},"2030":{"from_node_id":"2076","to_node_id":"2077","b1":{"x":6243.798166889559,"y":2130.7700350882587},"b2":{"x":6269.260569233309,"y":2135.8780673148212}},"2031":{"from_node_id":"2076","to_node_id":"2078","b1":{"x":6239.798166889559,"y":2130.7700350882587},"b2":{"x":6259.414866108309,"y":2288.6501620413837}},"2032":{"from_node_id":"2074","to_node_id":"2073","b1":{"x":6115.798166889559,"y":2130.7700350882587},"b2":{"x":6061.548166889559,"y":2130.7700350882587}}}},"311":{"name":"L-Isoleucine:2-oxoglutarate aminotransferase","bigg_id":"R02199","reversibility":true,"label_x":6577.572580952059,"label_y":2258.1440585257587,"gene_reaction_rule":"SMU_1203","genes":[{"name":"","bigg_id":"SMU_1203"}],"metabolites":[{"bigg_id":"C00025[c]","coefficient":-1},{"bigg_id":"C00026[c]","coefficient":1},{"bigg_id":"C00407[c]","coefficient":1},{"bigg_id":"C00671[c]","coefficient":-1}],"segments":{"2033":{"from_node_id":"2079","to_node_id":"2080","b1":null,"b2":null},"2034":{"from_node_id":"2081","to_node_id":"2080","b1":null,"b2":null},"2035":{"from_node_id":"2079","to_node_id":"2082","b1":{"x":6525.769846577059,"y":2300.1330721976337},"b2":{"x":6520.519846577059,"y":2318.1330721976337}},"2036":{"from_node_id":"2081","to_node_id":"2083","b1":{"x":6707.177561420809,"y":2300.1440585257587},"b2":{"x":6712.427561420809,"y":2318.1440585257587}},"2037":{"from_node_id":"2081","to_node_id":"2084","b1":{"x":6703.177561420809,"y":2300.1440585257587},"b2":{"x":6819.087717670809,"y":2302.1330721976337}},"2038":{"from_node_id":"2079","to_node_id":"2078","b1":{"x":6529.769846577059,"y":2300.1330721976337},"b2":{"x":6461.596506733309,"y":2302.1220858695087}}}},"313":{"name":"2-Acetolactate methylmutase","bigg_id":"R05071","reversibility":true,"label_x":5329.203440327059,"label_y":2581.0803378226337,"gene_reaction_rule":"SMU_233","genes":[{"name":"","bigg_id":"SMU_233"}],"metabolites":[{"bigg_id":"C04181[c]","coefficient":1},{"bigg_id":"C06010[c]","coefficient":-1}],"segments":{"2045":{"from_node_id":"2091","to_node_id":"2092","b1":null,"b2":null},"2046":{"from_node_id":"2093","to_node_id":"2092","b1":null,"b2":null},"2047":{"from_node_id":"2093","to_node_id":"2094","b1":{"x":5441.203440327059,"y":2621.0803378226337},"b2":{"x":5495.453440327059,"y":2621.0803378226337}},"2048":{"from_node_id":"2091","to_node_id":"2090","b1":{"x":5317.203440327059,"y":2621.0803378226337},"b2":{"x":5262.953440327059,"y":2621.0803378226337}}}},"314":{"name":"(R)-2,3-Dihydroxy-3-methylbutanoate:NADP+ oxidoreductase","bigg_id":"R04440","reversibility":true,"label_x":5786.503733295809,"label_y":2579.0932772757587,"gene_reaction_rule":"SMU_233","genes":[{"name":"","bigg_id":"SMU_233"}],"metabolites":[{"bigg_id":"C00005[c]","coefficient":-1},{"bigg_id":"C00006[c]","coefficient":1},{"bigg_id":"C00080[c]","coefficient":-1},{"bigg_id":"C04181[c]","coefficient":-1},{"bigg_id":"C04272[c]","coefficient":1}],"segments":{"2049":{"from_node_id":"2095","to_node_id":"2096","b1":null,"b2":null},"2050":{"from_node_id":"2097","to_node_id":"2096","b1":null,"b2":null},"2051":{"from_node_id":"2095","to_node_id":"2098","b1":{"x":5712.879709858309,"y":2617.1062167288837},"b2":{"x":5707.629709858309,"y":2599.1062167288837}},"2052":{"from_node_id":"2097","to_node_id":"2099","b1":{"x":5898.503733295809,"y":2619.0932772757587},"b2":{"x":5978.586252827059,"y":2621.0803378226337}},"2053":{"from_node_id":"2095","to_node_id":"2100","b1":{"x":5712.879709858309,"y":2617.1062167288837},"b2":{"x":5707.629709858309,"y":2635.1062167288837}},"2054":{"from_node_id":"2095","to_node_id":"2094","b1":{"x":5716.879709858309,"y":2617.1062167288837},"b2":{"x":5612.953440327059,"y":2621.0803378226337}},"2055":{"from_node_id":"2097","to_node_id":"2101","b1":{"x":5902.503733295809,"y":2619.0932772757587},"b2":{"x":6017.041330952059,"y":2621.1970370413837}}}},"315":{"name":"(R)-2,3-Dihydroxy-3-methylbutanoate hydro-lyase","bigg_id":"R04441","reversibility":false,"label_x":6201.622873920809,"label_y":2583.5855868460712,"gene_reaction_rule":"SMU_2128","genes":[{"name":"","bigg_id":"SMU_2128"}],"metabolites":[{"bigg_id":"C00001[c]","coefficient":1},{"bigg_id":"C00141[c]","coefficient":1},{"bigg_id":"C04272[c]","coefficient":-1}],"segments":{"2056":{"from_node_id":"2102","to_node_id":"2103","b1":null,"b2":null},"2057":{"from_node_id":"2104","to_node_id":"2103","b1":null,"b2":null},"2058":{"from_node_id":"2104","to_node_id":"2105","b1":{"x":6317.622873920809,"y":2623.5855868460712},"b2":{"x":6340.757151264559,"y":2583.9611971976337}},"2059":{"from_node_id":"2104","to_node_id":"2106","b1":{"x":6313.622873920809,"y":2623.5855868460712},"b2":{"x":6367.872873920809,"y":2623.5855868460712}},"2060":{"from_node_id":"2102","to_node_id":"2101","b1":{"x":6189.622873920809,"y":2623.5855868460712},"b2":{"x":6135.372873920809,"y":2623.5855868460712}}}},"316":{"name":"L-Valine:2-oxoglutarate aminotransferase","bigg_id":"R01214","reversibility":true,"label_x":6599.104319233309,"label_y":2597.5855868460712,"gene_reaction_rule":"SMU_1203","genes":[{"name":"","bigg_id":"SMU_1203"}],"metabolites":[{"bigg_id":"C00025[c]","coefficient":-1},{"bigg_id":"C00026[c]","coefficient":1},{"bigg_id":"C00141[c]","coefficient":-1},{"bigg_id":"C00183[c]","coefficient":1}],"segments":{"2061":{"from_node_id":"2107","to_node_id":"2108","b1":null,"b2":null},"2062":{"from_node_id":"2109","to_node_id":"2108","b1":null,"b2":null},"2063":{"from_node_id":"2107","to_node_id":"2110","b1":{"x":6535.622873920809,"y":2623.5855868460712},"b2":{"x":6522.425120014559,"y":2578.0000155570087}},"2064":{"from_node_id":"2109","to_node_id":"2111","b1":{"x":6746.703440327059,"y":2625.5855868460712},"b2":{"x":6777.109690327059,"y":2615.6504061820087}},"2065":{"from_node_id":"2107","to_node_id":"2106","b1":{"x":6539.622873920809,"y":2623.5855868460712},"b2":{"x":6485.372873920809,"y":2623.5855868460712}},"2066":{"from_node_id":"2109","to_node_id":"2112","b1":{"x":6750.703440327059,"y":2625.5855868460712},"b2":{"x":6801.655100483309,"y":2629.6762850882587}}}},"317":{"name":"3-Carboxy-3-hydroxy-4-methylpentanoate 3-methyl-2-oxobutanoate-lyase","bigg_id":"R01213","reversibility":false,"label_x":6439.635569233309,"label_y":2836.4039462210712,"gene_reaction_rule":"SMU_1384","genes":[{"name":"","bigg_id":"SMU_1384"}],"metabolites":[{"bigg_id":"C00001[c]","coefficient":-1},{"bigg_id":"C00010[c]","coefficient":1},{"bigg_id":"C00024[c]","coefficient":-1},{"bigg_id":"C00080[c]","coefficient":1},{"bigg_id":"C00141[c]","coefficient":-1},{"bigg_id":"C02504[c]","coefficient":1}],"segments":{"2067":{"from_node_id":"2113","to_node_id":"2114","b1":null,"b2":null},"2068":{"from_node_id":"2115","to_node_id":"2114","b1":null,"b2":null},"2069":{"from_node_id":"2113","to_node_id":"2116","b1":{"x":6426.622873920809,"y":2732.5855868460712},"b2":{"x":6348.415354389559,"y":2753.2579501273212}},"2070":{"from_node_id":"2115","to_node_id":"2117","b1":{"x":6424.635569233309,"y":2888.4039462210712},"b2":{"x":6430.596995014559,"y":2942.6539462210712}},"2071":{"from_node_id":"2113","to_node_id":"2118","b1":{"x":6426.622873920809,"y":2732.5855868460712},"b2":{"x":6396.376291889559,"y":2723.4133456351337}},"2072":{"from_node_id":"2115","to_node_id":"2119","b1":{"x":6424.635569233309,"y":2892.4039462210712},"b2":{"x":6442.635569233309,"y":2897.6539462210712}},"2073":{"from_node_id":"2113","to_node_id":"2106","b1":{"x":6426.622873920809,"y":2736.5855868460712},"b2":{"x":6426.622873920809,"y":2682.3355868460712}},"2074":{"from_node_id":"2115","to_node_id":"2120","b1":{"x":6424.635569233309,"y":2892.4039462210712},"b2":{"x":6394.713205952059,"y":2923.4854891898212}}}},"320":{"name":"3-Isopropylmalate:NAD+ oxidoreductase","bigg_id":"R04426","reversibility":true,"label_x":5650.761545795809,"label_y":2887.4300692679462,"gene_reaction_rule":"SMU_1383","genes":[{"name":"","bigg_id":"SMU_1383"}],"metabolites":[{"bigg_id":"C00003[c]","coefficient":-1},{"bigg_id":"C00004[c]","coefficient":1},{"bigg_id":"C00080[c]","coefficient":1},{"bigg_id":"C04236[c]","coefficient":1},{"bigg_id":"C04411[c]","coefficient":-1}],"segments":{"2085":{"from_node_id":"2131","to_node_id":"2132","b1":null,"b2":null},"2086":{"from_node_id":"2133","to_node_id":"2132","b1":null,"b2":null},"2087":{"from_node_id":"2131","to_node_id":"2134","b1":{"x":5798.554026264559,"y":2927.4300692679462},"b2":{"x":5803.804026264559,"y":2909.4300692679462}},"2088":{"from_node_id":"2133","to_node_id":"2135","b1":{"x":5601.007639545809,"y":2929.4171298148212},"b2":{"x":5572.588694233309,"y":2917.4947665335712}},"2089":{"from_node_id":"2133","to_node_id":"2136","b1":{"x":5597.007639545809,"y":2929.4171298148212},"b2":{"x":5577.848459858309,"y":2931.5206454398212}},"2090":{"from_node_id":"2133","to_node_id":"2137","b1":{"x":5597.007639545809,"y":2929.4171298148212},"b2":{"x":5492.405100483309,"y":2923.3390048148212}},"2091":{"from_node_id":"2131","to_node_id":"2130","b1":{"x":5794.554026264559,"y":2927.4300692679462},"b2":{"x":5890.532053608309,"y":2929.4168856741962}}}},"321":{"name":"2-Oxo-4-methyl-3-carboxypentanoate decarboxylation","bigg_id":"R01652","reversibility":false,"label_x":5193.914377827059,"label_y":2882.9376376273212,"gene_reaction_rule":"non-enzymatic","genes":[{"name":"","bigg_id":"non-enzymatic"}],"metabolites":[{"bigg_id":"C00011[c]","coefficient":1},{"bigg_id":"C00080[c]","coefficient":-1},{"bigg_id":"C00233[c]","coefficient":1},{"bigg_id":"C04236[c]","coefficient":-1}],"segments":{"2092":{"from_node_id":"2138","to_node_id":"2139","b1":null,"b2":null},"2093":{"from_node_id":"2140","to_node_id":"2139","b1":null,"b2":null},"2094":{"from_node_id":"2140","to_node_id":"2141","b1":{"x":5177.914377827059,"y":2922.9376376273212},"b2":{"x":5172.664377827059,"y":2904.9376376273212}},"2095":{"from_node_id":"2138","to_node_id":"2142","b1":{"x":5309.914377827059,"y":2922.9376376273212},"b2":{"x":5315.164377827059,"y":2904.9376376273212}},"2096":{"from_node_id":"2140","to_node_id":"2143","b1":{"x":5181.914377827059,"y":2922.9376376273212},"b2":{"x":5127.664377827059,"y":2922.9376376273212}},"2097":{"from_node_id":"2138","to_node_id":"2137","b1":{"x":5305.914377827059,"y":2922.9376376273212},"b2":{"x":5360.164377827059,"y":2922.9376376273212}}}},"322":{"name":"L-Leucine:2-oxoglutarate aminotransferase","bigg_id":"R01090","reversibility":true,"label_x":4843.914377827059,"label_y":2882.9376376273212,"gene_reaction_rule":"SMU_1203","genes":[{"name":"","bigg_id":"SMU_1203"}],"metabolites":[{"bigg_id":"C00025[c]","coefficient":-1},{"bigg_id":"C00026[c]","coefficient":1},{"bigg_id":"C00123[c]","coefficient":1},{"bigg_id":"C00233[c]","coefficient":-1}],"segments":{"2098":{"from_node_id":"2144","to_node_id":"2145","b1":null,"b2":null},"2099":{"from_node_id":"2146","to_node_id":"2145","b1":null,"b2":null},"2100":{"from_node_id":"2144","to_node_id":"2147","b1":{"x":4959.914377827059,"y":2922.9376376273212},"b2":{"x":4965.164377827059,"y":2904.9376376273212}},"2101":{"from_node_id":"2146","to_node_id":"2148","b1":{"x":4827.914377827059,"y":2922.9376376273212},"b2":{"x":4822.664377827059,"y":2904.9376376273212}},"2102":{"from_node_id":"2146","to_node_id":"2149","b1":{"x":4831.914377827059,"y":2922.9376376273212},"b2":{"x":4777.664377827059,"y":2922.9376376273212}},"2103":{"from_node_id":"2144","to_node_id":"2143","b1":{"x":4955.914377827059,"y":2922.9376376273212},"b2":{"x":5010.164377827059,"y":2922.9376376273212}}}},"323":{"name":"Acetyl-CoA:L-homoserine O-acetyltransferase","bigg_id":"R01776","reversibility":true,"label_x":3306.934641498934,"label_y":2090.5184481741962,"gene_reaction_rule":"SMU_1466","genes":[{"name":"","bigg_id":"SMU_1466"}],"metabolites":[{"bigg_id":"C00010[c]","coefficient":1},{"bigg_id":"C00024[c]","coefficient":-1},{"bigg_id":"C00263[c]","coefficient":-1},{"bigg_id":"C01077[c]","coefficient":1}],"segments":{"2104":{"from_node_id":"2150","to_node_id":"2151","b1":null,"b2":null},"2105":{"from_node_id":"2152","to_node_id":"2151","b1":null,"b2":null},"2106":{"from_node_id":"2152","to_node_id":"2153","b1":{"x":3432.944407123934,"y":2128.6161044241962},"b2":{"x":3415.070139545809,"y":2141.1590731741962}},"2107":{"from_node_id":"2150","to_node_id":"2154","b1":{"x":3432.944407123934,"y":2000.6161044241962},"b2":{"x":3432.818918842684,"y":2011.2545321585712}},"2108":{"from_node_id":"2150","to_node_id":"2037","b1":{"x":3432.944407123934,"y":2004.6161044241962},"b2":{"x":3432.944407123934,"y":1932.4915927054462}},"2109":{"from_node_id":"2152","to_node_id":"2155","b1":{"x":3432.944407123934,"y":2132.6161044241962},"b2":{"x":3432.819162983309,"y":2179.5728915335712}}}},"324":{"name":"O-Acetyl-L-homoserine succinate-lyase","bigg_id":"R03217","reversibility":true,"label_x":3300.41877235831,"label_y":2451.946670830444,"gene_reaction_rule":"SMU_1675","genes":[{"name":"","bigg_id":"SMU_1675"}],"metabolites":[{"bigg_id":"C00033[c]","coefficient":1},{"bigg_id":"C00080[c]","coefficient":1},{"bigg_id":"C00097[c]","coefficient":-1},{"bigg_id":"C01077[c]","coefficient":-1},{"bigg_id":"C02291[c]","coefficient":1}],"segments":{"2110":{"from_node_id":"2156","to_node_id":"2157","b1":null,"b2":null},"2111":{"from_node_id":"2158","to_node_id":"2157","b1":null,"b2":null},"2112":{"from_node_id":"2158","to_node_id":"2159","b1":{"x":3434.372629780185,"y":2500.002334892948},"b2":{"x":3452.372629780184,"y":2505.2523348929462}},"2113":{"from_node_id":"2158","to_node_id":"2160","b1":{"x":3434.372629780185,"y":2500.002334892948},"b2":{"x":3416.3726297801836,"y":2505.252334892947}},"2114":{"from_node_id":"2156","to_node_id":"2161","b1":{"x":3434.372629780184,"y":2368.0023348929453},"b2":{"x":3416.372629780184,"y":2362.752334892945}},"2115":{"from_node_id":"2156","to_node_id":"2155","b1":{"x":3434.3726297801854,"y":2372.0023348929485},"b2":{"x":3434.372629780184,"y":2317.7523348929462}},"2116":{"from_node_id":"2158","to_node_id":"2162","b1":{"x":3434.3726297801836,"y":2496.0023348929453},"b2":{"x":3434.372629780184,"y":2589.9732821585703}}}},"325":{"name":"L-cystathionine L-homocysteine-lyase (deaminating; pyruvate-forming)","bigg_id":"R01286","reversibility":false,"label_x":3300.4185282176863,"label_y":2839.6815341116962,"gene_reaction_rule":"SMU_1674","genes":[{"name":"","bigg_id":"SMU_1674"}],"metabolites":[{"bigg_id":"C00001[c]","coefficient":-1},{"bigg_id":"C00014[c]","coefficient":1},{"bigg_id":"C00022[c]","coefficient":1},{"bigg_id":"C00155[c]","coefficient":1},{"bigg_id":"C02291[c]","coefficient":-1}],"segments":{"2117":{"from_node_id":"2163","to_node_id":"2164","b1":null,"b2":null},"2118":{"from_node_id":"2165","to_node_id":"2164","b1":null,"b2":null},"2119":{"from_node_id":"2163","to_node_id":"2166","b1":{"x":3434.372629780184,"y":2757.723282158572},"b2":{"x":3416.372629780186,"y":2752.4732821585712}},"2120":{"from_node_id":"2165","to_node_id":"2167","b1":{"x":3434.372629780183,"y":2889.7232821585726},"b2":{"x":3452.372629780185,"y":2894.9732821585726}},"2121":{"from_node_id":"2165","to_node_id":"2168","b1":{"x":3434.372629780183,"y":2889.7232821585726},"b2":{"x":3416.3726297801863,"y":2894.9732821585717}},"2122":{"from_node_id":"2165","to_node_id":"2169","b1":{"x":3434.3726297801854,"y":2885.723282158572},"b2":{"x":3434.372629780185,"y":2973.7362216116953}},"2123":{"from_node_id":"2163","to_node_id":"2162","b1":{"x":3434.372629780185,"y":2761.723282158571},"b2":{"x":3434.372629780184,"y":2707.473282158572}}}},"326":{"name":"O-acetyl-L-homoserine acetate-lyase (adding hydrogen sulfide)","bigg_id":"R01287","reversibility":true,"label_x":3691.3218485301854,"label_y":2668.3250887991944,"gene_reaction_rule":"SMU_1173","genes":[{"name":"","bigg_id":"SMU_1173"}],"metabolites":[{"bigg_id":"C00033[c]","coefficient":1},{"bigg_id":"C00155[c]","coefficient":1},{"bigg_id":"C00283[c]","coefficient":-1},{"bigg_id":"C01077[c]","coefficient":-1}],"segments":{"2124":{"from_node_id":"2170","to_node_id":"2171","b1":null,"b2":null},"2125":{"from_node_id":"2172","to_node_id":"2171","b1":null,"b2":null},"2126":{"from_node_id":"2172","to_node_id":"2173","b1":{"x":3665.4426981395627,"y":2830.985489189822},"b2":{"x":3678.6360575145613,"y":2850.9718173148194}},"2127":{"from_node_id":"2172","to_node_id":"2169","b1":{"x":3663.428782123936,"y":2886.5951083304462},"b2":{"x":3691.8057352489345,"y":2958.937881767944}},"2128":{"from_node_id":"2170","to_node_id":"2175","b1":{"x":3662.535715717684,"y":2443.7054598929462},"b2":{"x":3693.0342508739345,"y":2435.8861239554453}},"2129":{"from_node_id":"2170","to_node_id":"2155","b1":{"x":3648.6612039989336,"y":2314.6117098929467},"b2":{"x":3493.122629780184,"y":2259.0023348929462}}}},"331":{"name":"3-Phospho-D-glycerate:NAD+ 2-oxidoreductase","bigg_id":"R01513","reversibility":true,"label_x":1749.8143772345602,"label_y":3423.6245208380087,"gene_reaction_rule":"SMU_1653","genes":[{"name":"","bigg_id":"SMU_1653"}],"metabolites":[{"bigg_id":"C00003[c]","coefficient":-1},{"bigg_id":"C00004[c]","coefficient":1},{"bigg_id":"C00080[c]","coefficient":1},{"bigg_id":"C00197[c]","coefficient":-1},{"bigg_id":"C03232[c]","coefficient":1}],"segments":{"2158":{"from_node_id":"2204","to_node_id":"2205","b1":null,"b2":null},"2159":{"from_node_id":"2206","to_node_id":"2205","b1":null,"b2":null},"2160":{"from_node_id":"2204","to_node_id":"2207","b1":{"x":1736.7985080939352,"y":3319.8479095098837},"b2":{"x":1768.4000705939352,"y":3314.5974212286337}},"2161":{"from_node_id":"2206","to_node_id":"2208","b1":{"x":1736.7985080939352,"y":3549.0351653692587},"b2":{"x":1772.5117649298727,"y":3607.2531829473837}},"2162":{"from_node_id":"2206","to_node_id":"2209","b1":{"x":1736.7985080939352,"y":3553.0351653692587},"b2":{"x":1770.6710666876852,"y":3562.2529388067587}},"2163":{"from_node_id":"2204","to_node_id":"49","b1":{"x":1736.7985080939352,"y":3323.8479095098837},"b2":{"x":1734.8143772345602,"y":3263.6452727911337}},"2164":{"from_node_id":"2206","to_node_id":"2210","b1":{"x":1736.7985080939352,"y":3553.0351653692587},"b2":{"x":1740.6232151251852,"y":3651.5366302130087}}}},"332":{"name":"3-Phosphoserine:2-oxoglutarate aminotransferase","bigg_id":"R04173","reversibility":true,"label_x":1757.1133274298727,"label_y":3993.2985931036337,"gene_reaction_rule":"SMU_1656","genes":[{"name":"","bigg_id":"SMU_1656"}],"metabolites":[{"bigg_id":"C00025[c]","coefficient":-1},{"bigg_id":"C00026[c]","coefficient":1},{"bigg_id":"C01005[c]","coefficient":1},{"bigg_id":"C03232[c]","coefficient":-1}],"segments":{"2165":{"from_node_id":"2211","to_node_id":"2212","b1":null,"b2":null},"2166":{"from_node_id":"2213","to_node_id":"2212","b1":null,"b2":null},"2167":{"from_node_id":"2211","to_node_id":"2214","b1":{"x":1742.1133274298727,"y":3893.4899993536337},"b2":{"x":1767.7627414923727,"y":3886.2558684942587}},"2168":{"from_node_id":"2213","to_node_id":"2215","b1":{"x":1744.0974582892477,"y":4067.1237884161337},"b2":{"x":1769.8903049689352,"y":4057.8835540411337}},"2169":{"from_node_id":"2213","to_node_id":"2216","b1":{"x":1744.0974582892477,"y":4071.1237884161337},"b2":{"x":1747.9220432501852,"y":4141.848397791134}},"2170":{"from_node_id":"2211","to_node_id":"2210","b1":{"x":1742.1133274298727,"y":3897.4899993536337},"b2":{"x":1740.1293186408102,"y":3781.7338958380087}}}},"333":{"name":"L-O-Phosphoserine phosphohydrolase","bigg_id":"R00582","reversibility":false,"label_x":1766.3962864142477,"label_y":4394.327401697384,"gene_reaction_rule":"SMU_1269","genes":[{"name":"","bigg_id":"SMU_1269"}],"metabolites":[{"bigg_id":"C00001[c]","coefficient":-1},{"bigg_id":"C00009[c]","coefficient":1},{"bigg_id":"C00065[c]","coefficient":1},{"bigg_id":"C01005[c]","coefficient":-1}],"segments":{"2171":{"from_node_id":"2217","to_node_id":"2218","b1":null,"b2":null},"2172":{"from_node_id":"2219","to_node_id":"2218","b1":null,"b2":null},"2173":{"from_node_id":"2217","to_node_id":"2220","b1":{"x":1751.3962864142477,"y":4318.327401697384},"b2":{"x":1779.0299534064352,"y":4319.030038416134}},"2174":{"from_node_id":"2219","to_node_id":"2221","b1":{"x":1751.3962864142477,"y":4488.024667322384},"b2":{"x":1761.1732639533102,"y":4505.179452478634}},"2175":{"from_node_id":"2219","to_node_id":"2222","b1":{"x":1751.3962864142477,"y":4484.024667322384},"b2":{"x":1751.3962864142477,"y":4583.908944666134}},"2176":{"from_node_id":"2217","to_node_id":"2216","b1":{"x":1751.3962864142477,"y":4322.327401697384},"b2":{"x":1751.3962864142477,"y":4252.204843103634}}}},"334":{"name":"5,10-Methylenetetrahydrofolate:glycine hydroxymethyltransferase","bigg_id":"R00945","reversibility":true,"label_x":1766.3962864142477,"label_y":4855.435800134884,"gene_reaction_rule":"SMU_1082","genes":[{"name":"","bigg_id":"SMU_1082"}],"metabolites":[{"bigg_id":"C00001[c]","coefficient":1},{"bigg_id":"C00037[c]","coefficient":1},{"bigg_id":"C00065[c]","coefficient":-1},{"bigg_id":"C00101[c]","coefficient":-1},{"bigg_id":"C00143[c]","coefficient":1}],"segments":{"2177":{"from_node_id":"2223","to_node_id":"2224","b1":null,"b2":null},"2178":{"from_node_id":"2225","to_node_id":"2224","b1":null,"b2":null},"2179":{"from_node_id":"2225","to_node_id":"2226","b1":{"x":1753.3804172736227,"y":4965.005624353634},"b2":{"x":1813.0457004767477,"y":5005.970468103634}},"2180":{"from_node_id":"2225","to_node_id":"2227","b1":{"x":1753.3804172736227,"y":4965.005624353634},"b2":{"x":1759.1892551642477,"y":5043.665292322384}},"2181":{"from_node_id":"2223","to_node_id":"2222","b1":{"x":1751.3962864142477,"y":4755.658944666134},"b2":{"x":1751.3962864142477,"y":4701.408944666134}},"2182":{"from_node_id":"2223","to_node_id":"2228","b1":{"x":1751.3962864142477,"y":4751.658944666134},"b2":{"x":1832.5996555548727,"y":4732.520272791134}},"2183":{"from_node_id":"2225","to_node_id":"2229","b1":{"x":1753.3804172736227,"y":4961.005624353634},"b2":{"x":1765.2848362189352,"y":4957.717050134884}}}},"335":{"name":"serine O-acetyltransferase","bigg_id":"R00586","reversibility":false,"label_x":1437.1577610236227,"label_y":4602.658944666134,"gene_reaction_rule":"SMU_157","genes":[{"name":"","bigg_id":"SMU_157"}],"metabolites":[{"bigg_id":"C00010[c]","coefficient":1},{"bigg_id":"C00024[c]","coefficient":-1},{"bigg_id":"C00065[c]","coefficient":-1},{"bigg_id":"C00979[c]","coefficient":1}],"segments":{"2184":{"from_node_id":"2230","to_node_id":"2231","b1":null,"b2":null},"2185":{"from_node_id":"2232","to_node_id":"2231","b1":null,"b2":null},"2186":{"from_node_id":"2232","to_node_id":"2233","b1":{"x":1379.5469211798727,"y":4644.641854822384},"b2":{"x":1370.9078830939352,"y":4662.489511072384}},"2187":{"from_node_id":"2230","to_node_id":"2234","b1":{"x":1596.7855686408102,"y":4642.658944666134},"b2":{"x":1602.0355686408102,"y":4624.658944666134}},"2188":{"from_node_id":"2230","to_node_id":"2222","b1":{"x":1592.7855686408102,"y":4642.658944666134},"b2":{"x":1692.6462864142477,"y":4642.658944666134}},"2189":{"from_node_id":"2232","to_node_id":"2235","b1":{"x":1375.5469211798727,"y":4644.641854822384},"b2":{"x":1075.4054416876852,"y":4644.489999353634}}}},"338":{"name":"Sedoheptulose-7-phosphate:D-glyceraldehyde-3-phosphate","bigg_id":"R08575","reversibility":true,"label_x":1207.8497314453125,"label_y":1174.33056640625,"gene_reaction_rule":"SMU_494","genes":[{"name":"","bigg_id":"SMU_494"}],"metabolites":[{"bigg_id":"C00085[c]","coefficient":-1},{"bigg_id":"C00118[c]","coefficient":1},{"bigg_id":"C00279[c]","coefficient":-1},{"bigg_id":"C05382[c]","coefficient":1}],"segments":{"2202":{"from_node_id":"2250","to_node_id":"2251","b1":null,"b2":null},"2203":{"from_node_id":"2252","to_node_id":"2251","b1":null,"b2":null},"2204":{"from_node_id":"2250","to_node_id":"20","b1":{"x":1086.84765625,"y":1262.5430908203125},"b2":{"x":174.7725830078125,"y":1590.106689453125}},"2205":{"from_node_id":"2252","to_node_id":"247","b1":{"x":1330.1383056640625,"y":1065.500732421875},"b2":{"x":1741.0020751953125,"y":982.8833618164062}},"2206":{"from_node_id":"2250","to_node_id":"221","b1":{"x":1024.1541748046875,"y":1396.6995849609375},"b2":{"x":1549.241455078125,"y":1332.947998046875}},"2207":{"from_node_id":"2252","to_node_id":"231","b1":{"x":1529.46923828125,"y":1247.8697509765625},"b2":{"x":1724.164306640625,"y":1042.442626953125}}}},"339":{"name":"(2R,3S)-3-isopropylmalate hydro-lyase (2-isopropylmaleate-forming)","bigg_id":"R10170","reversibility":true,"label_x":6087.842600483309,"label_y":2889.4168856741962,"gene_reaction_rule":"SMU_1381 and SMU_1382","genes":[{"name":"","bigg_id":"SMU_1381"},{"name":"","bigg_id":"SMU_1382"}],"metabolites":[{"bigg_id":"C02504[c]","coefficient":-1},{"bigg_id":"C04411[c]","coefficient":1}],"segments":{"2208":{"from_node_id":"2256","to_node_id":"2257","b1":null,"b2":null},"2209":{"from_node_id":"2258","to_node_id":"2257","b1":null,"b2":null},"2210":{"from_node_id":"2256","to_node_id":"2120","b1":{"x":6199.842600483309,"y":2929.4168856741962},"b2":{"x":6254.092600483309,"y":2929.4168856741962}},"2211":{"from_node_id":"2258","to_node_id":"2130","b1":{"x":6075.842600483309,"y":2929.4168856741962},"b2":{"x":6012.159983295809,"y":2929.4168856741962}}}},"340":{"name":"Phosphoenolpyruvate:D-erythrose-4-phosphate","bigg_id":"R01826","reversibility":false,"label_x":2580.906809467684,"label_y":4959.578506767946,"gene_reaction_rule":"SMU_1836 and SMU_1837","genes":[{"name":"","bigg_id":"SMU_1836"},{"name":"","bigg_id":"SMU_1837"}],"metabolites":[{"bigg_id":"C00001[c]","coefficient":-1},{"bigg_id":"C00009[c]","coefficient":1},{"bigg_id":"C00074[c]","coefficient":-1},{"bigg_id":"C00279[c]","coefficient":-1},{"bigg_id":"C04691[c]","coefficient":1}],"segments":{"2212":{"from_node_id":"2260","to_node_id":"2261","b1":null,"b2":null},"2213":{"from_node_id":"2262","to_node_id":"2261","b1":null,"b2":null},"2214":{"from_node_id":"2260","to_node_id":"2263","b1":{"x":2565.906809467684,"y":4883.578506767946},"b2":{"x":2555.906809467684,"y":4832.328506767946}},"2215":{"from_node_id":"2262","to_node_id":"2264","b1":{"x":2565.906809467684,"y":5015.578506767946},"b2":{"x":2547.906809467684,"y":5020.828506767946}},"2216":{"from_node_id":"2260","to_node_id":"1584","b1":{"x":2565.906809467684,"y":4887.578506767946},"b2":{"x":2649.876780170809,"y":4819.366592705446}},"2217":{"from_node_id":"2260","to_node_id":"2265","b1":{"x":2565.906809467684,"y":4883.578506767946},"b2":{"x":2547.906809467684,"y":4878.328506767946}},"2218":{"from_node_id":"2262","to_node_id":"2266","b1":{"x":2565.906809467684,"y":5011.578506767946},"b2":{"x":2563.908762592684,"y":5129.764541924196}}}},"341":{"name":"2-Dehydro-3-deoxy-D-arabino-heptonate 7-phosphate phosphate-lyase","bigg_id":"R03083","reversibility":false,"label_x":2296.950754780184,"label_y":5148.514541924196,"gene_reaction_rule":"SMU_779","genes":[{"name":"","bigg_id":"SMU_779"}],"metabolites":[{"bigg_id":"C00009[c]","coefficient":1},{"bigg_id":"C00944[c]","coefficient":1},{"bigg_id":"C04691[c]","coefficient":-1}],"segments":{"2219":{"from_node_id":"2267","to_node_id":"2268","b1":null,"b2":null},"2220":{"from_node_id":"2269","to_node_id":"2268","b1":null,"b2":null},"2221":{"from_node_id":"2269","to_node_id":"2270","b1":{"x":2231.000559467684,"y":5188.514541924196},"b2":{"x":2231.744700092684,"y":5170.514541924196}},"2222":{"from_node_id":"2269","to_node_id":"2271","b1":{"x":2235.000559467684,"y":5188.514541924196},"b2":{"x":2172.758616108309,"y":5188.514541924196}},"2223":{"from_node_id":"2267","to_node_id":"2266","b1":{"x":2450.908762592684,"y":5188.514541924196},"b2":{"x":2505.158762592684,"y":5188.514541924196}}}},"342":{"name":"3-Dehydroquinate hydro-lyase","bigg_id":"R03084","reversibility":false,"label_x":2129.008616108309,"label_y":5373.514541924196,"gene_reaction_rule":"SMU_777","genes":[{"name":"","bigg_id":"SMU_777"}],"metabolites":[{"bigg_id":"C00001[c]","coefficient":1},{"bigg_id":"C00944[c]","coefficient":-1},{"bigg_id":"C02637[c]","coefficient":1}],"segments":{"2224":{"from_node_id":"2272","to_node_id":"2273","b1":null,"b2":null},"2225":{"from_node_id":"2274","to_node_id":"2273","b1":null,"b2":null},"2226":{"from_node_id":"2274","to_node_id":"2275","b1":{"x":2114.008616108309,"y":5429.514541924196},"b2":{"x":2096.008616108309,"y":5434.764541924196}},"2227":{"from_node_id":"2272","to_node_id":"2271","b1":{"x":2114.008616108309,"y":5301.514541924196},"b2":{"x":2114.008616108309,"y":5247.264541924196}},"2228":{"from_node_id":"2274","to_node_id":"2276","b1":{"x":2114.008616108309,"y":5425.514541924196},"b2":{"x":2112.010569233309,"y":5551.692276299196}}}},"344":{"name":"Shikimate:NADP+ 5-oxidoreductase","bigg_id":"R02413","reversibility":false,"label_x":1821.0766092723716,"label_y":5570.442276299196,"gene_reaction_rule":"SMU_778","genes":[{"name":"","bigg_id":"SMU_778"}],"metabolites":[{"bigg_id":"C00005[c]","coefficient":-1},{"bigg_id":"C00006[c]","coefficient":1},{"bigg_id":"C00080[c]","coefficient":-1},{"bigg_id":"C00493[c]","coefficient":1},{"bigg_id":"C02637[c]","coefficient":-1}],"segments":{"2236":{"from_node_id":"2284","to_node_id":"2285","b1":null,"b2":null},"2237":{"from_node_id":"2286","to_node_id":"2285","b1":null,"b2":null},"2238":{"from_node_id":"2284","to_node_id":"2287","b1":{"x":2003.010569233309,"y":5610.442276299196},"b2":{"x":2020.248606342684,"y":5624.446182549196}},"2239":{"from_node_id":"2286","to_node_id":"2288","b1":{"x":1681.204416889559,"y":5610.442276299196},"b2":{"x":1646.9345194286216,"y":5588.463760674196}},"2240":{"from_node_id":"2284","to_node_id":"2289","b1":{"x":2003.010569233309,"y":5610.442276299196},"b2":{"x":1994.2746073192466,"y":5660.373916924196}},"2241":{"from_node_id":"2286","to_node_id":"2290","b1":{"x":1677.204416889559,"y":5610.442276299196},"b2":{"x":1566.060373920809,"y":5614.419815361696}},"2242":{"from_node_id":"2284","to_node_id":"2276","b1":{"x":1999.010569233309,"y":5610.442276299196},"b2":{"x":2053.260569233309,"y":5610.442276299196}}}},"345":{"name":"ATP:shikimate 3-phosphotransferase","bigg_id":"R02412","reversibility":false,"label_x":1235.3822733348716,"label_y":5570.362198174196,"gene_reaction_rule":"SMU_785","genes":[{"name":"","bigg_id":"SMU_785"}],"metabolites":[{"bigg_id":"C00002[c]","coefficient":-1},{"bigg_id":"C00008[c]","coefficient":1},{"bigg_id":"C00080[c]","coefficient":1},{"bigg_id":"C00493[c]","coefficient":-1},{"bigg_id":"C03175[c]","coefficient":1}],"segments":{"2243":{"from_node_id":"2291","to_node_id":"2292","b1":null,"b2":null},"2244":{"from_node_id":"2293","to_node_id":"2292","b1":null,"b2":null},"2245":{"from_node_id":"2291","to_node_id":"2294","b1":{"x":1377.3563944286216,"y":5610.362198174196},"b2":{"x":1382.6063944286216,"y":5592.362198174196}},"2246":{"from_node_id":"2293","to_node_id":"2295","b1":{"x":1183.422434467684,"y":5610.362198174196},"b2":{"x":1165.136301655184,"y":5592.379776299196}},"2247":{"from_node_id":"2293","to_node_id":"2296","b1":{"x":1173.4284159129966,"y":5620.351944267946},"b2":{"x":1174.172434467684,"y":5628.362198174196}},"2248":{"from_node_id":"2291","to_node_id":"2290","b1":{"x":1373.3563944286216,"y":5610.362198174196},"b2":{"x":1427.6063944286216,"y":5610.362198174196}},"2249":{"from_node_id":"2293","to_node_id":"2297","b1":{"x":1177.424387592684,"y":5614.358291924196},"b2":{"x":1042.304270405184,"y":5614.339737236696}}}},"346":{"name":"Phosphoenolpyruvate:3-phosphoshikimate","bigg_id":"R03460","reversibility":true,"label_x":671.6662088817466,"label_y":5570.282120049196,"gene_reaction_rule":"SMU_784","genes":[{"name":"","bigg_id":"SMU_784"}],"metabolites":[{"bigg_id":"C00009[c]","coefficient":1},{"bigg_id":"C00074[c]","coefficient":-1},{"bigg_id":"C01269[c]","coefficient":1},{"bigg_id":"C03175[c]","coefficient":-1}],"segments":{"2250":{"from_node_id":"2298","to_node_id":"2299","b1":null,"b2":null},"2251":{"from_node_id":"2300","to_node_id":"2299","b1":null,"b2":null},"2252":{"from_node_id":"2300","to_node_id":"2301","b1":{"x":625.6961771434653,"y":5608.284073174196},"b2":{"x":620.4461771434653,"y":5590.284073174196}},"2253":{"from_node_id":"2298","to_node_id":"2302","b1":{"x":817.6362406200278,"y":5608.284073174196},"b2":{"x":822.8862406200278,"y":5590.284073174196}},"2254":{"from_node_id":"2300","to_node_id":"2303","b1":{"x":629.6961771434653,"y":5608.284073174196},"b2":{"x":533.4881693309653,"y":5612.280166924196}},"2255":{"from_node_id":"2298","to_node_id":"2297","b1":{"x":813.6362406200278,"y":5608.284073174196},"b2":{"x":929.8242899364341,"y":5608.284073174196}}}},"347":{"name":"5-O-(1-Carboxyvinyl)-3-phosphoshikimate phosphate-lyase","bigg_id":"R01714","reversibility":false,"label_x":249.73816933096532,"label_y":5572.280166924196,"gene_reaction_rule":"SMU_780","genes":[{"name":"","bigg_id":"SMU_780"}],"metabolites":[{"bigg_id":"C00009[c]","coefficient":1},{"bigg_id":"C00251[c]","coefficient":1},{"bigg_id":"C01269[c]","coefficient":-1}],"segments":{"2256":{"from_node_id":"2304","to_node_id":"2305","b1":null,"b2":null},"2257":{"from_node_id":"2306","to_node_id":"2305","b1":null,"b2":null},"2258":{"from_node_id":"2306","to_node_id":"2307","b1":{"x":233.73816933096532,"y":5612.280166924196},"b2":{"x":228.48816933096532,"y":5594.280166924196}},"2259":{"from_node_id":"2306","to_node_id":"2308","b1":{"x":237.73816933096532,"y":5612.280166924196},"b2":{"x":129.73060097159032,"y":5612.280166924196}},"2260":{"from_node_id":"2304","to_node_id":"2303","b1":{"x":361.7381693309653,"y":5612.280166924196},"b2":{"x":415.9881693309653,"y":5612.280166924196}}}},"348":{"name":"Chorismate pyruvatemutase","bigg_id":"R01715","reversibility":false,"label_x":85.98060097159032,"label_y":5797.280166924196,"gene_reaction_rule":"SMU_1291c or SMU_531","genes":[{"name":"","bigg_id":"SMU_1291c"},{"name":"","bigg_id":"SMU_531"}],"metabolites":[{"bigg_id":"C00251[c]","coefficient":-1},{"bigg_id":"C00254[c]","coefficient":1}],"segments":{"2261":{"from_node_id":"2309","to_node_id":"2310","b1":null,"b2":null},"2262":{"from_node_id":"2311","to_node_id":"2310","b1":null,"b2":null},"2263":{"from_node_id":"2309","to_node_id":"2308","b1":{"x":70.98060097159032,"y":5725.280166924196},"b2":{"x":70.98060097159032,"y":5671.030166924196}},"2264":{"from_node_id":"2311","to_node_id":"2312","b1":{"x":70.98060097159032,"y":5849.280166924196},"b2":{"x":70.98060097159032,"y":5903.530166924196}}}},"349":{"name":"Prephenate:NAD+ oxidoreductase(decarboxylating)","bigg_id":"R01728","reversibility":false,"label_x":383.6042581981528,"label_y":5924.278213799196,"gene_reaction_rule":"SMU_781","genes":[{"name":"","bigg_id":"SMU_781"}],"metabolites":[{"bigg_id":"C00003[c]","coefficient":-1},{"bigg_id":"C00004[c]","coefficient":1},{"bigg_id":"C00011[c]","coefficient":1},{"bigg_id":"C00254[c]","coefficient":-1},{"bigg_id":"C01179[c]","coefficient":1}],"segments":{"2265":{"from_node_id":"2313","to_node_id":"2314","b1":null,"b2":null},"2266":{"from_node_id":"2315","to_node_id":"2314","b1":null,"b2":null},"2267":{"from_node_id":"2313","to_node_id":"2316","b1":{"x":293.6782328075278,"y":5964.278213799196},"b2":{"x":288.4282328075278,"y":5982.278213799196}},"2268":{"from_node_id":"2315","to_node_id":"2317","b1":{"x":563.5363260692466,"y":5964.278213799196},"b2":{"x":564.8391825145591,"y":6002.239639580446}},"2269":{"from_node_id":"2315","to_node_id":"2318","b1":{"x":567.5363260692466,"y":5964.278213799196},"b2":{"x":572.7863260692466,"y":5946.278213799196}},"2270":{"from_node_id":"2313","to_node_id":"2312","b1":{"x":297.6782328075278,"y":5964.278213799196},"b2":{"x":129.73060097159032,"y":5962.280166924196}},"2271":{"from_node_id":"2315","to_node_id":"2319","b1":{"x":567.5363260692466,"y":5964.278213799196},"b2":{"x":638.7204081004966,"y":5964.296280205446}}}},"350":{"name":"L-Tyrosine:2-oxoglutarate aminotransferase","bigg_id":"R00734","reversibility":true,"label_x":999.2685038036216,"label_y":5930.352432549196,"gene_reaction_rule":"SMU_1273","genes":[{"name":"","bigg_id":"SMU_1273"}],"metabolites":[{"bigg_id":"C00025[c]","coefficient":-1},{"bigg_id":"C00026[c]","coefficient":1},{"bigg_id":"C00082[c]","coefficient":1},{"bigg_id":"C01179[c]","coefficient":-1}],"segments":{"2272":{"from_node_id":"2320","to_node_id":"2321","b1":null,"b2":null},"2273":{"from_node_id":"2322","to_node_id":"2321","b1":null,"b2":null},"2274":{"from_node_id":"2320","to_node_id":"2323","b1":{"x":891.3605448192466,"y":5970.352432549196},"b2":{"x":886.1105448192466,"y":5988.352432549196}},"2275":{"from_node_id":"2322","to_node_id":"2324","b1":{"x":1175.208567280184,"y":5970.352432549196},"b2":{"x":1180.458567280184,"y":5988.352432549196}},"2276":{"from_node_id":"2322","to_node_id":"2325","b1":{"x":1171.208567280184,"y":5970.352432549196},"b2":{"x":1351.332590717684,"y":5970.352432549196}},"2277":{"from_node_id":"2320","to_node_id":"2319","b1":{"x":895.3605448192466,"y":5970.352432549196},"b2":{"x":769.1824442333091,"y":5966.356338799196}}}},"353":{"name":"Prephenate hydro-lyase (decarboxylating)","bigg_id":"R01373","reversibility":false,"label_x":-323.5952046924722,"label_y":5922.280166924196,"gene_reaction_rule":"SMU_786","genes":[{"name":"","bigg_id":"SMU_786"}],"metabolites":[{"bigg_id":"C00001[c]","coefficient":1},{"bigg_id":"C00011[c]","coefficient":1},{"bigg_id":"C00080[c]","coefficient":-1},{"bigg_id":"C00166[c]","coefficient":1},{"bigg_id":"C00254[c]","coefficient":-1}],"segments":{"2291":{"from_node_id":"2339","to_node_id":"2340","b1":null,"b2":null},"2292":{"from_node_id":"2341","to_node_id":"2340","b1":null,"b2":null},"2293":{"from_node_id":"2341","to_node_id":"2342","b1":{"x":-415.4053853565347,"y":5964.275284111696},"b2":{"x":-420.6553853565347,"y":5982.275284111696}},"2294":{"from_node_id":"2341","to_node_id":"2343","b1":{"x":-415.4053853565347,"y":5964.275284111696},"b2":{"x":-420.6553853565347,"y":5946.275284111696}},"2295":{"from_node_id":"2339","to_node_id":"2344","b1":{"x":-119.81480918465968,"y":5962.280166924196},"b2":{"x":-114.56480918465968,"y":5944.280166924196}},"2296":{"from_node_id":"2341","to_node_id":"2345","b1":{"x":-411.4053853565347,"y":5964.275284111696},"b2":{"x":-551.4406636768472,"y":5966.270401299196}},"2297":{"from_node_id":"2339","to_node_id":"2312","b1":{"x":-123.81480918465968,"y":5962.280166924196},"b2":{"x":12.23060097159032,"y":5962.280166924196}}}},"354":{"name":"L-Phenylalanine:2-oxoglutarate aminotransferase","bigg_id":"R00694","reversibility":true,"label_x":-1022.7214253955972,"label_y":5928.265518486696,"gene_reaction_rule":"SMU_1273","genes":[{"name":"","bigg_id":"SMU_1273"}],"metabolites":[{"bigg_id":"C00025[c]","coefficient":-1},{"bigg_id":"C00026[c]","coefficient":1},{"bigg_id":"C00079[c]","coefficient":1},{"bigg_id":"C00166[c]","coefficient":-1}],"segments":{"2298":{"from_node_id":"2346","to_node_id":"2347","b1":null,"b2":null},"2299":{"from_node_id":"2348","to_node_id":"2347","b1":null,"b2":null},"2300":{"from_node_id":"2346","to_node_id":"2349","b1":{"x":-802.9810079151284,"y":5968.265518486696},"b2":{"x":-797.7310079151284,"y":5950.265518486696}},"2301":{"from_node_id":"2348","to_node_id":"2350","b1":{"x":-1118.5217183643472,"y":5970.260635674196},"b2":{"x":-1123.7717183643472,"y":5952.260635674196}},"2302":{"from_node_id":"2348","to_node_id":"2351","b1":{"x":-1114.5217183643472,"y":5970.260635674196},"b2":{"x":-1254.5571187549722,"y":5974.250381767946}},"2303":{"from_node_id":"2346","to_node_id":"2345","b1":{"x":-806.9810079151284,"y":5968.265518486696},"b2":{"x":-668.9406636768472,"y":5966.270401299196}}}},"355":{"name":"Chorismate pyruvate-lyase (amino-accepting)","bigg_id":"R00985","reversibility":false,"label_x":-329.2293599659097,"label_y":5572.280166924196,"gene_reaction_rule":"SMU_532 and SMU_533","genes":[{"name":"","bigg_id":"SMU_532"},{"name":"","bigg_id":"SMU_533"}],"metabolites":[{"bigg_id":"C00001[c]","coefficient":1},{"bigg_id":"C00014[c]","coefficient":-1},{"bigg_id":"C00022[c]","coefficient":1},{"bigg_id":"C00080[c]","coefficient":1},{"bigg_id":"C00108[c]","coefficient":1},{"bigg_id":"C00251[c]","coefficient":-1}],"segments":{"2304":{"from_node_id":"2352","to_node_id":"2353","b1":null,"b2":null},"2305":{"from_node_id":"2354","to_node_id":"2353","b1":null,"b2":null},"2306":{"from_node_id":"2354","to_node_id":"2355","b1":{"x":-383.0588277393472,"y":5612.280166924196},"b2":{"x":-412.2010396534097,"y":5626.298233330446}},"2307":{"from_node_id":"2352","to_node_id":"2356","b1":{"x":-213.22935996590968,"y":5612.280166924196},"b2":{"x":-176.12315879403468,"y":5606.225967705446}},"2308":{"from_node_id":"2354","to_node_id":"2357","b1":{"x":-383.0588277393472,"y":5612.280166924196},"b2":{"x":-372.3808492237222,"y":5656.001846611696}},"2309":{"from_node_id":"2354","to_node_id":"2358","b1":{"x":-383.0588277393472,"y":5612.280166924196},"b2":{"x":-431.0483296924722,"y":5608.136612236696}},"2310":{"from_node_id":"2354","to_node_id":"2359","b1":{"x":-379.0588277393472,"y":5612.280166924196},"b2":{"x":-504.9855855518472,"y":5612.280166924196}},"2311":{"from_node_id":"2352","to_node_id":"2308","b1":{"x":-217.22935996590968,"y":5612.280166924196},"b2":{"x":12.23060097159032,"y":5612.280166924196}}}},"356":{"name":"Chorismate pyruvate-lyase (amino-accepting)","bigg_id":"R00986","reversibility":false,"label_x":-135.02281699715968,"label_y":5413.432510674196,"gene_reaction_rule":"SMU_532 and SMU_533","genes":[{"name":"","bigg_id":"SMU_532"},{"name":"","bigg_id":"SMU_533"}],"metabolites":[{"bigg_id":"C00022[c]","coefficient":1},{"bigg_id":"C00025[c]","coefficient":1},{"bigg_id":"C00064[c]","coefficient":-1},{"bigg_id":"C00080[c]","coefficient":1},{"bigg_id":"C00108[c]","coefficient":1},{"bigg_id":"C00251[c]","coefficient":-1}],"segments":{"2312":{"from_node_id":"2360","to_node_id":"2361","b1":null,"b2":null},"2313":{"from_node_id":"2362","to_node_id":"2361","b1":null,"b2":null},"2314":{"from_node_id":"2362","to_node_id":"2363","b1":{"x":-438.7210591846597,"y":5421.056534111696},"b2":{"x":-500.5237935596597,"y":5366.030166924196}},"2315":{"from_node_id":"2362","to_node_id":"2364","b1":{"x":-428.7659810596597,"y":5419.064834892946},"b2":{"x":-408.7750142627847,"y":5336.164932549196}},"2316":{"from_node_id":"2360","to_node_id":"2365","b1":{"x":39.12439979971532,"y":5473.414932549196},"b2":{"x":84.99866737784032,"y":5385.086319267946}},"2317":{"from_node_id":"2362","to_node_id":"2366","b1":{"x":-400.8918355518472,"y":5419.065323174196},"b2":{"x":-524.1734517627847,"y":5429.809952080446}},"2318":{"from_node_id":"2362","to_node_id":"2359","b1":{"x":-339.1699117237222,"y":5409.128311455446},"b2":{"x":-580.0836080127847,"y":5468.366104424196}},"2319":{"from_node_id":"2360","to_node_id":"2308","b1":{"x":72.97156776846532,"y":5467.423721611696},"b2":{"x":70.98060097159032,"y":5553.530166924196}}}},"357":{"name":"N-(5-Phospho-D-ribosyl)anthranilate:pyrophosphate","bigg_id":"R01073","reversibility":false,"label_x":-882.3137105518472,"label_y":5572.280166924196,"gene_reaction_rule":"SMU_534","genes":[{"name":"","bigg_id":"SMU_534"}],"metabolites":[{"bigg_id":"C00013[c]","coefficient":1},{"bigg_id":"C00080[c]","coefficient":1},{"bigg_id":"C00108[c]","coefficient":-1},{"bigg_id":"C00119[c]","coefficient":-1},{"bigg_id":"C04302[c]","coefficient":1}],"segments":{"2320":{"from_node_id":"2368","to_node_id":"2369","b1":null,"b2":null},"2321":{"from_node_id":"2370","to_node_id":"2369","b1":null,"b2":null},"2322":{"from_node_id":"2370","to_node_id":"2371","b1":{"x":-946.0982564502847,"y":5614.271377861696},"b2":{"x":-949.3571675830972,"y":5630.280166924196}},"2323":{"from_node_id":"2370","to_node_id":"2372","b1":{"x":-946.0982564502847,"y":5614.271377861696},"b2":{"x":-949.3571675830972,"y":5594.280166924196}},"2324":{"from_node_id":"2368","to_node_id":"2359","b1":{"x":-728.5021871143472,"y":5612.280166924196},"b2":{"x":-622.4855855518472,"y":5612.280166924196}},"2325":{"from_node_id":"2368","to_node_id":"2373","b1":{"x":-724.5021871143472,"y":5612.280166924196},"b2":{"x":-719.2521871143472,"y":5594.280166924196}},"2326":{"from_node_id":"2370","to_node_id":"2374","b1":{"x":-942.0982564502847,"y":5614.271377861696},"b2":{"x":-1056.0788472705972,"y":5612.280166924196}}}},"358":{"name":"N-(5-Phospho-beta-D-ribosyl)anthranilate ketol-isomerase","bigg_id":"R03509","reversibility":false,"label_x":-1315.9366353565347,"label_y":5572.280166924196,"gene_reaction_rule":"SMU_536","genes":[{"name":"","bigg_id":"SMU_536"}],"metabolites":[{"bigg_id":"C01302[c]","coefficient":1},{"bigg_id":"C04302[c]","coefficient":-1}],"segments":{"2327":{"from_node_id":"2375","to_node_id":"2376","b1":null,"b2":null},"2328":{"from_node_id":"2377","to_node_id":"2376","b1":null,"b2":null},"2329":{"from_node_id":"2377","to_node_id":"2378","b1":{"x":-1327.9366353565347,"y":5612.280166924196},"b2":{"x":-1382.1866353565347,"y":5612.280166924196}},"2330":{"from_node_id":"2375","to_node_id":"2374","b1":{"x":-1203.9366353565347,"y":5612.280166924196},"b2":{"x":-1173.5788472705972,"y":5612.280166924196}}}},"359":{"name":"1-(2-Carboxyphenylamino)-1-deoxy-D-ribulose-5-phosphate","bigg_id":"R03508","reversibility":false,"label_x":-1713.7213033252847,"label_y":5574.271377861696,"gene_reaction_rule":"SMU_535","genes":[{"name":"","bigg_id":"SMU_535"}],"metabolites":[{"bigg_id":"C00001[c]","coefficient":1},{"bigg_id":"C00011[c]","coefficient":1},{"bigg_id":"C00080[c]","coefficient":-1},{"bigg_id":"C01302[c]","coefficient":-1},{"bigg_id":"C03506[c]","coefficient":1}],"segments":{"2331":{"from_node_id":"2379","to_node_id":"2380","b1":null,"b2":null},"2332":{"from_node_id":"2381","to_node_id":"2380","b1":null,"b2":null},"2333":{"from_node_id":"2381","to_node_id":"2382","b1":{"x":-1775.5147603565347,"y":5614.271377861696},"b2":{"x":-1780.7647603565347,"y":5632.271377861696}},"2334":{"from_node_id":"2381","to_node_id":"2383","b1":{"x":-1775.5147603565347,"y":5614.271377861696},"b2":{"x":-1780.7647603565347,"y":5596.271377861696}},"2335":{"from_node_id":"2379","to_node_id":"2384","b1":{"x":-1549.9366353565347,"y":5612.280166924196},"b2":{"x":-1544.6866353565347,"y":5594.280166924196}},"2336":{"from_node_id":"2379","to_node_id":"2378","b1":{"x":-1553.9366353565347,"y":5612.280166924196},"b2":{"x":-1499.6866353565347,"y":5612.280166924196}},"2337":{"from_node_id":"2381","to_node_id":"2385","b1":{"x":-1771.5147603565347,"y":5614.271377861696},"b2":{"x":-1865.5851949268472,"y":5614.271377861696}}}},"360":{"name":"L-Serine hydro-lyase (adding indoleglycerol-phosphate)","bigg_id":"R02722","reversibility":false,"label_x":-2195.128651958097,"label_y":5574.271377861696,"gene_reaction_rule":"SMU_537 and SMU_538","genes":[{"name":"","bigg_id":"SMU_537"},{"name":"","bigg_id":"SMU_538"}],"metabolites":[{"bigg_id":"C00001[c]","coefficient":1},{"bigg_id":"C00065[c]","coefficient":-1},{"bigg_id":"C00078[c]","coefficient":1},{"bigg_id":"C00118[c]","coefficient":1},{"bigg_id":"C03506[c]","coefficient":-1}],"segments":{"2338":{"from_node_id":"2386","to_node_id":"2387","b1":null,"b2":null},"2339":{"from_node_id":"2388","to_node_id":"2387","b1":null,"b2":null},"2340":{"from_node_id":"2388","to_node_id":"2389","b1":{"x":-2262.895253520597,"y":5614.271377861696},"b2":{"x":-2296.019765239347,"y":5632.271377861696}},"2341":{"from_node_id":"2386","to_node_id":"2390","b1":{"x":-2033.3351949268472,"y":5614.271377861696},"b2":{"x":-2028.0851949268472,"y":5596.271377861696}},"2342":{"from_node_id":"2388","to_node_id":"2391","b1":{"x":-2258.895253520597,"y":5614.271377861696},"b2":{"x":-2380.840077739347,"y":5612.271377861696}},"2343":{"from_node_id":"2388","to_node_id":"2392","b1":{"x":-2262.895253520597,"y":5614.271377861696},"b2":{"x":-2296.019765239347,"y":5596.271377861696}},"2344":{"from_node_id":"2386","to_node_id":"2385","b1":{"x":-2037.3351949268472,"y":5614.271377861696},"b2":{"x":-1983.0851949268472,"y":5614.271377861696}}}},"361":{"name":"(S)-Lactate:NAD+ oxidoreductase","bigg_id":"R00703","reversibility":true,"label_x":3625.992014545809,"label_y":4475.715469658571,"gene_reaction_rule":"SMU_1115","genes":[{"name":"","bigg_id":"SMU_1115"}],"metabolites":[{"bigg_id":"C00003[c]","coefficient":1},{"bigg_id":"C00004[c]","coefficient":-1},{"bigg_id":"C00022[c]","coefficient":-1},{"bigg_id":"C00080[c]","coefficient":-1},{"bigg_id":"C00186[c]","coefficient":1}],"segments":{"2345":{"from_node_id":"2393","to_node_id":"2394","b1":null,"b2":null},"2346":{"from_node_id":"2395","to_node_id":"2394","b1":null,"b2":null},"2347":{"from_node_id":"2395","to_node_id":"2396","b1":{"x":3603.043772358309,"y":4363.974747002321},"b2":{"x":3626.797678608309,"y":4355.336075127321}},"2348":{"from_node_id":"2393","to_node_id":"2397","b1":{"x":3609.004953998934,"y":4539.663711846071},"b2":{"x":3598.952952045809,"y":4576.705704033571}},"2349":{"from_node_id":"2393","to_node_id":"1590","b1":{"x":3609.004953998934,"y":4535.663711846071},"b2":{"x":3524.228586811434,"y":4637.986954033571}},"2350":{"from_node_id":"2393","to_node_id":"2398","b1":{"x":3609.004953998934,"y":4539.663711846071},"b2":{"x":3666.745920795809,"y":4550.875137627321}},"2351":{"from_node_id":"2395","to_node_id":"2399","b1":{"x":3610.992014545809,"y":4375.870743096071},"b2":{"x":3605.108469623934,"y":4248.932266533571}}}},"362":{"name":"L-Alanine:2-oxoglutarate aminotransferase","bigg_id":"R00258","reversibility":true,"label_x":3261.245432514559,"label_y":4886.515274346071,"gene_reaction_rule":"SMU_1826","genes":[{"name":"","bigg_id":"SMU_1826"}],"metabolites":[{"bigg_id":"C00022[c]","coefficient":1},{"bigg_id":"C00025[c]","coefficient":1},{"bigg_id":"C00026[c]","coefficient":-1},{"bigg_id":"C00041[c]","coefficient":-1}],"segments":{"2352":{"from_node_id":"2400","to_node_id":"2401","b1":null,"b2":null},"2353":{"from_node_id":"2402","to_node_id":"2401","b1":null,"b2":null},"2354":{"from_node_id":"2402","to_node_id":"1590","b1":{"x":3437.694162983309,"y":4829.639786064821},"b2":{"x":3481.375071186434,"y":4732.504043877321}},"2355":{"from_node_id":"2402","to_node_id":"2403","b1":{"x":3427.784983295809,"y":4827.652481377321},"b2":{"x":3402.451243061434,"y":4816.046524346071}},"2356":{"from_node_id":"2400","to_node_id":"2404","b1":{"x":3254.434397358309,"y":5010.049942314821},"b2":{"x":3203.037424702059,"y":5005.432754814821}},"2357":{"from_node_id":"2400","to_node_id":"2405","b1":{"x":3272.925852436434,"y":5031.331680596071},"b2":{"x":3169.756418842684,"y":5136.133926689821}}}},"364":{"name":"5-Methyltetrahydropteroyltri-L-glutamate:L-homocysteine","bigg_id":"R04405","reversibility":false,"label_x":3843.66095985831,"label_y":3037.373916924197,"gene_reaction_rule":"SMU_873","genes":[{"name":"","bigg_id":"SMU_873"}],"metabolites":[{"bigg_id":"C00073[c]","coefficient":1},{"bigg_id":"C00155[c]","coefficient":-1},{"bigg_id":"C04144[c]","coefficient":1},{"bigg_id":"C04489[c]","coefficient":-1}],"segments":{"2364":{"from_node_id":"2412","to_node_id":"2413","b1":null,"b2":null},"2365":{"from_node_id":"2414","to_node_id":"2413","b1":null,"b2":null},"2366":{"from_node_id":"2414","to_node_id":"2415","b1":{"x":3959.66095985831,"y":3077.373916924197},"b2":{"x":4015.78351845206,"y":3080.411514580447}},"2367":{"from_node_id":"2412","to_node_id":"2169","b1":{"x":3831.66095985831,"y":3077.373916924197},"b2":{"x":3603.84553017081,"y":3107.298965752322}},"2368":{"from_node_id":"2414","to_node_id":"2416","b1":{"x":3955.66095985831,"y":3077.373916924197},"b2":{"x":4018.888254780185,"y":3074.381241142947}},"2369":{"from_node_id":"2412","to_node_id":"2417","b1":{"x":3827.66095985831,"y":3077.373916924197},"b2":{"x":3777.52326454581,"y":3071.433731377322}}}},"366":{"name":"S-Adenosyl-L-methionine:L-homocysteine S-methyltransferase","bigg_id":"R00650","reversibility":false,"label_x":3846.64387001456,"label_y":3312.568497002322,"gene_reaction_rule":"SMU_874 or SMU_952","genes":[{"name":"","bigg_id":"SMU_874"},{"name":"","bigg_id":"SMU_952"}],"metabolites":[{"bigg_id":"C00019[c]","coefficient":-1},{"bigg_id":"C00021[c]","coefficient":1},{"bigg_id":"C00073[c]","coefficient":1},{"bigg_id":"C00080[c]","coefficient":1},{"bigg_id":"C00155[c]","coefficient":-1}],"segments":{"2377":{"from_node_id":"2425","to_node_id":"2426","b1":null,"b2":null},"2378":{"from_node_id":"2427","to_node_id":"2426","b1":null,"b2":null},"2379":{"from_node_id":"2425","to_node_id":"2428","b1":{"x":3537.19074501456,"y":3304.363663017947},"b2":{"x":3520.17804970206,"y":3292.036758721072}},"2380":{"from_node_id":"2427","to_node_id":"2429","b1":{"x":4149.84748329581,"y":3341.695938408572},"b2":{"x":4152.849680561435,"y":3250.045791924197}},"2381":{"from_node_id":"2427","to_node_id":"2415","b1":{"x":4101.966868061435,"y":3347.690811455447},"b2":{"x":4473.882395405185,"y":3252.117813408572}},"2382":{"from_node_id":"2427","to_node_id":"2431","b1":{"x":4091.991770405185,"y":3357.665909111697},"b2":{"x":4146.89435829581,"y":3360.891006767947}},"2383":{"from_node_id":"2425","to_node_id":"2169","b1":{"x":3411.34064735831,"y":3246.408829033572},"b2":{"x":3434.372629780185,"y":3091.236221611697}}}},"367":{"name":"ATP:L-methione S-adenosyltransferase","bigg_id":"R00177","reversibility":false,"label_x":4383.012766498935,"label_y":3067.498916924197,"gene_reaction_rule":"SMU_1573","genes":[{"name":"","bigg_id":"SMU_1573"}],"metabolites":[{"bigg_id":"C00001[c]","coefficient":-1},{"bigg_id":"C00002[c]","coefficient":-1},{"bigg_id":"C00009[c]","coefficient":1},{"bigg_id":"C00013[c]","coefficient":1},{"bigg_id":"C00019[c]","coefficient":1},{"bigg_id":"C00073[c]","coefficient":-1},{"bigg_id":"C00080[c]","coefficient":1}],"segments":{"2384":{"from_node_id":"2432","to_node_id":"2433","b1":null,"b2":null},"2385":{"from_node_id":"2434","to_node_id":"2433","b1":null,"b2":null},"2386":{"from_node_id":"2432","to_node_id":"2435","b1":{"x":4323.122141498935,"y":3083.558731377322},"b2":{"x":4317.872141498935,"y":3065.558731377322}},"2387":{"from_node_id":"2432","to_node_id":"2436","b1":{"x":4319.131907123935,"y":3073.583633721072},"b2":{"x":4307.932200092685,"y":3083.573623955447}},"2388":{"from_node_id":"2434","to_node_id":"2437","b1":{"x":4536.917063373935,"y":3165.353897392947},"b2":{"x":4556.131907123935,"y":3163.313858330447}},"2389":{"from_node_id":"2434","to_node_id":"2438","b1":{"x":4564.846750873935,"y":3249.144180596072},"b2":{"x":4586.057200092685,"y":3205.298721611697}},"2390":{"from_node_id":"2434","to_node_id":"2428","b1":{"x":4528.926828998935,"y":3179.318985283572},"b2":{"x":4473.341868061435,"y":3680.390518486697}},"2391":{"from_node_id":"2432","to_node_id":"2415","b1":{"x":4325.127024311435,"y":3071.588760674197},"b2":{"x":4165.141184467685,"y":3076.576065361697}},"2392":{"from_node_id":"2434","to_node_id":"2440","b1":{"x":4524.946848530185,"y":3203.258926689822},"b2":{"x":4585.022532123935,"y":3255.219620049197}}}},"368":{"name":"L-aspartate-4-semialdehyde hydro-lyase [adding pyruvate and cyclizing; (2S,4S)-4-hydroxy-2,3,4,5-tetrahydrodipicolinate-forming]","bigg_id":"R10147","reversibility":false,"label_x":2835.503000873934,"label_y":2116.1832430960712,"gene_reaction_rule":"SMU_990","genes":[{"name":"","bigg_id":"SMU_990"}],"metabolites":[{"bigg_id":"C00001[c]","coefficient":1},{"bigg_id":"C00022[c]","coefficient":-1},{"bigg_id":"C00080[c]","coefficient":2},{"bigg_id":"C00441[c]","coefficient":-1},{"bigg_id":"C20258[c]","coefficient":1}],"segments":{"2393":{"from_node_id":"2441","to_node_id":"2442","b1":null,"b2":null},"2394":{"from_node_id":"2443","to_node_id":"2442","b1":null,"b2":null},"2395":{"from_node_id":"2443","to_node_id":"2444","b1":{"x":2820.503000873934,"y":2172.1832430960712},"b2":{"x":2838.503000873934,"y":2177.4332430960712}},"2396":{"from_node_id":"2441","to_node_id":"2445","b1":{"x":2820.503000873934,"y":2040.1832430960712},"b2":{"x":2802.503000873934,"y":2034.9332430960712}},"2397":{"from_node_id":"2443","to_node_id":"2446","b1":{"x":2820.503000873934,"y":2172.1832430960712},"b2":{"x":2802.503000873934,"y":2177.4332430960712}},"2398":{"from_node_id":"2441","to_node_id":"2030","b1":{"x":2820.503000873934,"y":2044.1832430960712},"b2":{"x":2775.682444233309,"y":1914.2367098929462}},"2399":{"from_node_id":"2443","to_node_id":"2447","b1":{"x":2820.503000873934,"y":2168.1832430960712},"b2":{"x":2852.375071186434,"y":2294.1461337210712}}}},"369":{"name":"2,3,4,5-Tetrahydrodipicolinate:NADP+ oxidoreductase","bigg_id":"R04199","reversibility":false,"label_x":2867.375071186434,"label_y":2537.8961337210712,"gene_reaction_rule":"SMU_900","genes":[{"name":"","bigg_id":"SMU_900"}],"metabolites":[{"bigg_id":"C00001[c]","coefficient":1},{"bigg_id":"C00005[c]","coefficient":-1},{"bigg_id":"C00006[c]","coefficient":1},{"bigg_id":"C00080[c]","coefficient":-2},{"bigg_id":"C03972[c]","coefficient":1},{"bigg_id":"C20258[c]","coefficient":-1}],"segments":{"2400":{"from_node_id":"2448","to_node_id":"2449","b1":null,"b2":null},"2401":{"from_node_id":"2450","to_node_id":"2449","b1":null,"b2":null},"2402":{"from_node_id":"2450","to_node_id":"2451","b1":{"x":2852.375071186434,"y":2593.8961337210712},"b2":{"x":2870.375071186434,"y":2599.1461337210712}},"2403":{"from_node_id":"2448","to_node_id":"2452","b1":{"x":2852.375071186434,"y":2461.8961337210712},"b2":{"x":2870.375071186434,"y":2456.6461337210712}},"2404":{"from_node_id":"2450","to_node_id":"2453","b1":{"x":2852.375071186434,"y":2589.8961337210712},"b2":{"x":2896.199778217684,"y":2652.1141512991962}},"2405":{"from_node_id":"2448","to_node_id":"2454","b1":{"x":2852.375071186434,"y":2461.8961337210712},"b2":{"x":2834.375071186434,"y":2456.6461337210712}},"2406":{"from_node_id":"2450","to_node_id":"2455","b1":{"x":2852.375071186434,"y":2593.8961337210712},"b2":{"x":2858.279368061434,"y":2678.8267977835712}},"2407":{"from_node_id":"2448","to_node_id":"2447","b1":{"x":2852.375071186434,"y":2465.8961337210712},"b2":{"x":2852.375071186434,"y":2411.6461337210712}}}},"370":{"name":"Succinyl-CoA:2,3,4,5-tetrahydropyridine-2,6-dicarboxylate","bigg_id":"R04365","reversibility":false,"label_x":2936.776438373934,"label_y":2997.1773837210712,"gene_reaction_rule":"SMU_317","genes":[{"name":"","bigg_id":"SMU_317"}],"metabolites":[{"bigg_id":"C00001[c]","coefficient":-1},{"bigg_id":"C00010[c]","coefficient":1},{"bigg_id":"C00091[c]","coefficient":-1},{"bigg_id":"C03972[c]","coefficient":-1},{"bigg_id":"C04462[c]","coefficient":1}],"segments":{"2408":{"from_node_id":"2456","to_node_id":"2457","b1":null,"b2":null},"2409":{"from_node_id":"2458","to_node_id":"2457","b1":null,"b2":null},"2410":{"from_node_id":"2456","to_node_id":"2459","b1":{"x":2921.776438373934,"y":2921.1773837210712},"b2":{"x":2939.776438373934,"y":2915.9273837210712}},"2411":{"from_node_id":"2458","to_node_id":"2460","b1":{"x":2921.776438373934,"y":3049.1773837210712},"b2":{"x":2949.664621967684,"y":3059.6026766898212}},"2412":{"from_node_id":"2456","to_node_id":"2461","b1":{"x":2921.776438373934,"y":2921.1773837210712},"b2":{"x":2903.776438373934,"y":2915.9273837210712}},"2413":{"from_node_id":"2456","to_node_id":"2455","b1":{"x":2921.776438373934,"y":2925.1773837210712},"b2":{"x":2860.023752827059,"y":2807.1829989554462}},"2414":{"from_node_id":"2458","to_node_id":"2462","b1":{"x":2921.776438373934,"y":3053.1773837210712},"b2":{"x":2921.704416889559,"y":3096.2757723929462}}}},"371":{"name":"N-Succinyl-L-2,6-diaminoheptanedioate:2-ocoglytarate","bigg_id":"R04475","reversibility":true,"label_x":3008.169993061434,"label_y":3385.7423251273212,"gene_reaction_rule":"SMU_666","genes":[{"name":"","bigg_id":"SMU_666"}],"metabolites":[{"bigg_id":"C00025[c]","coefficient":-1},{"bigg_id":"C00026[c]","coefficient":1},{"bigg_id":"C04421[c]","coefficient":1},{"bigg_id":"C04462[c]","coefficient":-1}],"segments":{"2415":{"from_node_id":"2463","to_node_id":"2464","b1":null,"b2":null},"2416":{"from_node_id":"2465","to_node_id":"2464","b1":null,"b2":null},"2417":{"from_node_id":"2463","to_node_id":"2466","b1":{"x":2993.169993061434,"y":3309.7423251273212},"b2":{"x":2975.169993061434,"y":3304.4923251273212}},"2418":{"from_node_id":"2465","to_node_id":"2467","b1":{"x":2993.169993061434,"y":3441.7423251273212},"b2":{"x":2975.169993061434,"y":3446.9923251273212}},"2419":{"from_node_id":"2465","to_node_id":"2468","b1":{"x":2993.169993061434,"y":3437.7423251273212},"b2":{"x":2993.169993061434,"y":3491.9923251273212}},"2420":{"from_node_id":"2463","to_node_id":"2462","b1":{"x":2993.169993061434,"y":3313.7423251273212},"b2":{"x":2919.465159077059,"y":3230.6080477835712}}}},"372":{"name":"N-Succinyl-LL-2,6-diaminoheptanedioate amidohydrolase","bigg_id":"R02734","reversibility":false,"label_x":3225.739084858309,"label_y":3510.7423251273212,"gene_reaction_rule":"SMU_1940c","genes":[{"name":"","bigg_id":"SMU_1940c"}],"metabolites":[{"bigg_id":"C00001[c]","coefficient":-1},{"bigg_id":"C00042[c]","coefficient":1},{"bigg_id":"C00666[c]","coefficient":1},{"bigg_id":"C04421[c]","coefficient":-1}],"segments":{"2421":{"from_node_id":"2469","to_node_id":"2470","b1":null,"b2":null},"2422":{"from_node_id":"2471","to_node_id":"2470","b1":null,"b2":null},"2423":{"from_node_id":"2469","to_node_id":"2472","b1":{"x":3102.169993061434,"y":3550.7423251273212},"b2":{"x":3096.919993061434,"y":3568.7423251273212}},"2424":{"from_node_id":"2471","to_node_id":"2473","b1":{"x":3341.739084858309,"y":3550.7423251273212},"b2":{"x":3346.989084858309,"y":3568.7423251273212}},"2425":{"from_node_id":"2471","to_node_id":"2474","b1":{"x":3337.739084858309,"y":3550.7423251273212},"b2":{"x":3449.757639545809,"y":3550.7423251273212}},"2426":{"from_node_id":"2469","to_node_id":"2468","b1":{"x":3106.169993061434,"y":3550.7423251273212},"b2":{"x":3051.919993061434,"y":3550.7423251273212}}}},"373":{"name":"LL-2,6-Diaminoheptanedioate 2-epimerase","bigg_id":"R02735","reversibility":true,"label_x":3764.981028217684,"label_y":3508.7506259085712,"gene_reaction_rule":"SMU_Gap1","genes":[{"name":"","bigg_id":"SMU_Gap1"}],"metabolites":[{"bigg_id":"C00666[c]","coefficient":-1},{"bigg_id":"C00680[c]","coefficient":1}],"segments":{"2427":{"from_node_id":"2475","to_node_id":"2476","b1":null,"b2":null},"2428":{"from_node_id":"2477","to_node_id":"2476","b1":null,"b2":null},"2429":{"from_node_id":"2475","to_node_id":"2474","b1":{"x":3727.084543842684,"y":3549.7467196585712},"b2":{"x":3567.257639545809,"y":3550.7423251273212}},"2430":{"from_node_id":"2477","to_node_id":"2478","b1":{"x":3998.493479389559,"y":3547.7545321585712},"b2":{"x":4026.847239155184,"y":3547.7545321585712}}}},"374":{"name":"meso-2,6-Diaminoheptanedioate carboxy-lyase","bigg_id":"R00451","reversibility":false,"label_x":4346.054758686434,"label_y":3507.7545321585712,"gene_reaction_rule":"SMU_1721c","genes":[{"name":"","bigg_id":"SMU_1721c"}],"metabolites":[{"bigg_id":"C00011[c]","coefficient":1},{"bigg_id":"C00047[c]","coefficient":1},{"bigg_id":"C00080[c]","coefficient":-1},{"bigg_id":"C00680[c]","coefficient":-1}],"segments":{"2431":{"from_node_id":"2479","to_node_id":"2480","b1":null,"b2":null},"2432":{"from_node_id":"2481","to_node_id":"2480","b1":null,"b2":null},"2433":{"from_node_id":"2481","to_node_id":"2482","b1":{"x":4523.807688373934,"y":3547.7545321585712},"b2":{"x":4570.889719623934,"y":3561.7704012991962}},"2434":{"from_node_id":"2481","to_node_id":"2483","b1":{"x":4519.807688373934,"y":3547.7545321585712},"b2":{"x":4671.666086811434,"y":3541.7784579398212}},"2435":{"from_node_id":"2479","to_node_id":"2484","b1":{"x":4330.054758686434,"y":3547.7545321585712},"b2":{"x":4324.804758686434,"y":3565.7545321585712}},"2436":{"from_node_id":"2479","to_node_id":"2478","b1":{"x":4334.054758686434,"y":3547.7545321585712},"b2":{"x":4144.347239155184,"y":3547.7545321585712}}}},"375":{"name":"Acetyl-CoA:L-glutamate N-acetyltransferase","bigg_id":"R00259","reversibility":false,"label_x":7779.891403313079,"label_y":2769.710878221743,"gene_reaction_rule":"SMU_664","genes":[{"name":"","bigg_id":"SMU_664"}],"metabolites":[{"bigg_id":"C00010[c]","coefficient":1},{"bigg_id":"C00024[c]","coefficient":-1},{"bigg_id":"C00025[c]","coefficient":-1},{"bigg_id":"C00080[c]","coefficient":1},{"bigg_id":"C00624[c]","coefficient":1}],"segments":{"2437":{"from_node_id":"2485","to_node_id":"2486","b1":null,"b2":null},"2438":{"from_node_id":"2487","to_node_id":"2486","b1":null,"b2":null},"2439":{"from_node_id":"2487","to_node_id":"2488","b1":{"x":7987.747848625579,"y":2807.714052049868},"b2":{"x":8024.024215813079,"y":2835.672059862368}},"2440":{"from_node_id":"2485","to_node_id":"2489","b1":{"x":7709.972458000579,"y":2811.708192674868},"b2":{"x":7704.722458000579,"y":2829.708192674868}},"2441":{"from_node_id":"2485","to_node_id":"1667","b1":{"x":7713.972458000579,"y":2811.708192674868},"b2":{"x":7426.073043938079,"y":2811.708192674868}},"2442":{"from_node_id":"2487","to_node_id":"2490","b1":{"x":7991.747848625579,"y":2807.714052049868},"b2":{"x":8016.968063469329,"y":2789.714052049868}},"2443":{"from_node_id":"2487","to_node_id":"2491","b1":{"x":7991.747848625579,"y":2807.714052049868},"b2":{"x":8122.809372063079,"y":2809.738221971743}}}},"376":{"name":"ATP:N-acetyl-L-glutamate 5-phosphotransferase","bigg_id":"R02649","reversibility":false,"label_x":8421.349411125579,"label_y":2769.831239549868,"gene_reaction_rule":"SMU_665","genes":[{"name":"","bigg_id":"SMU_665"}],"metabolites":[{"bigg_id":"C00002[c]","coefficient":-1},{"bigg_id":"C00008[c]","coefficient":1},{"bigg_id":"C00624[c]","coefficient":-1},{"bigg_id":"C04133[c]","coefficient":1}],"segments":{"2444":{"from_node_id":"2492","to_node_id":"2493","b1":null,"b2":null},"2445":{"from_node_id":"2494","to_node_id":"2493","b1":null,"b2":null},"2446":{"from_node_id":"2492","to_node_id":"2495","b1":{"x":8361.415817375579,"y":2809.831239549868},"b2":{"x":8356.165817375579,"y":2827.831239549868}},"2447":{"from_node_id":"2494","to_node_id":"2496","b1":{"x":8573.289840813079,"y":2809.831239549868},"b2":{"x":8591.594528313079,"y":2841.783143846743}},"2448":{"from_node_id":"2492","to_node_id":"2491","b1":{"x":8365.415817375579,"y":2809.831239549868},"b2":{"x":8263.237106438079,"y":2809.831239549868}},"2449":{"from_node_id":"2494","to_node_id":"2497","b1":{"x":8577.289840813079,"y":2809.831239549868},"b2":{"x":8690.377731438079,"y":2809.858339159243}}}},"377":{"name":"N-Acetyl-L-glutamate-5-semialdehyde:NADP+ 5-oxidoreductase","bigg_id":"R03443","reversibility":false,"label_x":8879.082809563079,"label_y":2765.957216112368,"gene_reaction_rule":"SMU_663","genes":[{"name":"","bigg_id":"SMU_663"}],"metabolites":[{"bigg_id":"C00005[c]","coefficient":-1},{"bigg_id":"C00006[c]","coefficient":1},{"bigg_id":"C00009[c]","coefficient":1},{"bigg_id":"C00080[c]","coefficient":-1},{"bigg_id":"C01250[c]","coefficient":1},{"bigg_id":"C04133[c]","coefficient":-1}],"segments":{"2450":{"from_node_id":"2498","to_node_id":"2499","b1":null,"b2":null},"2451":{"from_node_id":"2500","to_node_id":"2499","b1":null,"b2":null},"2452":{"from_node_id":"2498","to_node_id":"2501","b1":{"x":8863.082809563079,"y":2805.957216112368},"b2":{"x":8857.832809563079,"y":2787.957216112368}},"2453":{"from_node_id":"2500","to_node_id":"2502","b1":{"x":9052.958786125579,"y":2805.957216112368},"b2":{"x":9085.252731438079,"y":2793.981141893618}},"2454":{"from_node_id":"2500","to_node_id":"2503","b1":{"x":9056.958786125579,"y":2805.957216112368},"b2":{"x":9052.228317375579,"y":2785.961366502993}},"2455":{"from_node_id":"2498","to_node_id":"2504","b1":{"x":8863.082809563079,"y":2805.957216112368},"b2":{"x":8857.832809563079,"y":2823.957216112368}},"2456":{"from_node_id":"2500","to_node_id":"2505","b1":{"x":9110.851364250579,"y":2807.953309862368},"b2":{"x":9169.993942375579,"y":2809.985292284243}},"2457":{"from_node_id":"2498","to_node_id":"2497","b1":{"x":8867.082809563079,"y":2805.957216112368},"b2":{"x":8812.832809563079,"y":2805.957216112368}}}},"378":{"name":"N2-Acetyl-L-ornithine:2-oxoglutarate aminotransferase","bigg_id":"R02283","reversibility":true,"label_x":9264.652145500579,"label_y":2989.121034471743,"gene_reaction_rule":"SMU_666","genes":[{"name":"","bigg_id":"SMU_666"}],"metabolites":[{"bigg_id":"C00025[c]","coefficient":-1},{"bigg_id":"C00026[c]","coefficient":1},{"bigg_id":"C00437[c]","coefficient":1},{"bigg_id":"C01250[c]","coefficient":-1}],"segments":{"2458":{"from_node_id":"2506","to_node_id":"2507","b1":null,"b2":null},"2459":{"from_node_id":"2508","to_node_id":"2507","b1":null,"b2":null},"2460":{"from_node_id":"2506","to_node_id":"2509","b1":{"x":9249.652145500579,"y":2913.121034471743},"b2":{"x":9231.652145500579,"y":2907.871034471743}},"2461":{"from_node_id":"2508","to_node_id":"2510","b1":{"x":9249.652145500579,"y":3045.121034471743},"b2":{"x":9231.652145500579,"y":3050.371034471743}},"2462":{"from_node_id":"2508","to_node_id":"2511","b1":{"x":9249.652145500579,"y":3041.121034471743},"b2":{"x":9249.652145500579,"y":3121.319032518618}},"2463":{"from_node_id":"2506","to_node_id":"2505","b1":{"x":9249.652145500579,"y":2917.121034471743},"b2":{"x":9249.652145500579,"y":2862.871034471743}}}},"379":{"name":"N2-Acetyl-L-ornithine:L-glutamate N-acetyltransferase","bigg_id":"R02282","reversibility":false,"label_x":9264.652145500579,"label_y":3365.069032518618,"gene_reaction_rule":"SMU_664","genes":[{"name":"","bigg_id":"SMU_664"}],"metabolites":[{"bigg_id":"C00025[c]","coefficient":-1},{"bigg_id":"C00077[c]","coefficient":1},{"bigg_id":"C00437[c]","coefficient":-1},{"bigg_id":"C00624[c]","coefficient":1}],"segments":{"2464":{"from_node_id":"2512","to_node_id":"2513","b1":null,"b2":null},"2465":{"from_node_id":"2514","to_node_id":"2513","b1":null,"b2":null},"2466":{"from_node_id":"2512","to_node_id":"2515","b1":{"x":9249.652145500579,"y":3289.069032518618},"b2":{"x":9231.652145500579,"y":3283.819032518618}},"2467":{"from_node_id":"2514","to_node_id":"2516","b1":{"x":9249.652145500579,"y":3421.069032518618},"b2":{"x":9249.616989250579,"y":3476.218934862368}},"2468":{"from_node_id":"2512","to_node_id":"2511","b1":{"x":9249.652145500579,"y":3293.069032518618},"b2":{"x":9249.652145500579,"y":3238.819032518618}},"2469":{"from_node_id":"2514","to_node_id":"2517","b1":{"x":9249.652145500579,"y":3417.069032518618},"b2":{"x":9263.622848625579,"y":3439.383241502993}}}},"380":{"name":"ATP:carbamate phosphotransferase","bigg_id":"R00150","reversibility":false,"label_x":7950.519333000579,"label_y":3348.676210252993,"gene_reaction_rule":"SMU_265","genes":[{"name":"","bigg_id":"SMU_265"}],"metabolites":[{"bigg_id":"C00002[c]","coefficient":-1},{"bigg_id":"C00008[c]","coefficient":1},{"bigg_id":"C00011[c]","coefficient":-1},{"bigg_id":"C00014[c]","coefficient":-1},{"bigg_id":"C00080[c]","coefficient":2},{"bigg_id":"C00169[c]","coefficient":1}],"segments":{"2470":{"from_node_id":"2518","to_node_id":"2519","b1":null,"b2":null},"2471":{"from_node_id":"2520","to_node_id":"2519","b1":null,"b2":null},"2472":{"from_node_id":"2518","to_node_id":"2521","b1":{"x":7858.670700188079,"y":3388.676210252993},"b2":{"x":7853.420700188079,"y":3370.676210252993}},"2473":{"from_node_id":"2520","to_node_id":"2522","b1":{"x":8140.363571281829,"y":3388.676210252993},"b2":{"x":8154.693649406829,"y":3426.600038377993}},"2474":{"from_node_id":"2518","to_node_id":"2523","b1":{"x":7858.670700188079,"y":3388.676210252993},"b2":{"x":7853.420700188079,"y":3406.676210252993}},"2475":{"from_node_id":"2518","to_node_id":"1666","b1":{"x":7862.670700188079,"y":3388.676210252993},"b2":{"x":7688.660446281829,"y":3386.680116502993}},"2476":{"from_node_id":"2520","to_node_id":"2524","b1":{"x":8144.363571281829,"y":3388.676210252993},"b2":{"x":8149.613571281829,"y":3370.676210252993}},"2477":{"from_node_id":"2520","to_node_id":"2525","b1":{"x":8144.363571281829,"y":3388.676210252993},"b2":{"x":8287.338180656829,"y":3386.716249315493}}}},"382":{"name":"Carbamoyl-phosphate:L-ornithine carbamoyltransferase","bigg_id":"R01398","reversibility":false,"label_x":8360.040329094329,"label_y":3627.728212206118,"gene_reaction_rule":"SMU_563","genes":[{"name":"","bigg_id":"SMU_563"}],"metabolites":[{"bigg_id":"C00009[c]","coefficient":1},{"bigg_id":"C00077[c]","coefficient":-1},{"bigg_id":"C00080[c]","coefficient":1},{"bigg_id":"C00169[c]","coefficient":-1},{"bigg_id":"C00327[c]","coefficient":1}],"segments":{"2485":{"from_node_id":"2533","to_node_id":"2534","b1":null,"b2":null},"2486":{"from_node_id":"2535","to_node_id":"2534","b1":null,"b2":null},"2487":{"from_node_id":"2535","to_node_id":"2536","b1":{"x":8343.044235344329,"y":3719.656434862368},"b2":{"x":8361.044235344329,"y":3716.922548143618}},"2488":{"from_node_id":"2533","to_node_id":"2516","b1":{"x":8345.040329094329,"y":3497.836122362368},"b2":{"x":9177.338180656829,"y":3548.474305956118}},"2489":{"from_node_id":"2535","to_node_id":"2538","b1":{"x":8343.044235344329,"y":3719.656434862368},"b2":{"x":8325.044235344329,"y":3716.922548143618}},"2490":{"from_node_id":"2533","to_node_id":"2525","b1":{"x":8345.040329094329,"y":3501.836122362368},"b2":{"x":8345.040329094329,"y":3447.586122362368}},"2491":{"from_node_id":"2535","to_node_id":"2539","b1":{"x":8343.044235344329,"y":3715.656434862368},"b2":{"x":8343.044235344329,"y":3831.782899706118}}}},"383":{"name":"L-Citrulline:L-aspartate ligase (AMP-forming)","bigg_id":"R01954","reversibility":false,"label_x":8773.433883781829,"label_y":3860.512880174868,"gene_reaction_rule":"SMU_334","genes":[{"name":"","bigg_id":"SMU_334"}],"metabolites":[{"bigg_id":"C00002[c]","coefficient":-1},{"bigg_id":"C00013[c]","coefficient":1},{"bigg_id":"C00020[c]","coefficient":1},{"bigg_id":"C00049[c]","coefficient":-1},{"bigg_id":"C00080[c]","coefficient":2},{"bigg_id":"C00327[c]","coefficient":-1},{"bigg_id":"C03406[c]","coefficient":1}],"segments":{"2492":{"from_node_id":"2540","to_node_id":"2541","b1":null,"b2":null},"2493":{"from_node_id":"2542","to_node_id":"2541","b1":null,"b2":null},"2494":{"from_node_id":"2540","to_node_id":"2543","b1":{"x":8693.561813469329,"y":3900.512880174868},"b2":{"x":8684.320602531829,"y":3892.492860643618}},"2495":{"from_node_id":"2542","to_node_id":"2544","b1":{"x":8941.330368156829,"y":3898.516786424868},"b2":{"x":8946.580368156829,"y":3880.516786424868}},"2496":{"from_node_id":"2542","to_node_id":"2545","b1":{"x":8937.330368156829,"y":3898.516786424868},"b2":{"x":9037.488571281829,"y":3916.480897752993}},"2497":{"from_node_id":"2540","to_node_id":"2546","b1":{"x":8693.561813469329,"y":3900.512880174868},"b2":{"x":8674.340133781829,"y":3916.516786424868}},"2498":{"from_node_id":"2542","to_node_id":"2547","b1":{"x":8941.330368156829,"y":3898.516786424868},"b2":{"x":8946.580368156829,"y":3916.516786424868}},"2499":{"from_node_id":"2540","to_node_id":"2539","b1":{"x":8697.561813469329,"y":3900.512880174868},"b2":{"x":8401.794235344329,"y":3890.532899706118}},"2500":{"from_node_id":"2542","to_node_id":"2548","b1":{"x":8941.330368156829,"y":3898.516786424868},"b2":{"x":9181.080368156829,"y":3902.580262987368}}}},"385":{"name":"N-(L-Argininosuccinate) arginie-lyase","bigg_id":"R01086","reversibility":true,"label_x":9274.730758781829,"label_y":4085.832216112368,"gene_reaction_rule":"SMU_335","genes":[{"name":"","bigg_id":"SMU_335"}],"metabolites":[{"bigg_id":"C00062[c]","coefficient":1},{"bigg_id":"C00122[c]","coefficient":1},{"bigg_id":"C03406[c]","coefficient":-1}],"segments":{"2506":{"from_node_id":"2554","to_node_id":"2555","b1":null,"b2":null},"2507":{"from_node_id":"2556","to_node_id":"2555","b1":null,"b2":null},"2508":{"from_node_id":"2556","to_node_id":"2557","b1":{"x":9259.730758781829,"y":4137.832216112368},"b2":{"x":9263.722946281829,"y":4267.930360643618}},"2509":{"from_node_id":"2556","to_node_id":"2558","b1":{"x":9259.730758781829,"y":4141.832216112368},"b2":{"x":9241.730758781829,"y":4147.082216112368}},"2510":{"from_node_id":"2554","to_node_id":"2548","b1":{"x":9259.730758781829,"y":4013.832216112368},"b2":{"x":9259.730758781829,"y":3959.582216112368}}}},"387":{"name":"1-(5-Phospho-D-ribosyl)-ATP:pyrophosphate phosphoribosyl-transferase","bigg_id":"R01071","reversibility":false,"label_x":3054.0138392713434,"label_y":1345.897096468022,"gene_reaction_rule":"SMU_1271 and SMU_1272","genes":[{"name":"","bigg_id":"SMU_1271"},{"name":"","bigg_id":"SMU_1272"}],"metabolites":[{"bigg_id":"C00002[c]","coefficient":-1},{"bigg_id":"C00013[c]","coefficient":1},{"bigg_id":"C00080[c]","coefficient":1},{"bigg_id":"C00119[c]","coefficient":-1},{"bigg_id":"C02739[c]","coefficient":1}],"segments":{"2518":{"from_node_id":"2566","to_node_id":"2567","b1":null,"b2":null},"2519":{"from_node_id":"2568","to_node_id":"2567","b1":null,"b2":null},"2520":{"from_node_id":"2566","to_node_id":"2569","b1":{"x":3192.8597865369684,"y":1425.8730486164595},"b2":{"x":3196.8737025525934,"y":1431.1232927570845}},"2521":{"from_node_id":"2568","to_node_id":"2570","b1":{"x":3192.8600306775934,"y":1223.942994905522},"b2":{"x":3154.8795619275934,"y":1236.6750505695845}},"2522":{"from_node_id":"2568","to_node_id":"2571","b1":{"x":3192.8600306775934,"y":1223.942994905522},"b2":{"x":3176.8937220838434,"y":1202.709108186772}},"2523":{"from_node_id":"2566","to_node_id":"242","b1":{"x":3192.8597865369684,"y":1421.8730486164595},"b2":{"x":3548.5040736463434,"y":1502.097047639897}},"2524":{"from_node_id":"2568","to_node_id":"2572","b1":{"x":3192.8600306775934,"y":1227.942994905522},"b2":{"x":3190.8619838025934,"y":1093.773073030522}}}},"388":{"name":"Phosphoribosyl-ATP pyrophosphohydrolase","bigg_id":"R04035","reversibility":false,"label_x":3042.0258021619684,"label_y":786.107057405522,"gene_reaction_rule":"SMU_1261c","genes":[{"name":"","bigg_id":"SMU_1261c"}],"metabolites":[{"bigg_id":"C00001[c]","coefficient":-1},{"bigg_id":"C00013[c]","coefficient":1},{"bigg_id":"C00080[c]","coefficient":2},{"bigg_id":"C02739[c]","coefficient":-1},{"bigg_id":"C02741[c]","coefficient":1}],"segments":{"2525":{"from_node_id":"2573","to_node_id":"2574","b1":null,"b2":null},"2526":{"from_node_id":"2575","to_node_id":"2574","b1":null,"b2":null},"2527":{"from_node_id":"2573","to_node_id":"2576","b1":{"x":3188.8639369275934,"y":814.1350115070845},"b2":{"x":3184.8859095838434,"y":851.352907014897}},"2528":{"from_node_id":"2575","to_node_id":"2577","b1":{"x":3188.8639369275934,"y":682.1350115070845},"b2":{"x":3170.8639369275934,"y":676.8850115070845}},"2529":{"from_node_id":"2575","to_node_id":"2578","b1":{"x":3188.8639369275934,"y":682.1350115070845},"b2":{"x":3206.8639369275934,"y":676.8850115070845}},"2530":{"from_node_id":"2573","to_node_id":"2572","b1":{"x":3188.8639369275934,"y":810.1350115070845},"b2":{"x":3190.8619838025934,"y":976.273073030522}},"2531":{"from_node_id":"2575","to_node_id":"2579","b1":{"x":3188.8639369275934,"y":686.1350115070845},"b2":{"x":3190.8619838025934,"y":521.9949663410689}}}},"389":{"name":"1-(5-phospho-D-ribosyl)-AMP 1,6-hydrolase","bigg_id":"R04037","reversibility":false,"label_x":3205.8619838025934,"label_y":298.2449663410689,"gene_reaction_rule":"SMU_1263","genes":[{"name":"","bigg_id":"SMU_1263"}],"metabolites":[{"bigg_id":"C00001[c]","coefficient":-1},{"bigg_id":"C02741[c]","coefficient":-1},{"bigg_id":"C04896[c]","coefficient":1}],"segments":{"2532":{"from_node_id":"2580","to_node_id":"2581","b1":null,"b2":null},"2533":{"from_node_id":"2582","to_node_id":"2581","b1":null,"b2":null},"2534":{"from_node_id":"2580","to_node_id":"2583","b1":{"x":3190.8619838025934,"y":354.2449663410689},"b2":{"x":3208.8619838025934,"y":359.4949663410689}},"2535":{"from_node_id":"2580","to_node_id":"2579","b1":{"x":3190.8619838025934,"y":350.2449663410689},"b2":{"x":3190.8619838025934,"y":404.4949663410689}},"2536":{"from_node_id":"2582","to_node_id":"2584","b1":{"x":3190.8619838025934,"y":226.2449663410689},"b2":{"x":3190.8619838025934,"y":171.9949663410689}}}},"390":{"name":"N-(5-Phospho-D-ribosylformimino)-5-amino-1-","bigg_id":"R04640","reversibility":false,"label_x":3205.8619838025934,"label_y":-65.74105660814985,"gene_reaction_rule":"SMU_1265","genes":[{"name":"","bigg_id":"SMU_1265"}],"metabolites":[{"bigg_id":"C00080[c]","coefficient":-1},{"bigg_id":"C04896[c]","coefficient":-1},{"bigg_id":"C04916[c]","coefficient":1}],"segments":{"2537":{"from_node_id":"2585","to_node_id":"2586","b1":null,"b2":null},"2538":{"from_node_id":"2587","to_node_id":"2586","b1":null,"b2":null},"2539":{"from_node_id":"2585","to_node_id":"2588","b1":{"x":3190.8619838025934,"y":-9.741056608149847},"b2":{"x":3208.8619838025934,"y":-4.491056608149847}},"2540":{"from_node_id":"2585","to_node_id":"2584","b1":{"x":3190.8619838025934,"y":-13.741056608149847},"b2":{"x":3190.8619838025934,"y":54.4949663410689}},"2541":{"from_node_id":"2587","to_node_id":"2589","b1":{"x":3190.8619838025934,"y":-137.74105660814985},"b2":{"x":3190.8619838025934,"y":-178.0050336589311}}}},"391":{"name":"Imidazole-glycerol-3-phosphate synthase","bigg_id":"R04558","reversibility":false,"label_x":3205.8619838025934,"label_y":-417.7389203776811,"gene_reaction_rule":"SMU_1264 and SMU_1266","genes":[{"name":"","bigg_id":"SMU_1264"},{"name":"","bigg_id":"SMU_1266"}],"metabolites":[{"bigg_id":"C00025[c]","coefficient":1},{"bigg_id":"C00064[c]","coefficient":-1},{"bigg_id":"C00080[c]","coefficient":2},{"bigg_id":"C04666[c]","coefficient":1},{"bigg_id":"C04677[c]","coefficient":1},{"bigg_id":"C04916[c]","coefficient":-1}],"segments":{"2542":{"from_node_id":"2590","to_node_id":"2591","b1":null,"b2":null},"2543":{"from_node_id":"2592","to_node_id":"2591","b1":null,"b2":null},"2544":{"from_node_id":"2592","to_node_id":"2593","b1":{"x":3190.8619838025934,"y":-511.7209760417436},"b2":{"x":3172.8619838025934,"y":-516.9709760417436}},"2545":{"from_node_id":"2590","to_node_id":"2594","b1":{"x":3190.8619838025934,"y":-351.74899117846235},"b2":{"x":3208.8619838025934,"y":-340.5050336589311}},"2546":{"from_node_id":"2592","to_node_id":"2595","b1":{"x":3190.8619838025934,"y":-511.7209760417436},"b2":{"x":3208.8619838025934,"y":-510.97701852221235}},"2547":{"from_node_id":"2592","to_node_id":"2596","b1":{"x":3190.8619838025934,"y":-511.7209760417436},"b2":{"x":3192.8961634900934,"y":-611.8611127604936}},"2548":{"from_node_id":"2592","to_node_id":"2597","b1":{"x":3190.8619838025934,"y":-507.7209760417436},"b2":{"x":3220.8312220838434,"y":-502.0309430827592}},"2549":{"from_node_id":"2590","to_node_id":"2589","b1":{"x":3190.8619838025934,"y":-355.74899117846235},"b2":{"x":3190.8619838025934,"y":-295.5050336589311}}}},"392":{"name":"D-erythro-1-(Imidazol-4-yl)glycerol 3-phosphate hydro-lyase","bigg_id":"R03457","reversibility":false,"label_x":3210.0179896619684,"label_y":-857.5591718425248,"gene_reaction_rule":"SMU_1268","genes":[{"name":"","bigg_id":"SMU_1268"}],"metabolites":[{"bigg_id":"C00001[c]","coefficient":1},{"bigg_id":"C01267[c]","coefficient":1},{"bigg_id":"C04666[c]","coefficient":-1}],"segments":{"2550":{"from_node_id":"2598","to_node_id":"2599","b1":null,"b2":null},"2551":{"from_node_id":"2600","to_node_id":"2599","b1":null,"b2":null},"2552":{"from_node_id":"2600","to_node_id":"2601","b1":{"x":3195.0179896619684,"y":-933.5591718425248},"b2":{"x":3213.0179896619684,"y":-938.8091718425248}},"2553":{"from_node_id":"2600","to_node_id":"2602","b1":{"x":3195.0179896619684,"y":-929.5591718425248},"b2":{"x":3195.0179896619684,"y":-983.8091718425248}},"2554":{"from_node_id":"2598","to_node_id":"2596","b1":{"x":3195.0179896619684,"y":-805.5591718425248},"b2":{"x":3195.0179896619684,"y":-751.3091718425248}}}},"393":{"name":"5-Amino-2-oxopentanoate:2-oxoglutarate aminotransferase","bigg_id":"R03243","reversibility":true,"label_x":3206.0260463025934,"label_y":-1263.4471112956498,"gene_reaction_rule":"SMU_1273","genes":[{"name":"","bigg_id":"SMU_1273"}],"metabolites":[{"bigg_id":"C00025[c]","coefficient":-1},{"bigg_id":"C00026[c]","coefficient":1},{"bigg_id":"C01100[c]","coefficient":1},{"bigg_id":"C01267[c]","coefficient":-1}],"segments":{"2555":{"from_node_id":"2603","to_node_id":"2604","b1":null,"b2":null},"2556":{"from_node_id":"2605","to_node_id":"2604","b1":null,"b2":null},"2557":{"from_node_id":"2603","to_node_id":"2606","b1":{"x":3191.0260463025934,"y":-1207.4471112956498},"b2":{"x":3209.0260463025934,"y":-1202.1971112956498}},"2558":{"from_node_id":"2605","to_node_id":"2607","b1":{"x":3191.0260463025934,"y":-1339.4471112956498},"b2":{"x":3209.0260463025934,"y":-1344.6971112956498}},"2559":{"from_node_id":"2605","to_node_id":"2608","b1":{"x":3191.0260463025934,"y":-1335.4471112956498},"b2":{"x":3191.0260463025934,"y":-1437.6011640300248}},"2560":{"from_node_id":"2603","to_node_id":"2602","b1":{"x":3191.0260463025934,"y":-1211.4471112956498},"b2":{"x":3195.0179896619684,"y":-1101.3091718425248}}}},"394":{"name":"L-Histidinol-phosphate phosphohydrolase","bigg_id":"R03013","reversibility":false,"label_x":3204.0299525525934,"label_y":-1725.2232343425248,"gene_reaction_rule":"SMU_1486c","genes":[{"name":"","bigg_id":"SMU_1486c"}],"metabolites":[{"bigg_id":"C00001[c]","coefficient":-1},{"bigg_id":"C00009[c]","coefficient":1},{"bigg_id":"C00860[c]","coefficient":1},{"bigg_id":"C01100[c]","coefficient":-1}],"segments":{"2561":{"from_node_id":"2609","to_node_id":"2610","b1":null,"b2":null},"2562":{"from_node_id":"2611","to_node_id":"2610","b1":null,"b2":null},"2563":{"from_node_id":"2609","to_node_id":"2612","b1":{"x":3189.0299525525934,"y":-1669.2232343425248},"b2":{"x":3207.0299525525934,"y":-1663.9732343425248}},"2564":{"from_node_id":"2611","to_node_id":"2613","b1":{"x":3189.0299525525934,"y":-1801.2232343425248},"b2":{"x":3207.0299525525934,"y":-1806.4732343425248}},"2565":{"from_node_id":"2611","to_node_id":"2614","b1":{"x":3189.0299525525934,"y":-1797.2232343425248},"b2":{"x":3191.0258021619684,"y":-1877.4212323893998}},"2566":{"from_node_id":"2609","to_node_id":"2608","b1":{"x":3189.0299525525934,"y":-1673.2232343425248},"b2":{"x":3191.0260463025934,"y":-1555.1011640300248}}}},"395":{"name":"L-histidinol:NAD+ oxidoreductase","bigg_id":"R01158","reversibility":true,"label_x":3208.0218959119684,"label_y":-2196.979581998775,"gene_reaction_rule":"SMU_1270","genes":[{"name":"","bigg_id":"SMU_1270"}],"metabolites":[{"bigg_id":"C00001[c]","coefficient":-1},{"bigg_id":"C00003[c]","coefficient":-2},{"bigg_id":"C00004[c]","coefficient":2},{"bigg_id":"C00080[c]","coefficient":3},{"bigg_id":"C00135[c]","coefficient":1},{"bigg_id":"C00860[c]","coefficient":-1}],"segments":{"2567":{"from_node_id":"2615","to_node_id":"2616","b1":null,"b2":null},"2568":{"from_node_id":"2617","to_node_id":"2616","b1":null,"b2":null},"2569":{"from_node_id":"2615","to_node_id":"2618","b1":{"x":3193.0218959119684,"y":-2140.979581998775},"b2":{"x":3175.0218959119684,"y":-2135.729581998775}},"2570":{"from_node_id":"2615","to_node_id":"2619","b1":{"x":3193.0218959119684,"y":-2140.979581998775},"b2":{"x":3211.0218959119684,"y":-2135.729581998775}},"2571":{"from_node_id":"2617","to_node_id":"2620","b1":{"x":3193.0218959119684,"y":-2268.979581998775},"b2":{"x":3175.0575404432184,"y":-2303.269621061275}},"2572":{"from_node_id":"2617","to_node_id":"2621","b1":{"x":3193.0218959119684,"y":-2272.979581998775},"b2":{"x":3181.0099330213434,"y":-2310.1657392253373}},"2573":{"from_node_id":"2617","to_node_id":"2622","b1":{"x":3193.0218959119684,"y":-2272.979581998775},"b2":{"x":3195.0538783338434,"y":-2455.874113248775}},"2574":{"from_node_id":"2615","to_node_id":"2614","b1":{"x":3193.0218959119684,"y":-2144.979581998775},"b2":{"x":3191.0258021619684,"y":-1994.9212323893998}}}},"396":{"name":"sn-Glycerol-3-phosphate:NAD+ 2-oxidoreductase","bigg_id":"R00842","reversibility":false,"label_x":-652.945820329687,"label_y":2843.538912488574,"gene_reaction_rule":"SMU_323","genes":[{"name":"","bigg_id":"SMU_323"}],"metabolites":[{"bigg_id":"C00003[c]","coefficient":1},{"bigg_id":"C00004[c]","coefficient":-1},{"bigg_id":"C00080[c]","coefficient":-1},{"bigg_id":"C00093[c]","coefficient":1},{"bigg_id":"C00111[c]","coefficient":-1}],"segments":{"2575":{"from_node_id":"2623","to_node_id":"2624","b1":null,"b2":null},"2576":{"from_node_id":"2625","to_node_id":"2624","b1":null,"b2":null},"2577":{"from_node_id":"2625","to_node_id":"2626","b1":{"x":-669.8094677906245,"y":2923.493014051074},"b2":{"x":-641.8553662281245,"y":2942.334566785449}},"2578":{"from_node_id":"2623","to_node_id":"2627","b1":{"x":-667.945820329687,"y":2767.538912488574},"b2":{"x":-649.945820329687,"y":2762.288912488574}},"2579":{"from_node_id":"2623","to_node_id":"2628","b1":{"x":-667.945820329687,"y":2767.538912488574},"b2":{"x":-685.945820329687,"y":2762.288912488574}},"2580":{"from_node_id":"2625","to_node_id":"2629","b1":{"x":-669.8094677906245,"y":2927.493014051074},"b2":{"x":-665.4461865406245,"y":3022.195894910449}},"2581":{"from_node_id":"2623","to_node_id":"31","b1":{"x":-667.945820329687,"y":2771.538912488574},"b2":{"x":-658.959492204687,"y":2631.916353894824}}}},"398":{"name":"acyl-ACP:1-acyl-sn-glycerol-3-phosphate 2-O-acyltransferase","bigg_id":"R09381","reversibility":false,"label_x":-652.675800798437,"label_y":3753.896578504199,"gene_reaction_rule":"SMU_624","genes":[{"name":"","bigg_id":"SMU_624"}],"metabolites":[{"bigg_id":"C00080[c]","coefficient":-1},{"bigg_id":"C00173[c]","coefficient":-1},{"bigg_id":"C00229[c]","coefficient":1},{"bigg_id":"C00416[c]","coefficient":1},{"bigg_id":"C00681[c]","coefficient":-1}],"segments":{"2588":{"from_node_id":"2636","to_node_id":"2637","b1":null,"b2":null},"2589":{"from_node_id":"2638","to_node_id":"2637","b1":null,"b2":null},"2590":{"from_node_id":"2636","to_node_id":"2639","b1":{"x":-667.675800798437,"y":3677.896578504199},"b2":{"x":-649.675800798437,"y":3672.646578504199}},"2591":{"from_node_id":"2636","to_node_id":"2640","b1":{"x":-667.675800798437,"y":3677.896578504199},"b2":{"x":-685.675800798437,"y":3672.646578504199}},"2592":{"from_node_id":"2638","to_node_id":"2641","b1":{"x":-667.675800798437,"y":3805.896578504199},"b2":{"x":-710.517353532812,"y":3830.343599988574}},"2593":{"from_node_id":"2638","to_node_id":"2642","b1":{"x":-667.675800798437,"y":3809.896578504199},"b2":{"x":-667.049091814062,"y":3895.241549207324}},"2594":{"from_node_id":"2636","to_node_id":"2635","b1":{"x":-667.675800798437,"y":3681.896578504199},"b2":{"x":-667.675800798437,"y":3627.646578504199}}}},"399":{"name":"CTP:phosphatidate cytidyltransferase","bigg_id":"R01799","reversibility":false,"label_x":-656.306171892187,"label_y":4190.361422254199,"gene_reaction_rule":"SMU_1785 or SMU_1593c","genes":[{"name":"","bigg_id":"SMU_1785"},{"name":"","bigg_id":"SMU_1593c"}],"metabolites":[{"bigg_id":"C00013[c]","coefficient":1},{"bigg_id":"C00063[c]","coefficient":-1},{"bigg_id":"C00080[c]","coefficient":1},{"bigg_id":"C00269[c]","coefficient":1},{"bigg_id":"C00416[c]","coefficient":-1}],"segments":{"2595":{"from_node_id":"2643","to_node_id":"2644","b1":null,"b2":null},"2596":{"from_node_id":"2645","to_node_id":"2644","b1":null,"b2":null},"2597":{"from_node_id":"2645","to_node_id":"2646","b1":{"x":-671.306171892187,"y":4246.361422254199},"b2":{"x":-653.306171892187,"y":4251.611422254199}},"2598":{"from_node_id":"2643","to_node_id":"2647","b1":{"x":-671.306171892187,"y":4114.361422254199},"b2":{"x":-689.306171892187,"y":4109.111422254199}},"2599":{"from_node_id":"2645","to_node_id":"2648","b1":{"x":-671.306171892187,"y":4246.361422254199},"b2":{"x":-689.306171892187,"y":4251.611422254199}},"2600":{"from_node_id":"2645","to_node_id":"2649","b1":{"x":-671.306171892187,"y":4242.361422254199},"b2":{"x":-671.306171892187,"y":4350.629000379199}},"2601":{"from_node_id":"2643","to_node_id":"2642","b1":{"x":-671.306171892187,"y":4118.361422254199},"b2":{"x":-669.4435009937495,"y":4008.231051160449}}}},"400":{"name":"CDPdiacylglycerol:sn-glycerol-3-phosphate 3-phosphatidyltransferase","bigg_id":"R01801","reversibility":false,"label_x":-652.580830095312,"label_y":4657.709566785449,"gene_reaction_rule":"SMU_2151","genes":[{"name":"","bigg_id":"SMU_2151"}],"metabolites":[{"bigg_id":"C00055[c]","coefficient":1},{"bigg_id":"C00093[c]","coefficient":-1},{"bigg_id":"C00269[c]","coefficient":-1},{"bigg_id":"C03892[c]","coefficient":1}],"segments":{"2602":{"from_node_id":"2650","to_node_id":"2651","b1":null,"b2":null},"2603":{"from_node_id":"2652","to_node_id":"2651","b1":null,"b2":null},"2604":{"from_node_id":"2652","to_node_id":"2653","b1":{"x":-667.580830095312,"y":4738.580660535449},"b2":{"x":-642.434834001562,"y":4749.989840222949}},"2605":{"from_node_id":"2650","to_node_id":"2654","b1":{"x":-667.580830095312,"y":4581.709566785449},"b2":{"x":-648.327167985937,"y":4564.353121472949}},"2606":{"from_node_id":"2650","to_node_id":"2649","b1":{"x":-667.580830095312,"y":4585.709566785449},"b2":{"x":-671.306171892187,"y":4468.129000379199}},"2607":{"from_node_id":"2652","to_node_id":"2655","b1":{"x":-667.580830095312,"y":4742.580660535449},"b2":{"x":-666.954121110937,"y":4820.475191785449}}}},"401":{"name":"Phosphatidylglycerophosphate phosphohydrolase","bigg_id":"R02029","reversibility":false,"label_x":-1032.1864819507807,"label_y":4860.792086316699,"gene_reaction_rule":"SMU_Gap3","genes":[{"name":"","bigg_id":"SMU_Gap3"}],"metabolites":[{"bigg_id":"C00001[c]","coefficient":-1},{"bigg_id":"C00009[c]","coefficient":1},{"bigg_id":"C00080[c]","coefficient":1},{"bigg_id":"C00344[c]","coefficient":1},{"bigg_id":"C03892[c]","coefficient":-1}],"segments":{"2608":{"from_node_id":"2656","to_node_id":"2657","b1":null,"b2":null},"2609":{"from_node_id":"2658","to_node_id":"2657","b1":null,"b2":null},"2610":{"from_node_id":"2656","to_node_id":"2659","b1":{"x":-897.5597119312495,"y":4900.792086316699},"b2":{"x":-892.3097119312495,"y":4882.792086316699}},"2611":{"from_node_id":"2658","to_node_id":"2660","b1":{"x":-1085.439960954687,"y":4901.723238660449},"b2":{"x":-1090.689960954687,"y":4919.723238660449}},"2612":{"from_node_id":"2658","to_node_id":"2661","b1":{"x":-1085.439960954687,"y":4901.723238660449},"b2":{"x":-1090.689960954687,"y":4883.723238660449}},"2613":{"from_node_id":"2658","to_node_id":"2662","b1":{"x":-1081.439960954687,"y":4901.723238660449},"b2":{"x":-1197.1581006031245,"y":4900.792086316699}},"2614":{"from_node_id":"2656","to_node_id":"2655","b1":{"x":-901.5597119312495,"y":4900.792086316699},"b2":{"x":-722.510517595312,"y":4900.792086316699}}}},"402":{"name":"cardiolipin synthase","bigg_id":"R07390","reversibility":false,"label_x":-1480.9081006031245,"label_y":4860.792086316699,"gene_reaction_rule":"SMU_988","genes":[{"name":"","bigg_id":"SMU_988"}],"metabolites":[{"bigg_id":"C00116[c]","coefficient":1},{"bigg_id":"C00344[c]","coefficient":-2},{"bigg_id":"C05980[c]","coefficient":1}],"segments":{"2615":{"from_node_id":"2663","to_node_id":"2664","b1":null,"b2":null},"2616":{"from_node_id":"2665","to_node_id":"2664","b1":null,"b2":null},"2617":{"from_node_id":"2665","to_node_id":"2666","b1":{"x":-1536.0243115406245,"y":4902.654391004199},"b2":{"x":-1544.9996533374995,"y":4884.654879285449}},"2618":{"from_node_id":"2663","to_node_id":"2662","b1":{"x":-1368.9081006031245,"y":4900.792086316699},"b2":{"x":-1314.6581006031245,"y":4900.792086316699}},"2619":{"from_node_id":"2665","to_node_id":"2667","b1":{"x":-1532.0243115406245,"y":4902.654391004199},"b2":{"x":-1589.9996533374995,"y":4902.654879285449}}}},"403":{"name":"Acetyl-CoA:acetyl-CoA C-acetyltransferase","bigg_id":"R00238","reversibility":true,"label_x":3202.905832905184,"label_y":5650.803116142946,"gene_reaction_rule":"SMU_Gap4","genes":[{"name":"","bigg_id":"SMU_Gap4"}],"metabolites":[{"bigg_id":"C00010[c]","coefficient":1},{"bigg_id":"C00024[c]","coefficient":-2},{"bigg_id":"C00332[c]","coefficient":1}],"segments":{"2620":{"from_node_id":"2668","to_node_id":"2669","b1":null,"b2":null},"2621":{"from_node_id":"2670","to_node_id":"2669","b1":null,"b2":null},"2622":{"from_node_id":"2670","to_node_id":"2671","b1":{"x":3187.905832905184,"y":5716.783096611696},"b2":{"x":3207.829661030184,"y":5761.953506767946}},"2623":{"from_node_id":"2668","to_node_id":"1599","b1":{"x":3187.905832905184,"y":5588.783096611696},"b2":{"x":3447.386789936434,"y":5504.593155205446}},"2624":{"from_node_id":"2670","to_node_id":"2672","b1":{"x":3187.905832905184,"y":5712.783096611696},"b2":{"x":3185.909983295809,"y":5844.876846611696}}}},"404":{"name":"(S)-3-Hydroxy-3-methylglutaryl-CoA acetoacetyl-CoA-lyase","bigg_id":"R01978","reversibility":false,"label_x":3202.905832905184,"label_y":6106.590713799196,"gene_reaction_rule":"SMU_943c","genes":[{"name":"","bigg_id":"SMU_943c"}],"metabolites":[{"bigg_id":"C00001[c]","coefficient":-1},{"bigg_id":"C00010[c]","coefficient":1},{"bigg_id":"C00024[c]","coefficient":-1},{"bigg_id":"C00080[c]","coefficient":1},{"bigg_id":"C00332[c]","coefficient":-1},{"bigg_id":"C00356[c]","coefficient":1}],"segments":{"2625":{"from_node_id":"2673","to_node_id":"2674","b1":null,"b2":null},"2626":{"from_node_id":"2675","to_node_id":"2674","b1":null,"b2":null},"2627":{"from_node_id":"2673","to_node_id":"2676","b1":{"x":3187.905832905184,"y":6030.590713799196},"b2":{"x":3205.905832905184,"y":6025.340713799196}},"2628":{"from_node_id":"2675","to_node_id":"2677","b1":{"x":3187.905832905184,"y":6162.590713799196},"b2":{"x":3205.905832905184,"y":6167.840713799196}},"2629":{"from_node_id":"2673","to_node_id":"1599","b1":{"x":3187.905832905184,"y":6030.590713799196},"b2":{"x":2712.820627827059,"y":5586.219620049196}},"2630":{"from_node_id":"2675","to_node_id":"2679","b1":{"x":3187.905832905184,"y":6162.590713799196},"b2":{"x":3216.420725483309,"y":6217.089248955446}},"2631":{"from_node_id":"2673","to_node_id":"2672","b1":{"x":3187.905832905184,"y":6034.590713799196},"b2":{"x":3185.909983295809,"y":5962.376846611696}},"2632":{"from_node_id":"2675","to_node_id":"2680","b1":{"x":3187.905832905184,"y":6158.590713799196},"b2":{"x":3187.905832905184,"y":6240.785049736696}}}},"405":{"name":"(R)-Mevalonate:NAD+ oxidoreductase (CoA-acetylating)","bigg_id":"R02081","reversibility":false,"label_x":2439.689524311434,"label_y":7489.162002861696,"gene_reaction_rule":"SMU_942","genes":[{"name":"","bigg_id":"SMU_942"}],"metabolites":[{"bigg_id":"C00003[c]","coefficient":2},{"bigg_id":"C00004[c]","coefficient":-2},{"bigg_id":"C00010[c]","coefficient":1},{"bigg_id":"C00080[c]","coefficient":-2},{"bigg_id":"C00356[c]","coefficient":-1},{"bigg_id":"C00418[c]","coefficient":1}],"segments":{"2633":{"from_node_id":"2681","to_node_id":"2682","b1":null,"b2":null},"2634":{"from_node_id":"2683","to_node_id":"2682","b1":null,"b2":null},"2635":{"from_node_id":"2683","to_node_id":"2684","b1":{"x":2347.849436420809,"y":7527.165909111696},"b2":{"x":2329.527414936434,"y":7513.194717705446}},"2636":{"from_node_id":"2681","to_node_id":"2685","b1":{"x":2629.541819233309,"y":7525.169815361696},"b2":{"x":2634.791819233309,"y":7543.169815361696}},"2637":{"from_node_id":"2683","to_node_id":"2686","b1":{"x":2343.849436420809,"y":7527.165909111696},"b2":{"x":2338.599436420809,"y":7545.165909111696}},"2638":{"from_node_id":"2681","to_node_id":"2687","b1":{"x":2629.541819233309,"y":7525.169815361696},"b2":{"x":2640.779856342684,"y":7521.141983330446}},"2639":{"from_node_id":"2681","to_node_id":"2680","b1":{"x":2625.541819233309,"y":7525.169815361696},"b2":{"x":3049.315745014559,"y":6431.271377861696}},"2640":{"from_node_id":"2683","to_node_id":"2688","b1":{"x":2343.849436420809,"y":7527.165909111696},"b2":{"x":2117.042795795809,"y":7523.138077080446}}}},"406":{"name":"ATP:(R)-mevalonate 5-phosphotransferase","bigg_id":"R02245","reversibility":false,"label_x":1802.404856342684,"label_y":7483.014053642946,"gene_reaction_rule":"SMU_181","genes":[{"name":"","bigg_id":"SMU_181"}],"metabolites":[{"bigg_id":"C00002[c]","coefficient":-1},{"bigg_id":"C00008[c]","coefficient":1},{"bigg_id":"C00080[c]","coefficient":1},{"bigg_id":"C00418[c]","coefficient":-1},{"bigg_id":"C01107[c]","coefficient":1}],"segments":{"2641":{"from_node_id":"2689","to_node_id":"2690","b1":null,"b2":null},"2642":{"from_node_id":"2691","to_node_id":"2690","b1":null,"b2":null},"2643":{"from_node_id":"2689","to_node_id":"2692","b1":{"x":1918.404856342684,"y":7523.014053642946},"b2":{"x":1923.654856342684,"y":7505.014053642946}},"2644":{"from_node_id":"2691","to_node_id":"2693","b1":{"x":1790.404856342684,"y":7523.014053642946},"b2":{"x":1732.1627909129966,"y":7513.033096611696}},"2645":{"from_node_id":"2691","to_node_id":"2694","b1":{"x":1786.404856342684,"y":7523.014053642946},"b2":{"x":1781.154856342684,"y":7541.014053642946}},"2646":{"from_node_id":"2689","to_node_id":"2688","b1":{"x":1914.404856342684,"y":7523.014053642946},"b2":{"x":1968.654856342684,"y":7523.014053642946}},"2647":{"from_node_id":"2691","to_node_id":"2695","b1":{"x":1786.404856342684,"y":7523.014053642946},"b2":{"x":1547.622385639559,"y":7526.969620049196}}}},"407":{"name":"ATP:(R)-5-phosphomevalonate phosphotransferase","bigg_id":"R03245","reversibility":false,"label_x":1151.1479593700278,"label_y":7484.849991142946,"gene_reaction_rule":"SMU_938","genes":[{"name":"","bigg_id":"SMU_938"}],"metabolites":[{"bigg_id":"C00002[c]","coefficient":-1},{"bigg_id":"C00008[c]","coefficient":1},{"bigg_id":"C00080[c]","coefficient":-1},{"bigg_id":"C01107[c]","coefficient":-1},{"bigg_id":"C01143[c]","coefficient":1}],"segments":{"2648":{"from_node_id":"2696","to_node_id":"2697","b1":null,"b2":null},"2649":{"from_node_id":"2698","to_node_id":"2697","b1":null,"b2":null},"2650":{"from_node_id":"2696","to_node_id":"2699","b1":{"x":1376.928293842684,"y":7522.853897392946},"b2":{"x":1382.178293842684,"y":7540.853897392946}},"2651":{"from_node_id":"2698","to_node_id":"2700","b1":{"x":1139.1479593700278,"y":7524.849991142946},"b2":{"x":1036.9937845653403,"y":7542.813858330446}},"2652":{"from_node_id":"2696","to_node_id":"2701","b1":{"x":1376.928293842684,"y":7522.853897392946},"b2":{"x":1382.178293842684,"y":7504.853897392946}},"2653":{"from_node_id":"2696","to_node_id":"2695","b1":{"x":1372.928293842684,"y":7522.853897392946},"b2":{"x":1427.178293842684,"y":7522.853897392946}},"2654":{"from_node_id":"2698","to_node_id":"2702","b1":{"x":1135.1479593700278,"y":7524.849991142946},"b2":{"x":882.3932596629966,"y":7530.802139580446}}}},"408":{"name":"ATP:(R)-5-diphosphomevalonate carboxy-lyase (dehydrating)","bigg_id":"R01121","reversibility":false,"label_x":519.8510843700278,"label_y":7488.682510674196,"gene_reaction_rule":"SMU_937","genes":[{"name":"","bigg_id":"SMU_937"}],"metabolites":[{"bigg_id":"C00002[c]","coefficient":-1},{"bigg_id":"C00008[c]","coefficient":1},{"bigg_id":"C00009[c]","coefficient":1},{"bigg_id":"C00011[c]","coefficient":1},{"bigg_id":"C00129[c]","coefficient":1},{"bigg_id":"C01143[c]","coefficient":-1}],"segments":{"2655":{"from_node_id":"2703","to_node_id":"2704","b1":null,"b2":null},"2656":{"from_node_id":"2705","to_node_id":"2704","b1":null,"b2":null},"2657":{"from_node_id":"2703","to_node_id":"2706","b1":{"x":719.6832987254966,"y":7526.686416924196},"b2":{"x":724.9332987254966,"y":7508.686416924196}},"2658":{"from_node_id":"2705","to_node_id":"2707","b1":{"x":406.05488075674657,"y":7530.678604424196},"b2":{"x":285.9367777294028,"y":7544.650284111696}},"2659":{"from_node_id":"2705","to_node_id":"2708","b1":{"x":402.05488075674657,"y":7530.678604424196},"b2":{"x":396.80488075674657,"y":7548.678604424196}},"2660":{"from_node_id":"2705","to_node_id":"2709","b1":{"x":402.05488075674657,"y":7530.678604424196},"b2":{"x":396.80488075674657,"y":7512.678604424196}},"2661":{"from_node_id":"2705","to_node_id":"2710","b1":{"x":402.05488075674657,"y":7530.678604424196},"b2":{"x":212.20423378409032,"y":7536.594620049196}},"2662":{"from_node_id":"2703","to_node_id":"2702","b1":{"x":715.6832987254966,"y":7526.686416924196},"b2":{"x":769.9332987254966,"y":7526.686416924196}}}},"410":{"name":"Isopentenyl-diphosphate delta3-delta2-isomerase","bigg_id":"R01123","reversibility":true,"label_x":-25.09819541512843,"label_y":7713.363174736696,"gene_reaction_rule":"SMU_939","genes":[{"name":"","bigg_id":"SMU_939"}],"metabolites":[{"bigg_id":"C00129[c]","coefficient":-1},{"bigg_id":"C00235[c]","coefficient":1}],"segments":{"2667":{"from_node_id":"2715","to_node_id":"2716","b1":null,"b2":null},"2668":{"from_node_id":"2717","to_node_id":"2716","b1":null,"b2":null},"2669":{"from_node_id":"2715","to_node_id":"2710","b1":{"x":105.61005653799657,"y":7643.359268486696},"b2":{"x":105.61005653799657,"y":7589.109268486696}},"2670":{"from_node_id":"2717","to_node_id":"2718","b1":{"x":105.6100565379966,"y":7767.359268486696},"b2":{"x":19.78193153799657,"y":7755.741104424196}}}},"411":{"name":"Dimethylallyl-diphosphate:isopentenyl-diphosphate","bigg_id":"R01658","reversibility":false,"label_x":-237.15434775887843,"label_y":7492.355362236696,"gene_reaction_rule":"SMU_582","genes":[{"name":"","bigg_id":"SMU_582"}],"metabolites":[{"bigg_id":"C00013[c]","coefficient":1},{"bigg_id":"C00080[c]","coefficient":1},{"bigg_id":"C00129[c]","coefficient":-1},{"bigg_id":"C00235[c]","coefficient":-1},{"bigg_id":"C00341[c]","coefficient":1}],"segments":{"2671":{"from_node_id":"2719","to_node_id":"2720","b1":null,"b2":null},"2672":{"from_node_id":"2721","to_node_id":"2720","b1":null,"b2":null},"2673":{"from_node_id":"2721","to_node_id":"2722","b1":{"x":-352.95451865731593,"y":7530.359268486696},"b2":{"x":-358.20451865731593,"y":7548.359268486696}},"2674":{"from_node_id":"2721","to_node_id":"2723","b1":{"x":-352.95451865731593,"y":7530.359268486696},"b2":{"x":-358.20451865731593,"y":7512.359268486696}},"2675":{"from_node_id":"2719","to_node_id":"2710","b1":{"x":-7.38994346200343,"y":7530.359268486696},"b2":{"x":46.86005653799657,"y":7530.359268486696}},"2676":{"from_node_id":"2719","to_node_id":"2718","b1":{"x":-3.38994346200343,"y":7530.359268486696},"b2":{"x":-267.60088096200343,"y":7648.087784111696}},"2677":{"from_node_id":"2721","to_node_id":"2725","b1":{"x":-348.95451865731593,"y":7530.359268486696},"b2":{"x":-520.9688008838784,"y":7532.355362236696}}}},"412":{"name":"Geranyl-diphosphate:isopentenyl-diphosphate geranyltrans-transferase","bigg_id":"R02003","reversibility":false,"label_x":-862.6028951221597,"label_y":7494.351455986696,"gene_reaction_rule":"SMU_582","genes":[{"name":"","bigg_id":"SMU_582"}],"metabolites":[{"bigg_id":"C00013[c]","coefficient":1},{"bigg_id":"C00080[c]","coefficient":1},{"bigg_id":"C00129[c]","coefficient":-1},{"bigg_id":"C00341[c]","coefficient":-1},{"bigg_id":"C00448[c]","coefficient":1}],"segments":{"2678":{"from_node_id":"2726","to_node_id":"2727","b1":null,"b2":null},"2679":{"from_node_id":"2728","to_node_id":"2727","b1":null,"b2":null},"2680":{"from_node_id":"2728","to_node_id":"2729","b1":{"x":-966.4272359424722,"y":7534.351455986696},"b2":{"x":-971.6772359424722,"y":7552.351455986696}},"2681":{"from_node_id":"2728","to_node_id":"2730","b1":{"x":-966.4272359424722,"y":7534.351455986696},"b2":{"x":-971.6772359424722,"y":7516.351455986696}},"2682":{"from_node_id":"2726","to_node_id":"2710","b1":{"x":-688.7188008838784,"y":7532.355362236696},"b2":{"x":-418.00029502450343,"y":7186.012588799196}},"2683":{"from_node_id":"2726","to_node_id":"2725","b1":{"x":-692.7188008838784,"y":7532.355362236696},"b2":{"x":-638.4688008838784,"y":7532.355362236696}},"2684":{"from_node_id":"2728","to_node_id":"2732","b1":{"x":-962.4272359424722,"y":7534.351455986696},"b2":{"x":-1144.4214986377847,"y":7536.347549736696}}}},"413":{"name":"trans,trans-Farnesyl-diphosphate:isopentenyl-diphosphate","bigg_id":"R02061","reversibility":false,"label_x":-1549.9278462940347,"label_y":7496.347549736696,"gene_reaction_rule":"SMU_582","genes":[{"name":"","bigg_id":"SMU_582"}],"metabolites":[{"bigg_id":"C00013[c]","coefficient":1},{"bigg_id":"C00080[c]","coefficient":1},{"bigg_id":"C00129[c]","coefficient":-1},{"bigg_id":"C00353[c]","coefficient":1},{"bigg_id":"C00448[c]","coefficient":-1}],"segments":{"2685":{"from_node_id":"2733","to_node_id":"2734","b1":null,"b2":null},"2686":{"from_node_id":"2735","to_node_id":"2734","b1":null,"b2":null},"2687":{"from_node_id":"2735","to_node_id":"2736","b1":{"x":-1671.7160543018472,"y":7538.343643486696},"b2":{"x":-1676.9660543018472,"y":7556.343643486696}},"2688":{"from_node_id":"2735","to_node_id":"2737","b1":{"x":-1671.7160543018472,"y":7538.343643486696},"b2":{"x":-1676.9660543018472,"y":7520.343643486696}},"2689":{"from_node_id":"2733","to_node_id":"2710","b1":{"x":-1312.1714986377847,"y":7536.347549736696},"b2":{"x":-710.1158345752847,"y":7005.373428642946}},"2690":{"from_node_id":"2735","to_node_id":"2739","b1":{"x":-1667.7160543018472,"y":7538.343643486696},"b2":{"x":-1823.7623189502847,"y":7540.339737236696}},"2691":{"from_node_id":"2733","to_node_id":"2732","b1":{"x":-1316.1714986377847,"y":7536.347549736696},"b2":{"x":-1261.9214986377847,"y":7536.347549736696}}}},"414":{"name":"di-trans,poly-cis-Decaprenyl-diphosphate:isopentenyl-diphosphate","bigg_id":"R06447","reversibility":false,"label_x":-1369.8079732471597,"label_y":7793.203018486696,"gene_reaction_rule":"SMU_1786","genes":[{"name":"","bigg_id":"SMU_1786"}],"metabolites":[{"bigg_id":"C00013[c]","coefficient":8},{"bigg_id":"C00080[c]","coefficient":8},{"bigg_id":"C00129[c]","coefficient":-8},{"bigg_id":"C00448[c]","coefficient":-1},{"bigg_id":"C04574[c]","coefficient":1}],"segments":{"2692":{"from_node_id":"2740","to_node_id":"2741","b1":null,"b2":null},"2693":{"from_node_id":"2742","to_node_id":"2741","b1":null,"b2":null},"2694":{"from_node_id":"2742","to_node_id":"2743","b1":{"x":-1646.2847798877847,"y":7805.290909111696},"b2":{"x":-1678.1848043018472,"y":7850.461319267946}},"2695":{"from_node_id":"2742","to_node_id":"2744","b1":{"x":-1750.0771382862222,"y":7797.306045830446},"b2":{"x":-1726.1607564502847,"y":7830.501846611696}},"2696":{"from_node_id":"2740","to_node_id":"2710","b1":{"x":-1139.2993062549722,"y":7713.211807549196},"b2":{"x":535.3131205028403,"y":8244.887100517946}},"2697":{"from_node_id":"2740","to_node_id":"2732","b1":{"x":-1308.9597066455972,"y":7687.271377861696},"b2":{"x":-1290.9957173877847,"y":7549.189834892946}},"2698":{"from_node_id":"2742","to_node_id":"2820","b1":{"x":-1694.1888326221597,"y":7783.326553642946},"b2":{"x":-3244.683339458097,"y":7398.490127861696}}}},"415":{"name":"Phosphoenolpyruvate:UDP-N-acetyl-D-glucosamine","bigg_id":"R00660","reversibility":false,"label_x":-2377.541946861469,"label_y":1576.0881365070845,"gene_reaction_rule":"SMU_1525 or SMU_1572","genes":[{"name":"","bigg_id":"SMU_1525"},{"name":"","bigg_id":"SMU_1572"}],"metabolites":[{"bigg_id":"C00009[c]","coefficient":1},{"bigg_id":"C00043[c]","coefficient":-1},{"bigg_id":"C00074[c]","coefficient":-1},{"bigg_id":"C04631[c]","coefficient":1}],"segments":{"2699":{"from_node_id":"2747","to_node_id":"2748","b1":null,"b2":null},"2700":{"from_node_id":"2749","to_node_id":"2748","b1":null,"b2":null},"2701":{"from_node_id":"2749","to_node_id":"2750","b1":{"x":-2455.356399986469,"y":1616.0881365070845},"b2":{"x":-2460.606399986469,"y":1598.0881365070845}},"2702":{"from_node_id":"2747","to_node_id":"1009","b1":{"x":-2265.541946861469,"y":1616.0881365070845},"b2":{"x":-2091.651321861469,"y":1612.100221468022}},"2703":{"from_node_id":"2747","to_node_id":"2751","b1":{"x":-2261.541946861469,"y":1616.0881365070845},"b2":{"x":-2256.291946861469,"y":1598.0881365070845}},"2704":{"from_node_id":"2749","to_node_id":"2752","b1":{"x":-2451.356399986469,"y":1616.0881365070845},"b2":{"x":-2575.396683189594,"y":1618.082155061772}}}},"416":{"name":"UDP-N-acetylmuramate:NADP+ oxidoreductase","bigg_id":"R03192","reversibility":false,"label_x":-2990.750931236469,"label_y":1578.0820329914595,"gene_reaction_rule":"SMU_972","genes":[{"name":"","bigg_id":"SMU_972"}],"metabolites":[{"bigg_id":"C00005[c]","coefficient":-1},{"bigg_id":"C00006[c]","coefficient":1},{"bigg_id":"C00080[c]","coefficient":-1},{"bigg_id":"C01050[c]","coefficient":1},{"bigg_id":"C04631[c]","coefficient":-1}],"segments":{"2705":{"from_node_id":"2753","to_node_id":"2754","b1":null,"b2":null},"2706":{"from_node_id":"2755","to_node_id":"2754","b1":null,"b2":null},"2707":{"from_node_id":"2753","to_node_id":"2756","b1":{"x":-2840.852982017719,"y":1618.0820329914595},"b2":{"x":-2769.800247642719,"y":1612.154176546147}},"2708":{"from_node_id":"2755","to_node_id":"2757","b1":{"x":-3034.655472252094,"y":1620.0759294758345},"b2":{"x":-3100.869583580219,"y":1636.028199983647}},"2709":{"from_node_id":"2753","to_node_id":"2758","b1":{"x":-2840.852982017719,"y":1618.0820329914595},"b2":{"x":-2815.662796470844,"y":1620.022096468022}},"2710":{"from_node_id":"2755","to_node_id":"2759","b1":{"x":-3038.655472252094,"y":1620.0759294758345},"b2":{"x":-3185.480179283344,"y":1624.010133577397}},"2711":{"from_node_id":"2753","to_node_id":"2752","b1":{"x":-2844.852982017719,"y":1618.0820329914595},"b2":{"x":-2692.896683189594,"y":1618.082155061772}}}},"418":{"name":"UDP-N-acetylmuramate:L-alanine ligase (ADP-forming)","bigg_id":"R03193","reversibility":false,"label_x":-3250.092239830219,"label_y":1921.4277361164595,"gene_reaction_rule":"SMU_1731","genes":[{"name":"","bigg_id":"SMU_1731"}],"metabolites":[{"bigg_id":"C00002[c]","coefficient":-1},{"bigg_id":"C00008[c]","coefficient":1},{"bigg_id":"C00009[c]","coefficient":1},{"bigg_id":"C00041[c]","coefficient":-1},{"bigg_id":"C00080[c]","coefficient":1},{"bigg_id":"C01050[c]","coefficient":-1},{"bigg_id":"C01212[c]","coefficient":1}],"segments":{"2721":{"from_node_id":"2769","to_node_id":"2770","b1":null,"b2":null},"2722":{"from_node_id":"2771","to_node_id":"2770","b1":null,"b2":null},"2723":{"from_node_id":"2769","to_node_id":"2772","b1":{"x":-3265.092239830219,"y":1845.4277361164595},"b2":{"x":-3247.092239830219,"y":1840.1777361164595}},"2724":{"from_node_id":"2771","to_node_id":"2773","b1":{"x":-3268.081985923969,"y":2031.2390154133345},"b2":{"x":-3250.081985923969,"y":2036.4890154133345}},"2725":{"from_node_id":"2771","to_node_id":"2774","b1":{"x":-3268.081985923969,"y":2031.2390154133345},"b2":{"x":-3286.081985923969,"y":2036.4890154133345}},"2726":{"from_node_id":"2769","to_node_id":"2775","b1":{"x":-3265.092239830219,"y":1845.4277361164595},"b2":{"x":-3283.092239830219,"y":1840.1777361164595}},"2727":{"from_node_id":"2771","to_node_id":"2776","b1":{"x":-3268.081985923969,"y":2031.2390154133345},"b2":{"x":-3304.081985923969,"y":2021.4890154133345}},"2728":{"from_node_id":"2769","to_node_id":"2759","b1":{"x":-3265.092239830219,"y":1849.4277361164595},"b2":{"x":-3265.092239830219,"y":1678.5864275227095}},"2729":{"from_node_id":"2771","to_node_id":"2777","b1":{"x":-3268.081985923969,"y":2027.2390154133345},"b2":{"x":-3269.577103111469,"y":2129.3212908039595}}}},"419":{"name":"UDP-N-acetylmuramoyl-L-alanine:D-glutamate ligase(ADP-forming)","bigg_id":"R02783","reversibility":false,"label_x":-3254.577103111469,"label_y":2408.9458025227095,"gene_reaction_rule":"SMU_548","genes":[{"name":"","bigg_id":"SMU_548"}],"metabolites":[{"bigg_id":"C00002[c]","coefficient":-1},{"bigg_id":"C00008[c]","coefficient":1},{"bigg_id":"C00009[c]","coefficient":1},{"bigg_id":"C00080[c]","coefficient":1},{"bigg_id":"C00217[c]","coefficient":-1},{"bigg_id":"C00692[c]","coefficient":1},{"bigg_id":"C01212[c]","coefficient":-1}],"segments":{"2730":{"from_node_id":"2778","to_node_id":"2779","b1":null,"b2":null},"2731":{"from_node_id":"2780","to_node_id":"2779","b1":null,"b2":null},"2732":{"from_node_id":"2778","to_node_id":"2781","b1":{"x":-3269.577103111469,"y":2332.9458025227095},"b2":{"x":-3251.577103111469,"y":2327.6958025227095}},"2733":{"from_node_id":"2780","to_node_id":"2782","b1":{"x":-3269.577103111469,"y":2524.7363298664595},"b2":{"x":-3251.577103111469,"y":2529.9863298664595}},"2734":{"from_node_id":"2780","to_node_id":"2783","b1":{"x":-3269.577103111469,"y":2524.7363298664595},"b2":{"x":-3287.577103111469,"y":2529.9863298664595}},"2735":{"from_node_id":"2780","to_node_id":"2784","b1":{"x":-3269.577103111469,"y":2524.7363298664595},"b2":{"x":-3305.577103111469,"y":2514.9863298664595}},"2736":{"from_node_id":"2778","to_node_id":"2785","b1":{"x":-3269.577103111469,"y":2332.9458025227095},"b2":{"x":-3287.577103111469,"y":2327.6958025227095}},"2737":{"from_node_id":"2780","to_node_id":"2786","b1":{"x":-3269.577103111469,"y":2520.7363298664595},"b2":{"x":-3269.577103111469,"y":2655.7036150227095}},"2738":{"from_node_id":"2778","to_node_id":"2777","b1":{"x":-3269.577103111469,"y":2336.9458025227095},"b2":{"x":-3269.577103111469,"y":2246.8212908039595}}}},"425":{"name":"UDP-N-acetylmuramoyl-L-alanyl-D-glutamate:L-lysine ligase","bigg_id":"R02786","reversibility":false,"label_x":-4085.719437095844,"label_y":2941.0136736164595,"gene_reaction_rule":"SMU_1677","genes":[{"name":"","bigg_id":"SMU_1677"}],"metabolites":[{"bigg_id":"C00002[c]","coefficient":-1},{"bigg_id":"C00008[c]","coefficient":1},{"bigg_id":"C00009[c]","coefficient":1},{"bigg_id":"C00047[c]","coefficient":-1},{"bigg_id":"C00080[c]","coefficient":1},{"bigg_id":"C00692[c]","coefficient":-1},{"bigg_id":"C05892[c]","coefficient":1}],"segments":{"2774":{"from_node_id":"2822","to_node_id":"2823","b1":null,"b2":null},"2775":{"from_node_id":"2824","to_node_id":"2823","b1":null,"b2":null},"2776":{"from_node_id":"2822","to_node_id":"2825","b1":{"x":-3962.744583580219,"y":2855.8457048664595},"b2":{"x":-3928.404007408344,"y":2753.2741716633345}},"2777":{"from_node_id":"2824","to_node_id":"2826","b1":{"x":-3950.744339439594,"y":3119.6345232258345},"b2":{"x":-4024.753128502094,"y":3134.6455095539595}},"2778":{"from_node_id":"2824","to_node_id":"2827","b1":{"x":-3968.681595298969,"y":3057.8508318195845},"b2":{"x":-3971.938187095844,"y":3090.6730974445845}},"2779":{"from_node_id":"2822","to_node_id":"2828","b1":{"x":-3939.825149986469,"y":2802.0344255695845},"b2":{"x":-4006.868362877094,"y":2769.9992693195845}},"2780":{"from_node_id":"2824","to_node_id":"2829","b1":{"x":-3968.681595298969,"y":3059.8439958820845},"b2":{"x":-3913.091995689594,"y":3094.5969255695845}},"2781":{"from_node_id":"2822","to_node_id":"2786","b1":{"x":-3969.733841392719,"y":2821.9643572102095},"b2":{"x":-3328.327103111469,"y":2714.4536150227095}},"2782":{"from_node_id":"2824","to_node_id":"2830","b1":{"x":-3960.695267173969,"y":3046.8896501789595},"b2":{"x":-3958.146683189594,"y":3182.4492204914595}}}},"426":{"name":"UDP-N-acetylmuramoyl-L-alanyl-D-glutamyl-L-lysine:alanyl-D-alanine","bigg_id":"R04573","reversibility":false,"label_x":-4116.327591392719,"label_y":3491.9777849445845,"gene_reaction_rule":"SMU_603","genes":[{"name":"","bigg_id":"SMU_603"}],"metabolites":[{"bigg_id":"C00002[c]","coefficient":-1},{"bigg_id":"C00008[c]","coefficient":1},{"bigg_id":"C00009[c]","coefficient":1},{"bigg_id":"C00080[c]","coefficient":1},{"bigg_id":"C00993[c]","coefficient":-1},{"bigg_id":"C04702[c]","coefficient":1},{"bigg_id":"C05892[c]","coefficient":-1}],"segments":{"2783":{"from_node_id":"2831","to_node_id":"2832","b1":null,"b2":null},"2784":{"from_node_id":"2833","to_node_id":"2832","b1":null,"b2":null},"2785":{"from_node_id":"2831","to_node_id":"2834","b1":{"x":-3966.072708580219,"y":3416.9731462727095},"b2":{"x":-3948.072708580219,"y":3411.7231462727095}},"2786":{"from_node_id":"2833","to_node_id":"2835","b1":{"x":-3966.072708580219,"y":3548.9731462727095},"b2":{"x":-3948.072708580219,"y":3554.2231462727095}},"2787":{"from_node_id":"2833","to_node_id":"2836","b1":{"x":-3966.072708580219,"y":3548.9731462727095},"b2":{"x":-3986.063675377094,"y":3566.1691911945845}},"2788":{"from_node_id":"2833","to_node_id":"2837","b1":{"x":-3966.072708580219,"y":3548.9731462727095},"b2":{"x":-4002.072708580219,"y":3539.2231462727095}},"2789":{"from_node_id":"2831","to_node_id":"2838","b1":{"x":-3966.072708580219,"y":3416.9731462727095},"b2":{"x":-3984.072708580219,"y":3411.7231462727095}},"2790":{"from_node_id":"2833","to_node_id":"2839","b1":{"x":-3966.072708580219,"y":3544.9731462727095},"b2":{"x":-3966.072708580219,"y":3631.0793474445845}},"2791":{"from_node_id":"2831","to_node_id":"2830","b1":{"x":-3966.072708580219,"y":3420.9731462727095},"b2":{"x":-3964.081497642719,"y":3330.8847673664595}}}},"427":{"name":"UDPMurAc(oyl-L-Ala-D-gamma-Glu-L-Lys-D-Ala-D-Ala):undecaprenyl-","bigg_id":"R05629","reversibility":false,"label_x":-4026.476761314594,"label_y":3920.6311052570845,"gene_reaction_rule":"SMU_456","genes":[{"name":"","bigg_id":"SMU_456"}],"metabolites":[{"bigg_id":"C00105[c]","coefficient":1},{"bigg_id":"C04702[c]","coefficient":-1},{"bigg_id":"C04851[c]","coefficient":1},{"bigg_id":"C17556[c]","coefficient":-1}],"segments":{"2792":{"from_node_id":"2840","to_node_id":"2841","b1":null,"b2":null},"2793":{"from_node_id":"2842","to_node_id":"2841","b1":null,"b2":null},"2794":{"from_node_id":"2842","to_node_id":"2843","b1":{"x":-3902.104935142719,"y":3972.6489275227095},"b2":{"x":-3920.104935142719,"y":3977.8989275227095}},"2795":{"from_node_id":"2840","to_node_id":"2839","b1":{"x":-3902.104935142719,"y":3844.6489275227095},"b2":{"x":-3898.106644127094,"y":3768.5693376789595}},"2796":{"from_node_id":"2842","to_node_id":"2844","b1":{"x":-3902.104935142719,"y":3968.6489275227095},"b2":{"x":-3902.104935142719,"y":4036.8359392414595}},"2797":{"from_node_id":"2840","to_node_id":"2845","b1":{"x":-3902.104935142719,"y":3840.6489275227095},"b2":{"x":-3674.596634361469,"y":3827.4150408039595}}}},"428":{"name":"UDP-N-acetylglucosamine-N-acetylmuramyl-(pentapeptide)pyrophosphoryl-undecaprenol N-acetylglucosamine transferase","bigg_id":"R05662","reversibility":false,"label_x":-4028.467728111469,"label_y":4280.5859392414595,"gene_reaction_rule":"SMU_549","genes":[{"name":"","bigg_id":"SMU_549"}],"metabolites":[{"bigg_id":"C00015[c]","coefficient":1},{"bigg_id":"C00043[c]","coefficient":-1},{"bigg_id":"C04851[c]","coefficient":-1},{"bigg_id":"C05893[c]","coefficient":1}],"segments":{"2798":{"from_node_id":"2846","to_node_id":"2847","b1":null,"b2":null},"2799":{"from_node_id":"2848","to_node_id":"2847","b1":null,"b2":null},"2800":{"from_node_id":"2848","to_node_id":"2849","b1":{"x":-3902.104935142719,"y":4336.5859392414595},"b2":{"x":-3920.104935142719,"y":4341.8359392414595}},"2801":{"from_node_id":"2846","to_node_id":"2850","b1":{"x":-3902.104935142719,"y":4204.5859392414595},"b2":{"x":-3920.104935142719,"y":4199.3359392414595}},"2802":{"from_node_id":"2846","to_node_id":"2844","b1":{"x":-3902.104935142719,"y":4208.5859392414595},"b2":{"x":-3902.104935142719,"y":4154.3359392414595}},"2803":{"from_node_id":"2848","to_node_id":"2851","b1":{"x":-3902.104935142719,"y":4332.5859392414595},"b2":{"x":-3904.096146080219,"y":4414.7099626789595}}}},"429":{"name":"L-alanyl-tRNA:undecaprenyl-diphospho-N-acetylmuramoyl-(N-acetylglucosamine)-L-alanyl-gamma-D-glutamyl-L-lysyl-D-alanyl-D-alanine N6-alanyltransferase","bigg_id":"R08779","reversibility":false,"label_x":-4034.431839439594,"label_y":4688.3613298664595,"gene_reaction_rule":"SMU_717","genes":[{"name":"","bigg_id":"SMU_717"}],"metabolites":[{"bigg_id":"C00080[c]","coefficient":1},{"bigg_id":"C00886[c]","coefficient":-1},{"bigg_id":"C01635[c]","coefficient":1},{"bigg_id":"C05893[c]","coefficient":-1},{"bigg_id":"C17550[c]","coefficient":1}],"segments":{"2804":{"from_node_id":"2852","to_node_id":"2853","b1":null,"b2":null},"2805":{"from_node_id":"2854","to_node_id":"2853","b1":null,"b2":null},"2806":{"from_node_id":"2854","to_node_id":"2855","b1":{"x":-3904.096146080219,"y":4742.3339861164595},"b2":{"x":-3886.096146080219,"y":4747.5839861164595}},"2807":{"from_node_id":"2852","to_node_id":"2856","b1":{"x":-3904.096146080219,"y":4610.3339861164595},"b2":{"x":-3922.096146080219,"y":4605.0839861164595}},"2808":{"from_node_id":"2854","to_node_id":"2857","b1":{"x":-3904.096146080219,"y":4742.3339861164595},"b2":{"x":-3922.096146080219,"y":4747.5839861164595}},"2809":{"from_node_id":"2852","to_node_id":"2851","b1":{"x":-3904.096146080219,"y":4614.3339861164595},"b2":{"x":-3904.096146080219,"y":4532.2099626789595}},"2810":{"from_node_id":"2854","to_node_id":"2858","b1":{"x":-3904.096146080219,"y":4738.3339861164595},"b2":{"x":-3902.105179283344,"y":4821.4536150227095}}}},"430":{"name":"L-alanyl-tRNA:undecaprenyl-diphospho-N-acetylmuramoyl-(N-acetylglucosamine)-L-alanyl-gamma-D-glutamyl-L-lysyl-(L-alanyl)-D-alanyl-D-alanine alanyltransferase","bigg_id":"R08780","reversibility":false,"label_x":-4042.404983970844,"label_y":5097.0605486164595,"gene_reaction_rule":"SMU_716","genes":[{"name":"","bigg_id":"SMU_716"}],"metabolites":[{"bigg_id":"C00080[c]","coefficient":1},{"bigg_id":"C00886[c]","coefficient":-1},{"bigg_id":"C01635[c]","coefficient":1},{"bigg_id":"C17549[c]","coefficient":1},{"bigg_id":"C17550[c]","coefficient":-1}],"segments":{"2811":{"from_node_id":"2859","to_node_id":"2860","b1":null,"b2":null},"2812":{"from_node_id":"2861","to_node_id":"2860","b1":null,"b2":null},"2813":{"from_node_id":"2861","to_node_id":"2862","b1":{"x":-3902.105179283344,"y":5151.0693376789595},"b2":{"x":-3884.105179283344,"y":5156.3193376789595}},"2814":{"from_node_id":"2859","to_node_id":"2856","b1":{"x":-3902.105179283344,"y":4997.0693376789595},"b2":{"x":-4284.105179283344,"y":4877.8193376789595}},"2815":{"from_node_id":"2861","to_node_id":"2864","b1":{"x":-3902.105179283344,"y":5151.0693376789595},"b2":{"x":-3920.105179283344,"y":5156.3193376789595}},"2816":{"from_node_id":"2861","to_node_id":"2865","b1":{"x":-3902.105179283344,"y":5147.0693376789595},"b2":{"x":-3907.082718345844,"y":5244.1264665852095}},"2817":{"from_node_id":"2859","to_node_id":"2858","b1":{"x":-3902.105179283344,"y":5023.0693376789595},"b2":{"x":-3902.105179283344,"y":4938.9536150227095}}}},"432":{"name":"Acetyl-CoA:carbon-dioxide ligase (ADP-forming)","bigg_id":"R00742","reversibility":false,"label_x":3867.898752827059,"label_y":6090.376846611696,"gene_reaction_rule":"SMU_1734 and SMU_1735 and SMU_1736 and SMU_1738","genes":[{"name":"","bigg_id":"SMU_1734"},{"name":"","bigg_id":"SMU_1735"},{"name":"","bigg_id":"SMU_1736"},{"name":"","bigg_id":"SMU_1738"}],"metabolites":[{"bigg_id":"C00002[c]","coefficient":-1},{"bigg_id":"C00008[c]","coefficient":1},{"bigg_id":"C00009[c]","coefficient":1},{"bigg_id":"C00024[c]","coefficient":-1},{"bigg_id":"C00080[c]","coefficient":1},{"bigg_id":"C00083[c]","coefficient":1},{"bigg_id":"C00288[c]","coefficient":-1}],"segments":{"2823":{"from_node_id":"2871","to_node_id":"2872","b1":null,"b2":null},"2824":{"from_node_id":"2873","to_node_id":"2872","b1":null,"b2":null},"2825":{"from_node_id":"2871","to_node_id":"2874","b1":{"x":3852.898752827059,"y":6014.376846611696},"b2":{"x":3772.898752827059,"y":5997.141006767946}},"2826":{"from_node_id":"2873","to_node_id":"2875","b1":{"x":3856.894846577059,"y":6236.287002861696},"b2":{"x":3874.894846577059,"y":6241.537002861696}},"2827":{"from_node_id":"2873","to_node_id":"2876","b1":{"x":3856.894846577059,"y":6236.287002861696},"b2":{"x":3822.910471577059,"y":6283.495498955446}},"2828":{"from_node_id":"2871","to_node_id":"1599","b1":{"x":3852.898752827059,"y":6018.376846611696},"b2":{"x":3666.500803608309,"y":5785.598038017946}},"2829":{"from_node_id":"2873","to_node_id":"2877","b1":{"x":3856.894846577059,"y":6236.287002861696},"b2":{"x":3820.894846577059,"y":6226.537002861696}},"2830":{"from_node_id":"2873","to_node_id":"2878","b1":{"x":3856.894846577059,"y":6232.287002861696},"b2":{"x":3846.905100483309,"y":6430.392959892946}},"2831":{"from_node_id":"2871","to_node_id":"2879","b1":{"x":3836.914866108309,"y":5992.398819267946},"b2":{"x":3918.910959858309,"y":5989.132705986696}}}},"433":{"name":"malonyl-ACP:[acyl-carrier-protein] transferase","bigg_id":"R01626","reversibility":false,"label_x":3863.903147358309,"label_y":6702.115127861696,"gene_reaction_rule":"SMU_1741 or SMU_1344c","genes":[{"name":"","bigg_id":"SMU_1741"},{"name":"","bigg_id":"SMU_1344c"}],"metabolites":[{"bigg_id":"C00010[c]","coefficient":1},{"bigg_id":"C00083[c]","coefficient":-1},{"bigg_id":"C00229[c]","coefficient":-1},{"bigg_id":"C01209[c]","coefficient":1}],"segments":{"2832":{"from_node_id":"2880","to_node_id":"2881","b1":null,"b2":null},"2833":{"from_node_id":"2882","to_node_id":"2881","b1":null,"b2":null},"2834":{"from_node_id":"2882","to_node_id":"2883","b1":{"x":3848.903147358309,"y":6754.115127861696},"b2":{"x":3814.936838764559,"y":6822.350479424196}},"2835":{"from_node_id":"2880","to_node_id":"2878","b1":{"x":3846.905100483309,"y":6617.128311455446},"b2":{"x":3846.905100483309,"y":6547.892959892946}},"2836":{"from_node_id":"2880","to_node_id":"2884","b1":{"x":3846.905100483309,"y":6613.128311455446},"b2":{"x":3828.905100483309,"y":6607.878311455446}},"2837":{"from_node_id":"2882","to_node_id":"2927","b1":{"x":3848.903147358309,"y":6758.115127861696},"b2":{"x":3850.882883686434,"y":6883.245010674196}}}},"435":{"name":"acetyl-CoA:malonyl-[acyl-carrier protein] C-acetyltransferase (decarboxylating)","bigg_id":"R10707","reversibility":false,"label_x":3461.617991108309,"label_y":7013.609268486696,"gene_reaction_rule":"SMU_1744","genes":[{"name":"","bigg_id":"SMU_1744"}],"metabolites":[{"bigg_id":"C00010[c]","coefficient":1},{"bigg_id":"C00011[c]","coefficient":1},{"bigg_id":"C00024[c]","coefficient":-1},{"bigg_id":"C00080[c]","coefficient":-1},{"bigg_id":"C01209[c]","coefficient":-1},{"bigg_id":"C05744[c]","coefficient":1}],"segments":{"2846":{"from_node_id":"2894","to_node_id":"2895","b1":null,"b2":null},"2847":{"from_node_id":"2896","to_node_id":"2895","b1":null,"b2":null},"2848":{"from_node_id":"2896","to_node_id":"2897","b1":{"x":3600.952952045809,"y":7145.059463799196},"b2":{"x":3578.376780170809,"y":7153.728409111696}},"2849":{"from_node_id":"2896","to_node_id":"2898","b1":{"x":3594.955393452059,"y":7189.015518486696},"b2":{"x":3568.020090717684,"y":7171.976944267946}},"2850":{"from_node_id":"2894","to_node_id":"1599","b1":{"x":3583.978830952059,"y":6774.138077080446},"b2":{"x":3493.325266498934,"y":5664.266006767946}},"2851":{"from_node_id":"2894","to_node_id":"2900","b1":{"x":3564.764475483309,"y":6905.212784111696},"b2":{"x":3564.844309467684,"y":6892.810440361696}},"2852":{"from_node_id":"2894","to_node_id":"2927","b1":{"x":3583.974924702059,"y":6873.038955986696},"b2":{"x":3790.073313373934,"y":6911.001358330446}},"2853":{"from_node_id":"2896","to_node_id":"2893","b1":{"x":3606.942942280184,"y":7149.055069267946},"b2":{"x":3738.426828998934,"y":7151.137100517946}}}},"436":{"name":"(3R)-3-Hydroxybutanoyl-[acyl-carrier protein]:NADP+ oxidoreductase","bigg_id":"R04533","reversibility":false,"label_x":3867.819407123934,"label_y":7541.905655205446,"gene_reaction_rule":"SMU_1740","genes":[{"name":"","bigg_id":"SMU_1740"}],"metabolites":[{"bigg_id":"C00005[c]","coefficient":-1},{"bigg_id":"C00006[c]","coefficient":1},{"bigg_id":"C00080[c]","coefficient":-1},{"bigg_id":"C04618[c]","coefficient":1},{"bigg_id":"C05744[c]","coefficient":-1}],"segments":{"2854":{"from_node_id":"2902","to_node_id":"2903","b1":null,"b2":null},"2855":{"from_node_id":"2904","to_node_id":"2903","b1":null,"b2":null},"2856":{"from_node_id":"2902","to_node_id":"2905","b1":{"x":3852.819407123934,"y":7465.905655205446},"b2":{"x":3870.819407123934,"y":7460.655655205446}},"2857":{"from_node_id":"2904","to_node_id":"2906","b1":{"x":3852.819407123934,"y":7593.905655205446},"b2":{"x":3848.823557514559,"y":7624.180069267946}},"2858":{"from_node_id":"2902","to_node_id":"2907","b1":{"x":3852.819407123934,"y":7465.905655205446},"b2":{"x":3834.819407123934,"y":7460.655655205446}},"2859":{"from_node_id":"2904","to_node_id":"2908","b1":{"x":3852.819407123934,"y":7597.905655205446},"b2":{"x":3852.801584858309,"y":7705.054092705446}},"2860":{"from_node_id":"2902","to_node_id":"2893","b1":{"x":3852.819407123934,"y":7469.905655205446},"b2":{"x":3848.823313373934,"y":7359.711319267946}}}},"437":{"name":"(3R)-3-Hydroxybutanoyl-[acyl-carrier-protein] hydro-lyase","bigg_id":"R04428","reversibility":false,"label_x":3869.737620014559,"label_y":7961.766006767946,"gene_reaction_rule":"SMU_1737","genes":[{"name":"","bigg_id":"SMU_1737"}],"metabolites":[{"bigg_id":"C00001[c]","coefficient":1},{"bigg_id":"C04246[c]","coefficient":1},{"bigg_id":"C04618[c]","coefficient":-1}],"segments":{"2861":{"from_node_id":"2909","to_node_id":"2910","b1":null,"b2":null},"2862":{"from_node_id":"2911","to_node_id":"2910","b1":null,"b2":null},"2863":{"from_node_id":"2911","to_node_id":"2912","b1":{"x":3854.737620014559,"y":8017.766006767946},"b2":{"x":3836.737620014559,"y":8023.016006767946}},"2864":{"from_node_id":"2911","to_node_id":"2913","b1":{"x":3854.737620014559,"y":8013.766006767946},"b2":{"x":3858.733469623934,"y":8093.989639580446}},"2865":{"from_node_id":"2909","to_node_id":"2908","b1":{"x":3854.737620014559,"y":7889.766006767946},"b2":{"x":3854.737620014559,"y":7835.516006767946}}}},"438":{"name":"Butyryl-[acyl-carrier protein]:malonyl-CoA","bigg_id":"R04429","reversibility":false,"label_x":3877.729319233309,"label_y":8423.653702080446,"gene_reaction_rule":"SMU_1742c","genes":[{"name":"","bigg_id":"SMU_1742c"}],"metabolites":[{"bigg_id":"C00003[c]","coefficient":1},{"bigg_id":"C00004[c]","coefficient":-1},{"bigg_id":"C00080[c]","coefficient":-1},{"bigg_id":"C04246[c]","coefficient":-1},{"bigg_id":"C05745[c]","coefficient":1}],"segments":{"2866":{"from_node_id":"2914","to_node_id":"2915","b1":null,"b2":null},"2867":{"from_node_id":"2916","to_node_id":"2915","b1":null,"b2":null},"2868":{"from_node_id":"2916","to_node_id":"2917","b1":{"x":3862.729319233309,"y":8483.645889580446},"b2":{"x":3880.711496967684,"y":8541.891983330446}},"2869":{"from_node_id":"2914","to_node_id":"2918","b1":{"x":3860.731516498934,"y":8301.699600517946},"b2":{"x":3878.731516498934,"y":8296.449600517946}},"2870":{"from_node_id":"2914","to_node_id":"2919","b1":{"x":3860.731516498934,"y":8301.699600517946},"b2":{"x":3842.731516498934,"y":8296.449600517946}},"2871":{"from_node_id":"2914","to_node_id":"2913","b1":{"x":3860.731516498934,"y":8305.699600517946},"b2":{"x":3858.733469623934,"y":8211.489639580446}},"2872":{"from_node_id":"2916","to_node_id":"2920","b1":{"x":3862.729319233309,"y":8491.641983330446},"b2":{"x":3860.713450092684,"y":8612.775772392946}}}},"440":{"name":"butyryl-[acyl-carrier protein]:malonyl-[acyl-carrier-protein]","bigg_id":"R04952","reversibility":false,"label_x":4525.844797748934,"label_y":7042.893936455446,"gene_reaction_rule":"SMU_1739","genes":[{"name":"","bigg_id":"SMU_1739"}],"metabolites":[{"bigg_id":"C00011[c]","coefficient":1},{"bigg_id":"C00080[c]","coefficient":-1},{"bigg_id":"C00229[c]","coefficient":1},{"bigg_id":"C01209[c]","coefficient":-1},{"bigg_id":"C05745[c]","coefficient":-1},{"bigg_id":"C05746[c]","coefficient":1}],"segments":{"2881":{"from_node_id":"2929","to_node_id":"2930","b1":null,"b2":null},"2882":{"from_node_id":"2931","to_node_id":"2930","b1":null,"b2":null},"2883":{"from_node_id":"2931","to_node_id":"2932","b1":{"x":4676.790598530184,"y":7123.815811455446},"b2":{"x":4707.985911030184,"y":7128.815323174196}},"2884":{"from_node_id":"2929","to_node_id":"2933","b1":{"x":4392.039133686434,"y":7023.995498955446},"b2":{"x":4395.244211811434,"y":7042.927627861696}},"2885":{"from_node_id":"2931","to_node_id":"2934","b1":{"x":4672.798899311434,"y":7127.807510674196},"b2":{"x":4649.103586811434,"y":7165.813858330446}},"2886":{"from_node_id":"2929","to_node_id":"2927","b1":{"x":4323.177317280184,"y":6991.061905205446},"b2":{"x":3930.430491108309,"y":6955.079971611696}},"2887":{"from_node_id":"2929","to_node_id":"2920","b1":{"x":4156.519114155184,"y":7164.713760674196},"b2":{"x":4550.475412983309,"y":8678.511123955446}},"2888":{"from_node_id":"2931","to_node_id":"2936","b1":{"x":4664.806711811434,"y":7125.811416924196},"b2":{"x":4780.930246967684,"y":7193.721084892946}}}},"441":{"name":"(3R)-3-Hydroxyhexanoyl-[acyl-carrier-protein]:NADP+ oxidoreductase","bigg_id":"R04953","reversibility":false,"label_x":4804.779368061434,"label_y":7516.445694267946,"gene_reaction_rule":"SMU_1740","genes":[{"name":"","bigg_id":"SMU_1740"}],"metabolites":[{"bigg_id":"C00005[c]","coefficient":-1},{"bigg_id":"C00006[c]","coefficient":1},{"bigg_id":"C00080[c]","coefficient":-1},{"bigg_id":"C05746[c]","coefficient":-1},{"bigg_id":"C05747[c]","coefficient":1}],"segments":{"2889":{"from_node_id":"2937","to_node_id":"2938","b1":null,"b2":null},"2890":{"from_node_id":"2939","to_node_id":"2938","b1":null,"b2":null},"2891":{"from_node_id":"2937","to_node_id":"2940","b1":{"x":4789.779368061434,"y":7406.513565361696},"b2":{"x":4807.779368061434,"y":7401.263565361696}},"2892":{"from_node_id":"2939","to_node_id":"2941","b1":{"x":4789.779368061434,"y":7592.397354424196},"b2":{"x":4779.799875873934,"y":7614.711319267946}},"2893":{"from_node_id":"2937","to_node_id":"2942","b1":{"x":4789.779368061434,"y":7406.513565361696},"b2":{"x":4771.779368061434,"y":7401.263565361696}},"2894":{"from_node_id":"2937","to_node_id":"2936","b1":{"x":4789.779368061434,"y":7410.513565361696},"b2":{"x":4789.779368061434,"y":7356.263565361696}},"2895":{"from_node_id":"2939","to_node_id":"2943","b1":{"x":4789.779368061434,"y":7596.397354424196},"b2":{"x":4787.747629780184,"y":7657.535538017946}}}},"442":{"name":"(3R)-3-Hydroxybutanoyl-[acyl-carrier-protein] hydro-lyase","bigg_id":"R04954","reversibility":false,"label_x":4806.615793842684,"label_y":7906.225479424196,"gene_reaction_rule":"SMU_1737","genes":[{"name":"","bigg_id":"SMU_1737"}],"metabolites":[{"bigg_id":"C00001[c]","coefficient":1},{"bigg_id":"C05747[c]","coefficient":-1},{"bigg_id":"C05748[c]","coefficient":1}],"segments":{"2896":{"from_node_id":"2944","to_node_id":"2945","b1":null,"b2":null},"2897":{"from_node_id":"2946","to_node_id":"2945","b1":null,"b2":null},"2898":{"from_node_id":"2946","to_node_id":"2947","b1":{"x":4791.615793842684,"y":7962.225479424196},"b2":{"x":4773.615793842684,"y":7967.475479424196}},"2899":{"from_node_id":"2944","to_node_id":"2943","b1":{"x":4791.615793842684,"y":7834.225479424196},"b2":{"x":4791.615793842684,"y":7779.975479424196}},"2900":{"from_node_id":"2946","to_node_id":"2948","b1":{"x":4791.615793842684,"y":7958.225479424196},"b2":{"x":4791.615793842684,"y":8012.475479424196}}}},"443":{"name":"Hexanoyl-[acyl-carrier protein]:malonyl-CoA","bigg_id":"R04955","reversibility":false,"label_x":4826.558176655184,"label_y":8286.165909111696,"gene_reaction_rule":"SMU_1742c","genes":[{"name":"","bigg_id":"SMU_1742c"}],"metabolites":[{"bigg_id":"C00003[c]","coefficient":1},{"bigg_id":"C00004[c]","coefficient":-1},{"bigg_id":"C00080[c]","coefficient":-1},{"bigg_id":"C05748[c]","coefficient":-1},{"bigg_id":"C05749[c]","coefficient":1}],"segments":{"2901":{"from_node_id":"2949","to_node_id":"2950","b1":null,"b2":null},"2902":{"from_node_id":"2951","to_node_id":"2950","b1":null,"b2":null},"2903":{"from_node_id":"2951","to_node_id":"2952","b1":{"x":4793.611887592684,"y":8338.165909111696},"b2":{"x":4803.592356342684,"y":8358.484268486696}},"2904":{"from_node_id":"2949","to_node_id":"2953","b1":{"x":4793.611887592684,"y":8210.165909111696},"b2":{"x":4809.615793842684,"y":8190.944229424196}},"2905":{"from_node_id":"2949","to_node_id":"2954","b1":{"x":4793.611887592684,"y":8210.165909111696},"b2":{"x":4773.615793842684,"y":8190.944229424196}},"2906":{"from_node_id":"2949","to_node_id":"2948","b1":{"x":4793.611887592684,"y":8214.165909111696},"b2":{"x":4791.615793842684,"y":8129.975479424196}},"2907":{"from_node_id":"2951","to_node_id":"2955","b1":{"x":4793.611887592684,"y":8342.165909111696},"b2":{"x":4795.571360248934,"y":8425.259659111696}}}},"444":{"name":"hexanoyl-[acyl-carrier protein]:malonyl-[acyl-carrier-protein]","bigg_id":"R04957","reversibility":false,"label_x":5406.230539936434,"label_y":7268.898330986696,"gene_reaction_rule":"SMU_1739","genes":[{"name":"","bigg_id":"SMU_1739"}],"metabolites":[{"bigg_id":"C00011[c]","coefficient":1},{"bigg_id":"C00080[c]","coefficient":-1},{"bigg_id":"C00229[c]","coefficient":1},{"bigg_id":"C01209[c]","coefficient":-1},{"bigg_id":"C05749[c]","coefficient":-1},{"bigg_id":"C05750[c]","coefficient":1}],"segments":{"2908":{"from_node_id":"2956","to_node_id":"2957","b1":null,"b2":null},"2909":{"from_node_id":"2958","to_node_id":"2957","b1":null,"b2":null},"2910":{"from_node_id":"2958","to_node_id":"2959","b1":{"x":5537.192942280184,"y":7345.806534111696},"b2":{"x":5554.412180561434,"y":7363.715713799196}},"2911":{"from_node_id":"2956","to_node_id":"2960","b1":{"x":5360.305246967684,"y":7272.988174736696},"b2":{"x":5359.543039936434,"y":7255.986709892946}},"2912":{"from_node_id":"2958","to_node_id":"2961","b1":{"x":5511.258371967684,"y":7373.736709892946},"b2":{"x":5497.554758686434,"y":7391.737198174196}},"2913":{"from_node_id":"2956","to_node_id":"2927","b1":{"x":5354.319895405184,"y":7235.581924736696},"b2":{"x":5259.293772358309,"y":6955.828018486696}},"2914":{"from_node_id":"2956","to_node_id":"2955","b1":{"x":5181.761301655184,"y":7247.552139580446},"b2":{"x":5322.025950092684,"y":8461.014541924196}},"2915":{"from_node_id":"2958","to_node_id":"2963","b1":{"x":5529.202707905184,"y":7380.719620049196},"b2":{"x":5600.411203998934,"y":7453.536026299196}}}},"445":{"name":"(3R)-3-Hydroxyoctanoyl-[acyl-carrier-protein]:NADP+ oxidoreductase","bigg_id":"R04536","reversibility":false,"label_x":5638.251047748934,"label_y":7756.232315361696,"gene_reaction_rule":"SMU_1740","genes":[{"name":"","bigg_id":"SMU_1740"}],"metabolites":[{"bigg_id":"C00005[c]","coefficient":-1},{"bigg_id":"C00006[c]","coefficient":1},{"bigg_id":"C00080[c]","coefficient":-1},{"bigg_id":"C04620[c]","coefficient":1},{"bigg_id":"C05750[c]","coefficient":-1}],"segments":{"2916":{"from_node_id":"2964","to_node_id":"2965","b1":null,"b2":null},"2917":{"from_node_id":"2966","to_node_id":"2965","b1":null,"b2":null},"2918":{"from_node_id":"2964","to_node_id":"2967","b1":{"x":5623.251047748934,"y":7680.232315361696},"b2":{"x":5641.251047748934,"y":7674.982315361696}},"2919":{"from_node_id":"2966","to_node_id":"2968","b1":{"x":5623.251047748934,"y":7808.232315361696},"b2":{"x":5634.219309467684,"y":7861.484756767946}},"2920":{"from_node_id":"2964","to_node_id":"2969","b1":{"x":5623.251047748934,"y":7680.232315361696},"b2":{"x":5605.251047748934,"y":7674.982315361696}},"2921":{"from_node_id":"2966","to_node_id":"2970","b1":{"x":5623.251047748934,"y":7812.232315361696},"b2":{"x":5625.190989155184,"y":7914.192764580446}},"2922":{"from_node_id":"2964","to_node_id":"2963","b1":{"x":5623.251047748934,"y":7684.232315361696},"b2":{"x":5623.251047748934,"y":7610.041885674196}}}},"446":{"name":"(3R)-3-Hydroxybutanoyl-[acyl-carrier-protein] hydro-lyase","bigg_id":"R04537","reversibility":false,"label_x":5641.999582905184,"label_y":8178.805069267946,"gene_reaction_rule":"SMU_1737","genes":[{"name":"","bigg_id":"SMU_1737"}],"metabolites":[{"bigg_id":"C00001[c]","coefficient":1},{"bigg_id":"C04620[c]","coefficient":-1},{"bigg_id":"C05751[c]","coefficient":1}],"segments":{"2923":{"from_node_id":"2971","to_node_id":"2972","b1":null,"b2":null},"2924":{"from_node_id":"2973","to_node_id":"2972","b1":null,"b2":null},"2925":{"from_node_id":"2973","to_node_id":"2974","b1":{"x":5626.999582905184,"y":8234.805069267946},"b2":{"x":5608.999582905184,"y":8240.055069267946}},"2926":{"from_node_id":"2971","to_node_id":"2970","b1":{"x":5626.999582905184,"y":8106.805069267946},"b2":{"x":5626.999582905184,"y":8052.555069267946}},"2927":{"from_node_id":"2973","to_node_id":"2975","b1":{"x":5626.999582905184,"y":8230.805069267946},"b2":{"x":5626.999582905184,"y":8285.055069267946}}}},"447":{"name":"Octanoyl-[acyl-carrier protein]:malonyl-CoA","bigg_id":"R04958","reversibility":false,"label_x":5641.999582905184,"label_y":8539.771866142946,"gene_reaction_rule":"SMU_1742c","genes":[{"name":"","bigg_id":"SMU_1742c"}],"metabolites":[{"bigg_id":"C00003[c]","coefficient":1},{"bigg_id":"C00004[c]","coefficient":-1},{"bigg_id":"C00080[c]","coefficient":-1},{"bigg_id":"C05751[c]","coefficient":-1},{"bigg_id":"C05752[c]","coefficient":1}],"segments":{"2928":{"from_node_id":"2976","to_node_id":"2977","b1":null,"b2":null},"2929":{"from_node_id":"2978","to_node_id":"2977","b1":null,"b2":null},"2930":{"from_node_id":"2978","to_node_id":"2979","b1":{"x":5626.999582905184,"y":8591.771866142946},"b2":{"x":5636.969797748934,"y":8616.111709892946}},"2931":{"from_node_id":"2976","to_node_id":"2980","b1":{"x":5626.999582905184,"y":8463.771866142946},"b2":{"x":5644.999582905184,"y":8458.521866142946}},"2932":{"from_node_id":"2976","to_node_id":"2981","b1":{"x":5626.999582905184,"y":8463.771866142946},"b2":{"x":5608.999582905184,"y":8458.521866142946}},"2933":{"from_node_id":"2976","to_node_id":"2975","b1":{"x":5626.999582905184,"y":8467.771866142946},"b2":{"x":5626.999582905184,"y":8402.555069267946}},"2934":{"from_node_id":"2978","to_node_id":"2982","b1":{"x":5626.999582905184,"y":8595.771866142946},"b2":{"x":5626.945871967684,"y":8677.791397392946}}}},"449":{"name":"Octanoyl-[acyl-carrier protein]:malonyl-[acyl-carrier-protein]","bigg_id":"R04960","reversibility":false,"label_x":6194.212961811434,"label_y":7360.150772392946,"gene_reaction_rule":"SMU_1739","genes":[{"name":"","bigg_id":"SMU_1739"}],"metabolites":[{"bigg_id":"C00011[c]","coefficient":1},{"bigg_id":"C00080[c]","coefficient":-1},{"bigg_id":"C00229[c]","coefficient":1},{"bigg_id":"C01209[c]","coefficient":-1},{"bigg_id":"C05752[c]","coefficient":-1},{"bigg_id":"C05753[c]","coefficient":1}],"segments":{"2942":{"from_node_id":"2990","to_node_id":"2991","b1":null,"b2":null},"2943":{"from_node_id":"2992","to_node_id":"2991","b1":null,"b2":null},"2944":{"from_node_id":"2992","to_node_id":"2993","b1":{"x":6260.386301655184,"y":7488.840225517946},"b2":{"x":6295.531809467684,"y":7519.668350517946}},"2945":{"from_node_id":"2990","to_node_id":"2994","b1":{"x":6104.470286030184,"y":7294.521377861696},"b2":{"x":6090.251536030184,"y":7280.507217705446}},"2946":{"from_node_id":"2992","to_node_id":"2995","b1":{"x":6260.385813373934,"y":7536.672256767946},"b2":{"x":6249.691965717684,"y":7535.738174736696}},"2947":{"from_node_id":"2990","to_node_id":"2927","b1":{"x":6033.718332905184,"y":7198.857803642946},"b2":{"x":5192.398020405184,"y":6862.099014580446}},"2948":{"from_node_id":"2990","to_node_id":"2982","b1":{"x":5691.930735248934,"y":7774.837784111696},"b2":{"x":6151.878000873934,"y":8730.489639580446}},"2949":{"from_node_id":"2992","to_node_id":"2997","b1":{"x":6280.302317280184,"y":7546.637100517946},"b2":{"x":6298.677317280184,"y":7597.459854424196}}}},"450":{"name":"(3R)-3-Hydroxydecanoyl-[acyl-carrier-protein]:NADP+ oxidoreductase","bigg_id":"R04534","reversibility":false,"label_x":6336.553293842684,"label_y":7890.082413017946,"gene_reaction_rule":"SMU_1740","genes":[{"name":"","bigg_id":"SMU_1740"}],"metabolites":[{"bigg_id":"C00005[c]","coefficient":-1},{"bigg_id":"C00006[c]","coefficient":1},{"bigg_id":"C00080[c]","coefficient":-1},{"bigg_id":"C04619[c]","coefficient":1},{"bigg_id":"C05753[c]","coefficient":-1}],"segments":{"2950":{"from_node_id":"2998","to_node_id":"2999","b1":null,"b2":null},"2951":{"from_node_id":"3000","to_node_id":"2999","b1":null,"b2":null},"2952":{"from_node_id":"2998","to_node_id":"3001","b1":{"x":6321.553293842684,"y":7814.082413017946},"b2":{"x":6339.553293842684,"y":7808.832413017946}},"2953":{"from_node_id":"3000","to_node_id":"3002","b1":{"x":6321.553293842684,"y":7942.082413017946},"b2":{"x":6331.518625873934,"y":7956.472061455446}},"2954":{"from_node_id":"2998","to_node_id":"3003","b1":{"x":6321.553293842684,"y":7814.082413017946},"b2":{"x":6303.553293842684,"y":7808.832413017946}},"2955":{"from_node_id":"3000","to_node_id":"3004","b1":{"x":6321.553293842684,"y":7946.082413017946},"b2":{"x":6325.476145405184,"y":8015.108780205446}},"2956":{"from_node_id":"2998","to_node_id":"2997","b1":{"x":6321.553293842684,"y":7818.082413017946},"b2":{"x":6321.553293842684,"y":7747.888565361696}}}},"451":{"name":"(3R)-3-Hydroxybutanoyl-[acyl-carrier-protein] hydro-lyase","bigg_id":"R04535","reversibility":false,"label_x":6342.252512592684,"label_y":8271.725967705446,"gene_reaction_rule":"SMU_1737","genes":[{"name":"","bigg_id":"SMU_1737"}],"metabolites":[{"bigg_id":"C00001[c]","coefficient":1},{"bigg_id":"C04619[c]","coefficient":-1},{"bigg_id":"C05754[c]","coefficient":1}],"segments":{"2957":{"from_node_id":"3005","to_node_id":"3006","b1":null,"b2":null},"2958":{"from_node_id":"3007","to_node_id":"3006","b1":null,"b2":null},"2959":{"from_node_id":"3007","to_node_id":"3008","b1":{"x":6327.252512592684,"y":8327.725967705446},"b2":{"x":6309.252512592684,"y":8332.975967705446}},"2960":{"from_node_id":"3005","to_node_id":"3004","b1":{"x":6327.252512592684,"y":8199.725967705446},"b2":{"x":6327.252512592684,"y":8145.475967705446}},"2961":{"from_node_id":"3007","to_node_id":"3009","b1":{"x":6327.252512592684,"y":8323.725967705446},"b2":{"x":6327.252512592684,"y":8377.975967705446}}}},"452":{"name":"Decanoyl-[acyl-carrier protein]:malonyl-CoA","bigg_id":"R04961","reversibility":false,"label_x":6342.252512592684,"label_y":8621.725967705446,"gene_reaction_rule":"SMU_1742c","genes":[{"name":"","bigg_id":"SMU_1742c"}],"metabolites":[{"bigg_id":"C00003[c]","coefficient":1},{"bigg_id":"C00004[c]","coefficient":-1},{"bigg_id":"C00080[c]","coefficient":-1},{"bigg_id":"C05754[c]","coefficient":-1},{"bigg_id":"C05755[c]","coefficient":1}],"segments":{"2962":{"from_node_id":"3010","to_node_id":"3011","b1":null,"b2":null},"2963":{"from_node_id":"3012","to_node_id":"3011","b1":null,"b2":null},"2964":{"from_node_id":"3012","to_node_id":"3013","b1":{"x":6327.252512592684,"y":8673.725967705446},"b2":{"x":6335.225168842684,"y":8769.829483330446}},"2965":{"from_node_id":"3010","to_node_id":"3014","b1":{"x":6327.252512592684,"y":8545.725967705446},"b2":{"x":6345.252512592684,"y":8540.475967705446}},"2966":{"from_node_id":"3010","to_node_id":"3015","b1":{"x":6327.252512592684,"y":8545.725967705446},"b2":{"x":6309.252512592684,"y":8540.475967705446}},"2967":{"from_node_id":"3010","to_node_id":"3009","b1":{"x":6327.252512592684,"y":8549.725967705446},"b2":{"x":6327.252512592684,"y":8495.475967705446}},"2968":{"from_node_id":"3012","to_node_id":"3016","b1":{"x":6327.252512592684,"y":8677.725967705446},"b2":{"x":6329.182688373934,"y":8818.500381767946}}}},"454":{"name":"Decanoyl-[acyl-carrier protein]:malonyl-[acyl-carrier-protein]","bigg_id":"R04963","reversibility":false,"label_x":6964.086008686434,"label_y":7602.987198174196,"gene_reaction_rule":"SMU_1739","genes":[{"name":"","bigg_id":"SMU_1739"}],"metabolites":[{"bigg_id":"C00011[c]","coefficient":1},{"bigg_id":"C00080[c]","coefficient":-1},{"bigg_id":"C00229[c]","coefficient":1},{"bigg_id":"C01209[c]","coefficient":-1},{"bigg_id":"C05755[c]","coefficient":-1},{"bigg_id":"C05756[c]","coefficient":1}],"segments":{"2976":{"from_node_id":"3024","to_node_id":"3025","b1":null,"b2":null},"2977":{"from_node_id":"3026","to_node_id":"3025","b1":null,"b2":null},"2978":{"from_node_id":"3026","to_node_id":"3027","b1":{"x":7038.253000873934,"y":7798.364151299196},"b2":{"x":7063.422922748934,"y":7808.252334892946}},"2979":{"from_node_id":"3024","to_node_id":"3028","b1":{"x":6878.365793842684,"y":7573.266495049196},"b2":{"x":6817.339426655184,"y":7587.139053642946}},"2980":{"from_node_id":"3026","to_node_id":"3029","b1":{"x":7064.149485248934,"y":7822.267959892946},"b2":{"x":7023.583567280184,"y":7842.260147392946}},"2981":{"from_node_id":"3024","to_node_id":"2927","b1":{"x":6878.365793842684,"y":7573.266495049196},"b2":{"x":6266.546702045809,"y":6845.255752861696}},"2982":{"from_node_id":"3024","to_node_id":"3016","b1":{"x":6422.210032123934,"y":7639.003311455446},"b2":{"x":6851.854563373934,"y":8862.224991142946}},"2983":{"from_node_id":"3026","to_node_id":"3031","b1":{"x":7062.142161030184,"y":7830.236221611696},"b2":{"x":7070.575266498934,"y":7889.996963799196}}}},"455":{"name":"decenoyl-[acyl-carrier-protein] delta2-trans-delta3-cis-isomerase","bigg_id":"R07639","reversibility":true,"label_x":5918.895578998934,"label_y":8805.293350517946,"gene_reaction_rule":"SMU_1746c","genes":[{"name":"","bigg_id":"SMU_1746c"}],"metabolites":[{"bigg_id":"C04180[c]","coefficient":1},{"bigg_id":"C05754[c]","coefficient":-1}],"segments":{"2984":{"from_node_id":"3032","to_node_id":"3033","b1":null,"b2":null},"2985":{"from_node_id":"3034","to_node_id":"3033","b1":null,"b2":null},"2986":{"from_node_id":"3034","to_node_id":"3035","b1":{"x":6052.385325092684,"y":8726.708389580446},"b2":{"x":6041.981516498934,"y":9048.581436455446}},"2987":{"from_node_id":"3032","to_node_id":"3009","b1":{"x":6082.713450092684,"y":8412.810928642946},"b2":{"x":6268.502512592684,"y":8436.725967705446}}}},"456":{"name":"(3R)-3-Hydroxydodecanoyl-[acyl-carrier-protein]:NADP+ oxidoreductase","bigg_id":"R04964","reversibility":false,"label_x":7116.437082905184,"label_y":8171.610245049196,"gene_reaction_rule":"SMU_1740","genes":[{"name":"","bigg_id":"SMU_1740"}],"metabolites":[{"bigg_id":"C00005[c]","coefficient":-1},{"bigg_id":"C00006[c]","coefficient":1},{"bigg_id":"C00080[c]","coefficient":-1},{"bigg_id":"C05756[c]","coefficient":-1},{"bigg_id":"C05757[c]","coefficient":1}],"segments":{"2988":{"from_node_id":"3036","to_node_id":"3037","b1":null,"b2":null},"2989":{"from_node_id":"3038","to_node_id":"3037","b1":null,"b2":null},"2990":{"from_node_id":"3036","to_node_id":"3039","b1":{"x":7101.437082905184,"y":8095.610245049196},"b2":{"x":7119.437082905184,"y":8090.360245049196}},"2991":{"from_node_id":"3038","to_node_id":"3040","b1":{"x":7101.437082905184,"y":8227.610245049196},"b2":{"x":7083.437082905184,"y":8232.860245049196}},"2992":{"from_node_id":"3036","to_node_id":"3041","b1":{"x":7101.437082905184,"y":8095.610245049196},"b2":{"x":7083.437082905184,"y":8090.360245049196}},"2993":{"from_node_id":"3036","to_node_id":"3031","b1":{"x":7101.437082905184,"y":8099.610245049196},"b2":{"x":7101.437082905184,"y":8045.360245049196}},"2994":{"from_node_id":"3038","to_node_id":"3042","b1":{"x":7101.437082905184,"y":8223.610245049196},"b2":{"x":7101.437082905184,"y":8277.860245049196}}}},"457":{"name":"(3R)-3-Hydroxybutanoyl-[acyl-carrier-protein] hydro-lyase","bigg_id":"R04965","reversibility":false,"label_x":7116.437082905184,"label_y":8521.610245049196,"gene_reaction_rule":"SMU_1737","genes":[{"name":"","bigg_id":"SMU_1737"}],"metabolites":[{"bigg_id":"C00001[c]","coefficient":1},{"bigg_id":"C05757[c]","coefficient":-1},{"bigg_id":"C05758[c]","coefficient":1}],"segments":{"2995":{"from_node_id":"3043","to_node_id":"3044","b1":null,"b2":null},"2996":{"from_node_id":"3045","to_node_id":"3044","b1":null,"b2":null},"2997":{"from_node_id":"3045","to_node_id":"3046","b1":{"x":7101.437082905184,"y":8577.610245049196},"b2":{"x":7083.437082905184,"y":8582.860245049196}},"2998":{"from_node_id":"3043","to_node_id":"3042","b1":{"x":7101.437082905184,"y":8449.610245049196},"b2":{"x":7101.437082905184,"y":8395.360245049196}},"2999":{"from_node_id":"3045","to_node_id":"3047","b1":{"x":7101.437082905184,"y":8573.610245049196},"b2":{"x":7101.437082905184,"y":8657.725479424196}}}},"458":{"name":"Dodecanoyl-[acyl-carrier protein]:malonyl-CoA","bigg_id":"R04724","reversibility":false,"label_x":7116.437082905184,"label_y":8901.475479424196,"gene_reaction_rule":"SMU_1742c","genes":[{"name":"","bigg_id":"SMU_1742c"}],"metabolites":[{"bigg_id":"C00003[c]","coefficient":1},{"bigg_id":"C00004[c]","coefficient":-1},{"bigg_id":"C00080[c]","coefficient":-1},{"bigg_id":"C05223[c]","coefficient":1},{"bigg_id":"C05758[c]","coefficient":-1}],"segments":{"3000":{"from_node_id":"3048","to_node_id":"3049","b1":null,"b2":null},"3001":{"from_node_id":"3050","to_node_id":"3049","b1":null,"b2":null},"3002":{"from_node_id":"3050","to_node_id":"3051","b1":{"x":7101.437082905184,"y":8957.475479424196},"b2":{"x":7083.437082905184,"y":8962.725479424196}},"3003":{"from_node_id":"3048","to_node_id":"3052","b1":{"x":7101.437082905184,"y":8825.475479424196},"b2":{"x":7119.437082905184,"y":8820.225479424196}},"3004":{"from_node_id":"3048","to_node_id":"3053","b1":{"x":7101.437082905184,"y":8825.475479424196},"b2":{"x":7083.437082905184,"y":8820.225479424196}},"3005":{"from_node_id":"3050","to_node_id":"3054","b1":{"x":7101.437082905184,"y":8953.475479424196},"b2":{"x":7101.437082905184,"y":9061.482315361696}},"3006":{"from_node_id":"3048","to_node_id":"3047","b1":{"x":7101.437082905184,"y":8829.475479424196},"b2":{"x":7101.437082905184,"y":8775.225479424196}}}},"459":{"name":"Dodecanoyl-[acyl-carrier-protein] hydrolase","bigg_id":"R04014","reversibility":false,"label_x":7118.428293842684,"label_y":9331.115127861696,"gene_reaction_rule":"SMU_1417c","genes":[{"name":"","bigg_id":"SMU_1417c"}],"metabolites":[{"bigg_id":"C00001[c]","coefficient":-1},{"bigg_id":"C00080[c]","coefficient":1},{"bigg_id":"C00229[c]","coefficient":1},{"bigg_id":"C02679[c]","coefficient":1},{"bigg_id":"C05223[c]","coefficient":-1}],"segments":{"3007":{"from_node_id":"3055","to_node_id":"3056","b1":null,"b2":null},"3008":{"from_node_id":"3057","to_node_id":"3056","b1":null,"b2":null},"3009":{"from_node_id":"3055","to_node_id":"3058","b1":{"x":7103.428293842684,"y":9265.070205986696},"b2":{"x":7085.428293842684,"y":9259.820205986696}},"3010":{"from_node_id":"3057","to_node_id":"3059","b1":{"x":7103.428293842684,"y":9397.070205986696},"b2":{"x":7115.456125873934,"y":9410.284073174196}},"3011":{"from_node_id":"3057","to_node_id":"3060","b1":{"x":7103.428293842684,"y":9397.070205986696},"b2":{"x":7085.428293842684,"y":9402.320205986696}},"3012":{"from_node_id":"3057","to_node_id":"3061","b1":{"x":7103.428293842684,"y":9393.070205986696},"b2":{"x":7103.428293842684,"y":9473.203018486696}},"3013":{"from_node_id":"3055","to_node_id":"3054","b1":{"x":7103.428293842684,"y":9269.070205986696},"b2":{"x":7101.437082905184,"y":9178.982315361696}}}},"460":{"name":"dodecanoyl-[acyl-carrier-protein]:malonyl-[acyl-carrier-protein]","bigg_id":"R04726","reversibility":false,"label_x":7628.478586811434,"label_y":7701.614639580446,"gene_reaction_rule":"SMU_1739","genes":[{"name":"","bigg_id":"SMU_1739"}],"metabolites":[{"bigg_id":"C00011[c]","coefficient":1},{"bigg_id":"C00080[c]","coefficient":-1},{"bigg_id":"C00229[c]","coefficient":1},{"bigg_id":"C01209[c]","coefficient":-1},{"bigg_id":"C05223[c]","coefficient":-1},{"bigg_id":"C05759[c]","coefficient":1}],"segments":{"3014":{"from_node_id":"3062","to_node_id":"3063","b1":null,"b2":null},"3015":{"from_node_id":"3064","to_node_id":"3063","b1":null,"b2":null},"3016":{"from_node_id":"3064","to_node_id":"3065","b1":{"x":7736.518625873934,"y":7849.075577080446},"b2":{"x":7767.638743061434,"y":7874.856827080446}},"3017":{"from_node_id":"3062","to_node_id":"3066","b1":{"x":7570.688059467684,"y":7656.043838799196},"b2":{"x":7539.567453998934,"y":7664.909073174196}},"3018":{"from_node_id":"3064","to_node_id":"3067","b1":{"x":7740.498118061434,"y":7853.056045830446},"b2":{"x":7722.863352436434,"y":7887.971573174196}},"3019":{"from_node_id":"3062","to_node_id":"2927","b1":{"x":7572.678293842684,"y":7605.298233330446},"b2":{"x":6726.639719623934,"y":6808.381729424196}},"3020":{"from_node_id":"3062","to_node_id":"3054","b1":{"x":7270.213938373934,"y":7659.029190361696},"b2":{"x":7637.793528217684,"y":9251.574112236696}},"3021":{"from_node_id":"3064","to_node_id":"3069","b1":{"x":7734.508371967684,"y":7833.156143486696},"b2":{"x":7782.788645405184,"y":7974.447647392946}}}},"461":{"name":"(3R)-3-Hydroxytetradecanoyl-[acyl-carrier-protein]:NADP+","bigg_id":"R04566","reversibility":false,"label_x":7846.587961811434,"label_y":8312.680069267946,"gene_reaction_rule":"SMU_1740","genes":[{"name":"","bigg_id":"SMU_1740"}],"metabolites":[{"bigg_id":"C00005[c]","coefficient":-1},{"bigg_id":"C00006[c]","coefficient":1},{"bigg_id":"C00080[c]","coefficient":-1},{"bigg_id":"C04688[c]","coefficient":1},{"bigg_id":"C05759[c]","coefficient":-1}],"segments":{"3022":{"from_node_id":"3070","to_node_id":"3071","b1":null,"b2":null},"3023":{"from_node_id":"3072","to_node_id":"3071","b1":null,"b2":null},"3024":{"from_node_id":"3070","to_node_id":"3073","b1":{"x":7831.587961811434,"y":8236.680069267946},"b2":{"x":7849.587961811434,"y":8231.430069267946}},"3025":{"from_node_id":"3072","to_node_id":"3074","b1":{"x":7831.587961811434,"y":8368.680069267946},"b2":{"x":7813.587961811434,"y":8373.930069267946}},"3026":{"from_node_id":"3070","to_node_id":"3075","b1":{"x":7831.587961811434,"y":8236.680069267946},"b2":{"x":7813.587961811434,"y":8231.430069267946}},"3027":{"from_node_id":"3072","to_node_id":"3076","b1":{"x":7831.587961811434,"y":8364.680069267946},"b2":{"x":7831.587961811434,"y":8478.630264580446}},"3028":{"from_node_id":"3070","to_node_id":"3069","b1":{"x":7831.587961811434,"y":8240.680069267946},"b2":{"x":7827.607981342684,"y":8128.719131767946}}}},"462":{"name":"(3R)-3-Hydroxypalmitoyl-[acyl-carrier-protein] hydro-lyase","bigg_id":"R04568","reversibility":false,"label_x":7846.587961811434,"label_y":8722.380264580446,"gene_reaction_rule":"SMU_1737","genes":[{"name":"","bigg_id":"SMU_1737"}],"metabolites":[{"bigg_id":"C00001[c]","coefficient":1},{"bigg_id":"C04688[c]","coefficient":-1},{"bigg_id":"C05760[c]","coefficient":1}],"segments":{"3029":{"from_node_id":"3077","to_node_id":"3078","b1":null,"b2":null},"3030":{"from_node_id":"3079","to_node_id":"3078","b1":null,"b2":null},"3031":{"from_node_id":"3079","to_node_id":"3080","b1":{"x":7831.587961811434,"y":8778.380264580446},"b2":{"x":7813.587961811434,"y":8783.630264580446}},"3032":{"from_node_id":"3077","to_node_id":"3076","b1":{"x":7831.587961811434,"y":8650.380264580446},"b2":{"x":7831.587961811434,"y":8596.130264580446}},"3033":{"from_node_id":"3079","to_node_id":"3081","b1":{"x":7831.587961811434,"y":8774.380264580446},"b2":{"x":7833.578196186434,"y":8914.201553642946}}}},"463":{"name":"Tetradecanoyl-[acyl-carrier protein]:malonyl-CoA","bigg_id":"R04966","reversibility":false,"label_x":7848.578196186434,"label_y":9198.747452080446,"gene_reaction_rule":"SMU_1742c","genes":[{"name":"","bigg_id":"SMU_1742c"}],"metabolites":[{"bigg_id":"C00003[c]","coefficient":1},{"bigg_id":"C00004[c]","coefficient":-1},{"bigg_id":"C00080[c]","coefficient":-1},{"bigg_id":"C05760[c]","coefficient":-1},{"bigg_id":"C05761[c]","coefficient":1}],"segments":{"3034":{"from_node_id":"3082","to_node_id":"3083","b1":null,"b2":null},"3035":{"from_node_id":"3084","to_node_id":"3083","b1":null,"b2":null},"3036":{"from_node_id":"3084","to_node_id":"3085","b1":{"x":7833.578196186434,"y":9254.747452080446},"b2":{"x":7815.578196186434,"y":9259.997452080446}},"3037":{"from_node_id":"3082","to_node_id":"3086","b1":{"x":7833.578196186434,"y":9122.747452080446},"b2":{"x":7851.578196186434,"y":9117.497452080446}},"3038":{"from_node_id":"3082","to_node_id":"3087","b1":{"x":7833.578196186434,"y":9122.747452080446},"b2":{"x":7815.578196186434,"y":9117.497452080446}},"3039":{"from_node_id":"3082","to_node_id":"3081","b1":{"x":7833.578196186434,"y":9126.747452080446},"b2":{"x":7833.578196186434,"y":9031.701553642946}},"3040":{"from_node_id":"3084","to_node_id":"3088","b1":{"x":7833.578196186434,"y":9250.747452080446},"b2":{"x":7835.567942280184,"y":9382.608780205446}}}},"464":{"name":"Tetradecanoyl-[acyl-carrier protein]:malonyl-[acyl-carrier-protein]","bigg_id":"R04968","reversibility":false,"label_x":8643.733957905184,"label_y":7851.187393486696,"gene_reaction_rule":"SMU_1739","genes":[{"name":"","bigg_id":"SMU_1739"}],"metabolites":[{"bigg_id":"C00011[c]","coefficient":1},{"bigg_id":"C00080[c]","coefficient":-1},{"bigg_id":"C00229[c]","coefficient":1},{"bigg_id":"C01209[c]","coefficient":-1},{"bigg_id":"C05761[c]","coefficient":-1},{"bigg_id":"C05762[c]","coefficient":1}],"segments":{"3041":{"from_node_id":"3089","to_node_id":"3090","b1":null,"b2":null},"3042":{"from_node_id":"3091","to_node_id":"3090","b1":null,"b2":null},"3043":{"from_node_id":"3091","to_node_id":"3092","b1":{"x":8773.628489155184,"y":8075.798233330446},"b2":{"x":8812.624582905184,"y":8083.604385674196}},"3044":{"from_node_id":"3089","to_node_id":"3093","b1":{"x":8544.361887592684,"y":7782.009170830446},"b2":{"x":8488.469309467684,"y":7787.841690361696}},"3045":{"from_node_id":"3091","to_node_id":"3094","b1":{"x":8773.628489155184,"y":8077.783584892946},"b2":{"x":8751.088450092684,"y":8097.768448174196}},"3046":{"from_node_id":"3089","to_node_id":"2927","b1":{"x":8538.406809467684,"y":7740.322647392946},"b2":{"x":7127.163157123934,"y":6740.631729424196}},"3047":{"from_node_id":"3089","to_node_id":"3088","b1":{"x":8074.688547748934,"y":7859.465225517946},"b2":{"x":8300.081125873934,"y":9492.079483330446}},"3048":{"from_node_id":"3091","to_node_id":"3096","b1":{"x":8777.567942280184,"y":8089.693741142946},"b2":{"x":8819.907786030184,"y":8186.962784111696}}}},"465":{"name":"(3R)-3-Hydroxypalmitoyl-[acyl-carrier-protein]:NADP+ oxidoreductase","bigg_id":"R04543","reversibility":false,"label_x":8828.151926655184,"label_y":8481.141006767946,"gene_reaction_rule":"SMU_1740","genes":[{"name":"","bigg_id":"SMU_1740"}],"metabolites":[{"bigg_id":"C00005[c]","coefficient":-1},{"bigg_id":"C00006[c]","coefficient":1},{"bigg_id":"C00080[c]","coefficient":-1},{"bigg_id":"C04633[c]","coefficient":1},{"bigg_id":"C05762[c]","coefficient":-1}],"segments":{"3049":{"from_node_id":"3097","to_node_id":"3098","b1":null,"b2":null},"3050":{"from_node_id":"3099","to_node_id":"3098","b1":null,"b2":null},"3051":{"from_node_id":"3097","to_node_id":"3100","b1":{"x":8813.151926655184,"y":8405.141006767946},"b2":{"x":8831.151926655184,"y":8399.891006767946}},"3052":{"from_node_id":"3099","to_node_id":"3101","b1":{"x":8813.151926655184,"y":8537.141006767946},"b2":{"x":8795.151926655184,"y":8542.391006767946}},"3053":{"from_node_id":"3097","to_node_id":"3102","b1":{"x":8813.151926655184,"y":8405.141006767946},"b2":{"x":8795.151926655184,"y":8399.891006767946}},"3054":{"from_node_id":"3099","to_node_id":"3103","b1":{"x":8813.151926655184,"y":8533.141006767946},"b2":{"x":8813.151926655184,"y":8587.391006767946}},"3055":{"from_node_id":"3097","to_node_id":"3096","b1":{"x":8813.151926655184,"y":8409.141006767946},"b2":{"x":8813.151926655184,"y":8354.891006767946}}}},"466":{"name":"(3R)-3-Hydroxypalmitoyl-[acyl-carrier-protein] hydro-lyase","bigg_id":"R04544","reversibility":false,"label_x":8828.151926655184,"label_y":8831.141006767946,"gene_reaction_rule":"SMU_1737","genes":[{"name":"","bigg_id":"SMU_1737"}],"metabolites":[{"bigg_id":"C00001[c]","coefficient":1},{"bigg_id":"C04633[c]","coefficient":-1},{"bigg_id":"C05763[c]","coefficient":1}],"segments":{"3056":{"from_node_id":"3104","to_node_id":"3105","b1":null,"b2":null},"3057":{"from_node_id":"3106","to_node_id":"3105","b1":null,"b2":null},"3058":{"from_node_id":"3106","to_node_id":"3107","b1":{"x":8813.151926655184,"y":8887.141006767946},"b2":{"x":8795.151926655184,"y":8892.391006767946}},"3059":{"from_node_id":"3104","to_node_id":"3103","b1":{"x":8813.151926655184,"y":8759.141006767946},"b2":{"x":8813.151926655184,"y":8704.891006767946}},"3060":{"from_node_id":"3106","to_node_id":"3108","b1":{"x":8813.151926655184,"y":8883.141006767946},"b2":{"x":8815.137278217684,"y":9000.912491142946}}}},"467":{"name":"Hexadecanoyl-[acyl-carrier protein]:malonyl-CoA","bigg_id":"R04969","reversibility":false,"label_x":8830.137278217684,"label_y":9251.609756767946,"gene_reaction_rule":"SMU_1742c","genes":[{"name":"","bigg_id":"SMU_1742c"}],"metabolites":[{"bigg_id":"C00003[c]","coefficient":1},{"bigg_id":"C00004[c]","coefficient":-1},{"bigg_id":"C00080[c]","coefficient":-1},{"bigg_id":"C05763[c]","coefficient":-1},{"bigg_id":"C05764[c]","coefficient":1}],"segments":{"3061":{"from_node_id":"3109","to_node_id":"3110","b1":null,"b2":null},"3062":{"from_node_id":"3111","to_node_id":"3110","b1":null,"b2":null},"3063":{"from_node_id":"3111","to_node_id":"3112","b1":{"x":8814.145090717684,"y":9339.370498955446},"b2":{"x":8796.145090717684,"y":9344.620498955446}},"3064":{"from_node_id":"3109","to_node_id":"3113","b1":{"x":8815.137278217684,"y":9168.662491142946},"b2":{"x":8833.137278217684,"y":9163.412491142946}},"3065":{"from_node_id":"3109","to_node_id":"3114","b1":{"x":8815.137278217684,"y":9168.662491142946},"b2":{"x":8797.137278217684,"y":9163.412491142946}},"3066":{"from_node_id":"3109","to_node_id":"3108","b1":{"x":8815.137278217684,"y":9172.662491142946},"b2":{"x":8815.137278217684,"y":9118.412491142946}},"3067":{"from_node_id":"3111","to_node_id":"3115","b1":{"x":8814.145090717684,"y":9335.370498955446},"b2":{"x":8814.145090717684,"y":9419.395889580446}}}},"468":{"name":"3oxoacyl-acp synthase (c18:0)","bigg_id":"R07762","reversibility":false,"label_x":9615.696848530184,"label_y":7906.408584892946,"gene_reaction_rule":"SMU_1739","genes":[{"name":"","bigg_id":"SMU_1739"}],"metabolites":[{"bigg_id":"C00011[c]","coefficient":1},{"bigg_id":"C00080[c]","coefficient":-1},{"bigg_id":"C00229[c]","coefficient":1},{"bigg_id":"C01209[c]","coefficient":-1},{"bigg_id":"C05764[c]","coefficient":-1},{"bigg_id":"C16219[c]","coefficient":1}],"segments":{"3068":{"from_node_id":"3116","to_node_id":"3117","b1":null,"b2":null},"3069":{"from_node_id":"3118","to_node_id":"3117","b1":null,"b2":null},"3070":{"from_node_id":"3118","to_node_id":"3119","b1":{"x":9721.781809467684,"y":8068.367569267946},"b2":{"x":9750.828684467684,"y":8092.011612236696}},"3071":{"from_node_id":"3116","to_node_id":"3120","b1":{"x":9518.390207905184,"y":7833.372940361696},"b2":{"x":9465.546457905184,"y":7839.170303642946}},"3072":{"from_node_id":"3118","to_node_id":"3121","b1":{"x":9711.866770405184,"y":8096.130752861696},"b2":{"x":9713.149973530184,"y":8108.181045830446}},"3073":{"from_node_id":"3116","to_node_id":"2927","b1":{"x":9503.517161030184,"y":7782.804580986696},"b2":{"x":8588.035715717684,"y":6645.166885674196}},"3074":{"from_node_id":"3116","to_node_id":"3115","b1":{"x":9174.358957905184,"y":7974.666885674196},"b2":{"x":9283.392161030184,"y":9545.074600517946}},"3075":{"from_node_id":"3118","to_node_id":"3123","b1":{"x":9731.661692280184,"y":8091.173233330446},"b2":{"x":9752.201731342684,"y":8231.971573174196}}}},"469":{"name":"3oxoacyl-acp reductase (c18:0)","bigg_id":"R07763","reversibility":false,"label_x":9772.407786030184,"label_y":8468.531631767946,"gene_reaction_rule":"SMU_1740","genes":[{"name":"","bigg_id":"SMU_1740"}],"metabolites":[{"bigg_id":"C00005[c]","coefficient":-1},{"bigg_id":"C00006[c]","coefficient":1},{"bigg_id":"C00080[c]","coefficient":-1},{"bigg_id":"C16219[c]","coefficient":-1},{"bigg_id":"C16220[c]","coefficient":1}],"segments":{"3076":{"from_node_id":"3124","to_node_id":"3125","b1":null,"b2":null},"3077":{"from_node_id":"3126","to_node_id":"3125","b1":null,"b2":null},"3078":{"from_node_id":"3124","to_node_id":"3127","b1":{"x":9757.407786030184,"y":8392.531631767946},"b2":{"x":9775.407786030184,"y":8387.281631767946}},"3079":{"from_node_id":"3126","to_node_id":"3128","b1":{"x":9757.407786030184,"y":8524.531631767946},"b2":{"x":9739.407786030184,"y":8529.781631767946}},"3080":{"from_node_id":"3124","to_node_id":"3129","b1":{"x":9757.407786030184,"y":8392.531631767946},"b2":{"x":9739.407786030184,"y":8387.281631767946}},"3081":{"from_node_id":"3124","to_node_id":"3123","b1":{"x":9757.407786030184,"y":8396.531631767946},"b2":{"x":9757.407786030184,"y":8342.281631767946}},"3082":{"from_node_id":"3126","to_node_id":"3130","b1":{"x":9757.407786030184,"y":8520.531631767946},"b2":{"x":9757.407786030184,"y":8574.781631767946}}}},"470":{"name":"3hydroxyacyl-acp dehydratase (c18:0)","bigg_id":"R07764","reversibility":false,"label_x":9772.407786030184,"label_y":8818.531631767946,"gene_reaction_rule":"SMU_1737","genes":[{"name":"","bigg_id":"SMU_1737"}],"metabolites":[{"bigg_id":"C00001[c]","coefficient":1},{"bigg_id":"C16220[c]","coefficient":-1},{"bigg_id":"C16221[c]","coefficient":1}],"segments":{"3083":{"from_node_id":"3131","to_node_id":"3132","b1":null,"b2":null},"3084":{"from_node_id":"3133","to_node_id":"3132","b1":null,"b2":null},"3085":{"from_node_id":"3133","to_node_id":"3134","b1":{"x":9757.407786030184,"y":8874.531631767946},"b2":{"x":9739.407786030184,"y":8879.781631767946}},"3086":{"from_node_id":"3131","to_node_id":"3130","b1":{"x":9757.407786030184,"y":8746.531631767946},"b2":{"x":9757.407786030184,"y":8692.281631767946}},"3087":{"from_node_id":"3133","to_node_id":"3135","b1":{"x":9757.407786030184,"y":8870.531631767946},"b2":{"x":9761.373606342684,"y":8974.358780205446}}}},"471":{"name":"rxn07579","bigg_id":"R07765","reversibility":false,"label_x":9776.373606342684,"label_y":9261.736709892946,"gene_reaction_rule":"SMU_1742c","genes":[{"name":"","bigg_id":"SMU_1742c"}],"metabolites":[{"bigg_id":"C00003[c]","coefficient":1},{"bigg_id":"C00004[c]","coefficient":-1},{"bigg_id":"C00080[c]","coefficient":-1},{"bigg_id":"C04088[c]","coefficient":1},{"bigg_id":"C16221[c]","coefficient":-1}],"segments":{"3088":{"from_node_id":"3136","to_node_id":"3137","b1":null,"b2":null},"3089":{"from_node_id":"3138","to_node_id":"3137","b1":null,"b2":null},"3090":{"from_node_id":"3138","to_node_id":"3139","b1":{"x":9761.373606342684,"y":9317.736709892946},"b2":{"x":9743.373606342684,"y":9322.986709892946}},"3091":{"from_node_id":"3136","to_node_id":"3140","b1":{"x":9761.373606342684,"y":9185.736709892946},"b2":{"x":9779.373606342684,"y":9180.486709892946}},"3092":{"from_node_id":"3136","to_node_id":"3141","b1":{"x":9761.373606342684,"y":9185.736709892946},"b2":{"x":9743.373606342684,"y":9180.486709892946}},"3093":{"from_node_id":"3138","to_node_id":"3142","b1":{"x":9761.373606342684,"y":9313.736709892946},"b2":{"x":9761.373606342684,"y":9427.478897392946}},"3094":{"from_node_id":"3136","to_node_id":"3135","b1":{"x":9761.373606342684,"y":9189.736709892946},"b2":{"x":9761.373606342684,"y":9091.858780205446}}}},"474":{"name":"ATP:sulfate adenylyltransferase","bigg_id":"R00529","reversibility":true,"label_x":-327.80059814453125,"label_y":3595.2333984375,"gene_reaction_rule":"SMU_Gap6","genes":[{"name":"","bigg_id":"SMU_Gap6"}],"metabolites":[{"bigg_id":"C00002[c]","coefficient":-1},{"bigg_id":"C00013[c]","coefficient":1},{"bigg_id":"C00059[c]","coefficient":-1},{"bigg_id":"C00224[c]","coefficient":1}],"segments":{"3113":{"from_node_id":"3163","to_node_id":"3164","b1":null,"b2":null},"3114":{"from_node_id":"3165","to_node_id":"3164","b1":null,"b2":null},"3115":{"from_node_id":"3163","to_node_id":"3166","b1":{"x":-210.80059814453125,"y":3517.2333984375},"b2":{"x":-228.80059814453125,"y":3511.9833984375}},"3116":{"from_node_id":"3165","to_node_id":"3167","b1":{"x":-210.80059814453122,"y":3649.2333984375},"b2":{"x":-228.80059814453125,"y":3654.4833984375}},"3117":{"from_node_id":"3163","to_node_id":"3160","b1":{"x":-210.80059814453125,"y":3521.2333984375},"b2":{"x":-210.80059814453125,"y":3466.9833984375}},"3118":{"from_node_id":"3165","to_node_id":"3168","b1":{"x":-210.80059814453122,"y":3645.2333984375},"b2":{"x":-210.80059814453125,"y":3699.4833984375}}}},"475":{"name":"ATP:adenylylsulfate 3'-phosphotransferase","bigg_id":"R00509","reversibility":false,"label_x":-337.80059814453125,"label_y":3945.2333984375,"gene_reaction_rule":"SMU_Gap7","genes":[{"name":"","bigg_id":"SMU_Gap7"}],"metabolites":[{"bigg_id":"C00002[c]","coefficient":-1},{"bigg_id":"C00008[c]","coefficient":1},{"bigg_id":"C00053[c]","coefficient":1},{"bigg_id":"C00080[c]","coefficient":1},{"bigg_id":"C00224[c]","coefficient":-1}],"segments":{"3119":{"from_node_id":"3169","to_node_id":"3170","b1":null,"b2":null},"3120":{"from_node_id":"3171","to_node_id":"3170","b1":null,"b2":null},"3121":{"from_node_id":"3169","to_node_id":"3172","b1":{"x":-210.80059814453125,"y":3867.2333984375},"b2":{"x":-228.80059814453125,"y":3861.9833984375}},"3122":{"from_node_id":"3171","to_node_id":"3173","b1":{"x":-210.80059814453122,"y":3995.2333984375},"b2":{"x":-206.80859375,"y":4021.53955078125}},"3123":{"from_node_id":"3171","to_node_id":"3174","b1":{"x":-210.80059814453122,"y":3999.2333984375},"b2":{"x":-210.76470947265625,"y":4062.367431640625}},"3124":{"from_node_id":"3171","to_node_id":"3175","b1":{"x":-210.80059814453122,"y":3999.2333984375},"b2":{"x":-212.83258056640625,"y":4026.43896484375}},"3125":{"from_node_id":"3169","to_node_id":"3168","b1":{"x":-210.80059814453125,"y":3871.2333984375},"b2":{"x":-210.80059814453125,"y":3816.9833984375}}}},"476":{"name":"adenosine 3',5'-bisphosphate,sulfite:oxidized-thioredoxin oxidoreductase (3'-phosphoadenosine-5'-phosphosulfate -forming)","bigg_id":"R02021","reversibility":true,"label_x":-335.640869140625,"label_y":4305.049560546875,"gene_reaction_rule":"SMU_Gap8","genes":[{"name":"","bigg_id":"SMU_Gap8"}],"metabolites":[{"bigg_id":"C00053[c]","coefficient":-1},{"bigg_id":"C00054[c]","coefficient":1},{"bigg_id":"C00080[c]","coefficient":1},{"bigg_id":"C00094[c]","coefficient":1},{"bigg_id":"C00342[c]","coefficient":-1},{"bigg_id":"C00343[c]","coefficient":1}],"segments":{"3126":{"from_node_id":"3176","to_node_id":"3177","b1":null,"b2":null},"3127":{"from_node_id":"3178","to_node_id":"3177","b1":null,"b2":null},"3128":{"from_node_id":"3176","to_node_id":"3174","b1":{"x":-210.640869140625,"y":4243.049560546875},"b2":{"x":-210.640869140625,"y":4188.799560546875}},"3129":{"from_node_id":"3178","to_node_id":"3179","b1":{"x":-210.64086914062497,"y":4367.049560546875},"b2":{"x":-254.74468994140625,"y":4381.379638671875}},"3130":{"from_node_id":"3178","to_node_id":"3180","b1":{"x":-210.64086914062497,"y":4371.049560546875},"b2":{"x":-220.6329345703125,"y":4392.251708984375}},"3131":{"from_node_id":"3178","to_node_id":"3181","b1":{"x":-210.64086914062497,"y":4371.049560546875},"b2":{"x":-206.684814453125,"y":4458.135986328125}},"3132":{"from_node_id":"3176","to_node_id":"3182","b1":{"x":-210.640869140625,"y":4239.049560546875},"b2":{"x":-184.640869140625,"y":4201.799560546875}},"3133":{"from_node_id":"3178","to_node_id":"3183","b1":{"x":-210.64086914062497,"y":4371.049560546875},"b2":{"x":-146.7008056640625,"y":4479.203369140625}}}},"477":{"name":"hydrogen-sulfide:NADP+ oxidoreductase","bigg_id":"R00858","reversibility":false,"label_x":-193.80462646484375,"label_y":4738.761962890625,"gene_reaction_rule":"SMU_Gap9","genes":[{"name":"","bigg_id":"SMU_Gap9"}],"metabolites":[{"bigg_id":"C00001[c]","coefficient":3},{"bigg_id":"C00005[c]","coefficient":-3},{"bigg_id":"C00006[c]","coefficient":3},{"bigg_id":"C00080[c]","coefficient":-3},{"bigg_id":"C00094[c]","coefficient":-1},{"bigg_id":"C00283[c]","coefficient":1}],"segments":{"3134":{"from_node_id":"3184","to_node_id":"3185","b1":null,"b2":null},"3135":{"from_node_id":"3186","to_node_id":"3185","b1":null,"b2":null},"3136":{"from_node_id":"3186","to_node_id":"3187","b1":{"x":-208.80462646484372,"y":4794.761962890625},"b2":{"x":-246.6927490234375,"y":4796.019775390625}},"3137":{"from_node_id":"3184","to_node_id":"3188","b1":{"x":-208.80462646484375,"y":4662.761962890625},"b2":{"x":-190.80462646484375,"y":4657.511962890625}},"3138":{"from_node_id":"3186","to_node_id":"3189","b1":{"x":-208.80462646484372,"y":4790.761962890625},"b2":{"x":-230.76055908203125,"y":4841.019775390625}},"3139":{"from_node_id":"3184","to_node_id":"3190","b1":{"x":-208.80462646484375,"y":4662.761962890625},"b2":{"x":-226.80462646484375,"y":4657.511962890625}},"3140":{"from_node_id":"3184","to_node_id":"3181","b1":{"x":-208.80462646484375,"y":4666.761962890625},"b2":{"x":-208.80462646484375,"y":4612.511962890625}},"3141":{"from_node_id":"3186","to_node_id":"3191","b1":{"x":-69.08428955078122,"y":5038.274658203125},"b2":{"x":370.00079345703125,"y":4715.181396484375}}}},"478":{"name":"O3-Acetyl-L-serine acetate-lyase (adding hydrogen sulfide)","bigg_id":"R00897","reversibility":true,"label_x":1018.9769748908102,"label_y":4476.982186853634,"gene_reaction_rule":"SMU_496","genes":[{"name":"","bigg_id":"SMU_496"}],"metabolites":[{"bigg_id":"C00033[c]","coefficient":1},{"bigg_id":"C00097[c]","coefficient":1},{"bigg_id":"C00283[c]","coefficient":-1},{"bigg_id":"C00979[c]","coefficient":-1}],"segments":{"3142":{"from_node_id":"3192","to_node_id":"3193","b1":null,"b2":null},"3143":{"from_node_id":"3194","to_node_id":"3193","b1":null,"b2":null},"3144":{"from_node_id":"3194","to_node_id":"3195","b1":{"x":1005.9729465704977,"y":4261.261972009884},"b2":{"x":1027.9648899298727,"y":4236.052011072384}},"3145":{"from_node_id":"3194","to_node_id":"3196","b1":{"x":1005.9729465704977,"y":4265.261972009884},"b2":{"x":1009.9648899298727,"y":4103.227792322384}},"3146":{"from_node_id":"3192","to_node_id":"3191","b1":{"x":1003.9769748908102,"y":4532.982186853634},"b2":{"x":814.3925022345602,"y":4608.091561853634}},"3147":{"from_node_id":"3192","to_node_id":"2235","b1":{"x":1003.9769748908102,"y":4528.982186853634},"b2":{"x":1003.9769748908102,"y":4583.232186853634}}}},"479":{"name":"dTTP:alpha-D-glucose-1-phosphate thymidylyltransferase","bigg_id":"R02328","reversibility":true,"label_x":684.168212890625,"label_y":-1239.4420776367188,"gene_reaction_rule":"SMU_1461","genes":[{"name":"","bigg_id":"SMU_1461"}],"metabolites":[{"bigg_id":"C00013[c]","coefficient":1},{"bigg_id":"C00103[c]","coefficient":-1},{"bigg_id":"C00459[c]","coefficient":-1},{"bigg_id":"C00842[c]","coefficient":1}],"segments":{"3148":{"from_node_id":"3198","to_node_id":"3199","b1":null,"b2":null},"3149":{"from_node_id":"3200","to_node_id":"3199","b1":null,"b2":null},"3150":{"from_node_id":"3200","to_node_id":"3201","b1":{"x":824.1561279296875,"y":-1201.4411010742188},"b2":{"x":829.4061279296875,"y":-1183.4411010742188}},"3151":{"from_node_id":"3198","to_node_id":"925","b1":{"x":672.168212890625,"y":-1199.4420776367188},"b2":{"x":565.9442138671875,"y":-1205.4391479492188}},"3152":{"from_node_id":"3198","to_node_id":"3202","b1":{"x":668.168212890625,"y":-1199.4420776367188},"b2":{"x":662.918212890625,"y":-1181.4420776367188}},"3153":{"from_node_id":"3200","to_node_id":"3203","b1":{"x":820.1561279296875,"y":-1201.4411010742188},"b2":{"x":874.4061279296875,"y":-1201.4411010742188}}}},"480":{"name":"dTDPglucose 4,6-hydro-lyase","bigg_id":"R06513","reversibility":false,"label_x":1038.1111450195312,"label_y":-1096.4010009765625,"gene_reaction_rule":"SMU_1457","genes":[{"name":"","bigg_id":"SMU_1457"}],"metabolites":[{"bigg_id":"C00001[c]","coefficient":1},{"bigg_id":"C00842[c]","coefficient":-1},{"bigg_id":"C11907[c]","coefficient":1}],"segments":{"3154":{"from_node_id":"3204","to_node_id":"3205","b1":null,"b2":null},"3155":{"from_node_id":"3206","to_node_id":"3205","b1":null,"b2":null},"3156":{"from_node_id":"3206","to_node_id":"3207","b1":{"x":1284.9802856445312,"y":-1044.3989868164062},"b2":{"x":1244.9915161132812,"y":-1013.1619873046875}},"3157":{"from_node_id":"3204","to_node_id":"3203","b1":{"x":1063.0913696289062,"y":-1202.384033203125},"b2":{"x":993.1260986328125,"y":-1178.6731567382812}},"3158":{"from_node_id":"3206","to_node_id":"3208","b1":{"x":1270.9873657226562,"y":-1044.4010620117188},"b2":{"x":1296.9739379882812,"y":-980.1559448242188}}}},"481":{"name":"dTDP-4-dehydro-6-deoxy-D-glucose 3,5-epimerase","bigg_id":"R06514","reversibility":false,"label_x":1547.8562622070312,"label_y":-796.3761596679688,"gene_reaction_rule":"SMU_1460","genes":[{"name":"","bigg_id":"SMU_1460"}],"metabolites":[{"bigg_id":"C00688[c]","coefficient":1},{"bigg_id":"C11907[c]","coefficient":-1}],"segments":{"3159":{"from_node_id":"3209","to_node_id":"3210","b1":null,"b2":null},"3160":{"from_node_id":"3211","to_node_id":"3210","b1":null,"b2":null},"3161":{"from_node_id":"3211","to_node_id":"3212","b1":{"x":1532.8562622070312,"y":-738.3790893554688},"b2":{"x":1532.8562622070312,"y":-736.1030883789062}},"3162":{"from_node_id":"3209","to_node_id":"3208","b1":{"x":1532.8562622070312,"y":-874.3731079101562},"b2":{"x":1480.8823852539062,"y":-940.6170654296875}}}},"482":{"name":"dTDP-6-deoxy-L-mannose:NADP+ 4-oxidoreductase","bigg_id":"R02777","reversibility":false,"label_x":1267.8762817382812,"label_y":-717.3530883789062,"gene_reaction_rule":"SMU_824","genes":[{"name":"","bigg_id":"SMU_824"}],"metabolites":[{"bigg_id":"C00005[c]","coefficient":-1},{"bigg_id":"C00006[c]","coefficient":1},{"bigg_id":"C00080[c]","coefficient":-1},{"bigg_id":"C00688[c]","coefficient":-1},{"bigg_id":"C03319[c]","coefficient":1}],"segments":{"3163":{"from_node_id":"3213","to_node_id":"3214","b1":null,"b2":null},"3164":{"from_node_id":"3215","to_node_id":"3214","b1":null,"b2":null},"3165":{"from_node_id":"3213","to_node_id":"3216","b1":{"x":1383.8762817382812,"y":-677.3530883789062},"b2":{"x":1389.1262817382812,"y":-659.3530883789062}},"3166":{"from_node_id":"3215","to_node_id":"3217","b1":{"x":1255.8762817382812,"y":-677.3530883789062},"b2":{"x":1233.6103515625,"y":-667.3580932617188}},"3167":{"from_node_id":"3213","to_node_id":"3218","b1":{"x":1383.8762817382812,"y":-677.3530883789062},"b2":{"x":1389.1262817382812,"y":-695.3530883789062}},"3168":{"from_node_id":"3213","to_node_id":"3212","b1":{"x":1379.8762817382812,"y":-677.3530883789062},"b2":{"x":1474.1062622070312,"y":-677.3530883789062}},"3169":{"from_node_id":"3215","to_node_id":"3219","b1":{"x":1251.8762817382812,"y":-677.3530883789062},"b2":{"x":1126.6862182617188,"y":-675.3629760742188}}}},"483":{"name":"GTP 7,8-8,9-dihydrolase","bigg_id":"R00424","reversibility":false,"label_x":4296.994552161968,"label_y":-134.73144357104044,"gene_reaction_rule":"SMU_968","genes":[{"name":"","bigg_id":"SMU_968"}],"metabolites":[{"bigg_id":"C00001[c]","coefficient":-1},{"bigg_id":"C00044[c]","coefficient":-1},{"bigg_id":"C00058[c]","coefficient":1},{"bigg_id":"C00080[c]","coefficient":1},{"bigg_id":"C04895[c]","coefficient":1}],"segments":{"3170":{"from_node_id":"3220","to_node_id":"3221","b1":null,"b2":null},"3171":{"from_node_id":"3222","to_node_id":"3221","b1":null,"b2":null},"3172":{"from_node_id":"3220","to_node_id":"3223","b1":{"x":4474.932540443218,"y":-96.72949044604046},"b2":{"x":4506.156661536968,"y":-103.74047677416547}},"3173":{"from_node_id":"3220","to_node_id":"1230","b1":{"x":4470.932540443218,"y":-96.72949044604046},"b2":{"x":4635.673263099468,"y":-96.72949044604046}},"3174":{"from_node_id":"3222","to_node_id":"3224","b1":{"x":4242.033126380718,"y":-93.73242013354044},"b2":{"x":4163.451583411968,"y":-55.732420133540444}},"3175":{"from_node_id":"3222","to_node_id":"3225","b1":{"x":4242.033126380718,"y":-93.73242013354044},"b2":{"x":4236.783126380718,"y":-111.73242013354044}},"3176":{"from_node_id":"3222","to_node_id":"3226","b1":{"x":4246.033126380718,"y":-93.73242013354044},"b2":{"x":4134.840743568218,"y":-94.73144357104043}}}},"484":{"name":"2-Amino-4-hydroxy-6-(erythro-1,2,3-trihydroxypropyl)","bigg_id":"R04620","reversibility":false,"label_x":4093.0885463025934,"label_y":-369.6214582194779,"gene_reaction_rule":"SMU_Gap2","genes":[{"name":"","bigg_id":"SMU_Gap2"}],"metabolites":[{"bigg_id":"C00001[c]","coefficient":-3},{"bigg_id":"C00009[c]","coefficient":3},{"bigg_id":"C00080[c]","coefficient":3},{"bigg_id":"C04874[c]","coefficient":1},{"bigg_id":"C04895[c]","coefficient":-1}],"segments":{"3177":{"from_node_id":"3227","to_node_id":"3228","b1":null,"b2":null},"3178":{"from_node_id":"3229","to_node_id":"3228","b1":null,"b2":null},"3179":{"from_node_id":"3227","to_node_id":"3230","b1":{"x":4078.0885463025934,"y":-313.6214582194779},"b2":{"x":4096.088546302593,"y":-308.3714582194779}},"3180":{"from_node_id":"3229","to_node_id":"3231","b1":{"x":4078.0885463025934,"y":-527.5395490397905},"b2":{"x":4060.0885463025934,"y":-532.7895490397905}},"3181":{"from_node_id":"3229","to_node_id":"3232","b1":{"x":4078.0885463025934,"y":-527.5395490397905},"b2":{"x":4096.088546302593,"y":-532.7895490397905}},"3182":{"from_node_id":"3229","to_node_id":"3233","b1":{"x":4078.0885463025934,"y":-523.5395490397905},"b2":{"x":4076.0907435682184,"y":-645.721555875728}},"3183":{"from_node_id":"3227","to_node_id":"3226","b1":{"x":4078.0885463025934,"y":-317.6214582194779},"b2":{"x":4076.0907435682184,"y":-153.48144357104042}}}},"485":{"name":"2-Amino-4-hydroxy-6-(D-erythro-1,2,3-trihydroxypropyl)-7,8-","bigg_id":"R03504","reversibility":false,"label_x":4091.0907435682184,"label_y":-869.471555875728,"gene_reaction_rule":"SMU_970","genes":[{"name":"","bigg_id":"SMU_970"}],"metabolites":[{"bigg_id":"C00266[c]","coefficient":1},{"bigg_id":"C01300[c]","coefficient":1},{"bigg_id":"C04874[c]","coefficient":-1}],"segments":{"3184":{"from_node_id":"3234","to_node_id":"3235","b1":null,"b2":null},"3185":{"from_node_id":"3236","to_node_id":"3235","b1":null,"b2":null},"3186":{"from_node_id":"3236","to_node_id":"3237","b1":{"x":4076.0907435682184,"y":-945.471555875728},"b2":{"x":4094.0907435682184,"y":-950.721555875728}},"3187":{"from_node_id":"3236","to_node_id":"3238","b1":{"x":4076.0907435682184,"y":-941.471555875728},"b2":{"x":4074.0926966932184,"y":-1039.677610563228}},"3188":{"from_node_id":"3234","to_node_id":"3233","b1":{"x":4076.0907435682184,"y":-817.471555875728},"b2":{"x":4076.0907435682184,"y":-763.221555875728}}}},"486":{"name":"ATP:2-amino-4-hydroxy-6-hydroxymethyl-7,8-dihydropteridine","bigg_id":"R03503","reversibility":false,"label_x":4087.0946498182184,"label_y":-1323.3676740397905,"gene_reaction_rule":"SMU_971","genes":[{"name":"","bigg_id":"SMU_971"}],"metabolites":[{"bigg_id":"C00002[c]","coefficient":-1},{"bigg_id":"C00020[c]","coefficient":1},{"bigg_id":"C00080[c]","coefficient":1},{"bigg_id":"C01300[c]","coefficient":-1},{"bigg_id":"C04807[c]","coefficient":1}],"segments":{"3189":{"from_node_id":"3239","to_node_id":"3240","b1":null,"b2":null},"3190":{"from_node_id":"3241","to_node_id":"3240","b1":null,"b2":null},"3191":{"from_node_id":"3239","to_node_id":"3242","b1":{"x":4072.0946498182184,"y":-1267.3676740397905},"b2":{"x":4090.0946498182184,"y":-1262.1176740397905}},"3192":{"from_node_id":"3241","to_node_id":"3243","b1":{"x":4072.0946498182184,"y":-1395.3676740397905},"b2":{"x":4084.0824427869684,"y":-1403.6635724772905}},"3193":{"from_node_id":"3241","to_node_id":"3244","b1":{"x":4072.0946498182184,"y":-1399.3676740397905},"b2":{"x":4054.0946498182184,"y":-1404.6176740397905}},"3194":{"from_node_id":"3239","to_node_id":"3238","b1":{"x":4072.0946498182184,"y":-1271.3676740397905},"b2":{"x":4074.0926966932184,"y":-1157.177610563228}},"3195":{"from_node_id":"3241","to_node_id":"3245","b1":{"x":4072.0946498182184,"y":-1399.3676740397905},"b2":{"x":4069.1154017713434,"y":-1522.4997541179155}}}},"487":{"name":"(7,8-dihydropterin-6-yl)methyl diphosphate:4-aminobenzoate 2-amino-4-hydroxy-7,8-dihydropteridine-6-methenyltransferase","bigg_id":"R03067","reversibility":false,"label_x":4086.1752162244684,"label_y":-1741.2297345866655,"gene_reaction_rule":"SMU_969","genes":[{"name":"","bigg_id":"SMU_969"}],"metabolites":[{"bigg_id":"C00013[c]","coefficient":1},{"bigg_id":"C00080[c]","coefficient":1},{"bigg_id":"C00568[c]","coefficient":-1},{"bigg_id":"C00921[c]","coefficient":1},{"bigg_id":"C04807[c]","coefficient":-1}],"segments":{"3196":{"from_node_id":"3246","to_node_id":"3247","b1":null,"b2":null},"3197":{"from_node_id":"3248","to_node_id":"3247","b1":null,"b2":null},"3198":{"from_node_id":"3248","to_node_id":"3249","b1":{"x":4071.1752162244684,"y":-1817.2297345866655},"b2":{"x":4053.1752162244684,"y":-1822.4797345866655}},"3199":{"from_node_id":"3248","to_node_id":"3250","b1":{"x":4071.1752162244684,"y":-1817.2297345866655},"b2":{"x":4089.1752162244684,"y":-1822.4797345866655}},"3200":{"from_node_id":"3246","to_node_id":"3251","b1":{"x":4071.1752162244684,"y":-1685.2297345866655},"b2":{"x":4089.1752162244684,"y":-1679.9797345866655}},"3201":{"from_node_id":"3248","to_node_id":"3252","b1":{"x":4071.1752162244684,"y":-1813.2297345866655},"b2":{"x":4073.1732630994684,"y":-1939.4077131022905}},"3202":{"from_node_id":"3246","to_node_id":"3245","b1":{"x":4071.1752162244684,"y":-1689.2297345866655},"b2":{"x":4071.1752162244684,"y":-1634.9797345866655}}}},"488":{"name":"7,8-dihydropteroate:L-glutamate ligase (ADP-forming)","bigg_id":"R02237","reversibility":false,"label_x":4086.1752162244684,"label_y":-2203.1176740397905,"gene_reaction_rule":"SMU_839 or SMU_967","genes":[{"name":"","bigg_id":"SMU_839"},{"name":"","bigg_id":"SMU_967"}],"metabolites":[{"bigg_id":"C00002[c]","coefficient":-1},{"bigg_id":"C00008[c]","coefficient":1},{"bigg_id":"C00009[c]","coefficient":1},{"bigg_id":"C00025[c]","coefficient":-1},{"bigg_id":"C00080[c]","coefficient":1},{"bigg_id":"C00415[c]","coefficient":1},{"bigg_id":"C00921[c]","coefficient":-1}],"segments":{"3203":{"from_node_id":"3253","to_node_id":"3254","b1":null,"b2":null},"3204":{"from_node_id":"3255","to_node_id":"3254","b1":null,"b2":null},"3205":{"from_node_id":"3253","to_node_id":"3256","b1":{"x":4071.1752162244684,"y":-2147.1176740397905},"b2":{"x":4053.1752162244684,"y":-2141.8676740397905}},"3206":{"from_node_id":"3255","to_node_id":"3257","b1":{"x":4071.1752162244684,"y":-2279.1176740397905},"b2":{"x":4053.1752162244684,"y":-2284.3676740397905}},"3207":{"from_node_id":"3255","to_node_id":"3258","b1":{"x":4071.1752162244684,"y":-2279.1176740397905},"b2":{"x":4089.1752162244684,"y":-2284.3676740397905}},"3208":{"from_node_id":"3253","to_node_id":"3259","b1":{"x":4071.1752162244684,"y":-2147.1176740397905},"b2":{"x":4089.1752162244684,"y":-2141.8676740397905}},"3209":{"from_node_id":"3255","to_node_id":"3260","b1":{"x":4071.1752162244684,"y":-2279.1176740397905},"b2":{"x":4107.175216224468,"y":-2269.3676740397905}},"3210":{"from_node_id":"3255","to_node_id":"3261","b1":{"x":4071.1752162244684,"y":-2275.1176740397905},"b2":{"x":4069.1771693494684,"y":-2379.3176252116655}},"3211":{"from_node_id":"3253","to_node_id":"3252","b1":{"x":4071.1752162244684,"y":-2151.1176740397905},"b2":{"x":4073.1732630994684,"y":-2056.9077131022905}}}},"489":{"name":"5,6,7,8-Tetrahydrofolate:NADP+ oxidoreductase","bigg_id":"R00939","reversibility":false,"label_x":4084.1771693494684,"label_y":-2688.4392072429155,"gene_reaction_rule":"SMU_947","genes":[{"name":"","bigg_id":"SMU_947"}],"metabolites":[{"bigg_id":"C00005[c]","coefficient":-1},{"bigg_id":"C00006[c]","coefficient":1},{"bigg_id":"C00080[c]","coefficient":-1},{"bigg_id":"C00101[c]","coefficient":1},{"bigg_id":"C00415[c]","coefficient":-1}],"segments":{"3212":{"from_node_id":"3262","to_node_id":"3263","b1":null,"b2":null},"3213":{"from_node_id":"3264","to_node_id":"3263","b1":null,"b2":null},"3214":{"from_node_id":"3262","to_node_id":"3265","b1":{"x":4069.1771693494684,"y":-2632.4392072429155},"b2":{"x":4081.1471400525934,"y":-2629.1870099772905}},"3215":{"from_node_id":"3264","to_node_id":"3266","b1":{"x":4069.1771693494684,"y":-2760.4392072429155},"b2":{"x":4065.1808314588434,"y":-2812.6911603679155}},"3216":{"from_node_id":"3262","to_node_id":"3267","b1":{"x":4069.1771693494684,"y":-2632.4392072429155},"b2":{"x":4077.1871791150934,"y":-2619.1970197429155}},"3217":{"from_node_id":"3264","to_node_id":"3268","b1":{"x":4069.1771693494684,"y":-2764.4392072429155},"b2":{"x":4066.4508509900934,"y":-3008.1394025554155}},"3218":{"from_node_id":"3262","to_node_id":"3261","b1":{"x":4069.1771693494684,"y":-2636.4392072429155},"b2":{"x":4069.1771693494684,"y":-2496.8176252116655}}}},"490":{"name":"Tetrahydrofolate:L-glutamate gamma-ligase (ADP-forming)","bigg_id":"R00942","reversibility":false,"label_x":4085.5089564588434,"label_y":-3260.8354474772905,"gene_reaction_rule":"SMU_839 or SMU_967","genes":[{"name":"","bigg_id":"SMU_839"},{"name":"","bigg_id":"SMU_967"}],"metabolites":[{"bigg_id":"C00002[c]","coefficient":-1},{"bigg_id":"C00008[c]","coefficient":1},{"bigg_id":"C00009[c]","coefficient":1},{"bigg_id":"C00025[c]","coefficient":-1},{"bigg_id":"C00080[c]","coefficient":1},{"bigg_id":"C00101[c]","coefficient":-1},{"bigg_id":"C09332[c]","coefficient":1}],"segments":{"3219":{"from_node_id":"3269","to_node_id":"3270","b1":null,"b2":null},"3220":{"from_node_id":"3271","to_node_id":"3270","b1":null,"b2":null},"3221":{"from_node_id":"3269","to_node_id":"3272","b1":{"x":4070.5089564588434,"y":-3204.8354474772905},"b2":{"x":4052.5089564588434,"y":-3199.5854474772905}},"3222":{"from_node_id":"3271","to_node_id":"3273","b1":{"x":4070.5089564588434,"y":-3336.8354474772905},"b2":{"x":4052.5089564588434,"y":-3342.0854474772905}},"3223":{"from_node_id":"3271","to_node_id":"3274","b1":{"x":4070.5089564588434,"y":-3336.8354474772905},"b2":{"x":4088.5089564588434,"y":-3342.0854474772905}},"3224":{"from_node_id":"3269","to_node_id":"3275","b1":{"x":4070.5089564588434,"y":-3204.8354474772905},"b2":{"x":4088.5089564588434,"y":-3199.5854474772905}},"3225":{"from_node_id":"3271","to_node_id":"3276","b1":{"x":4070.5089564588434,"y":-3336.8354474772905},"b2":{"x":4106.508956458843,"y":-3327.0854474772905}},"3226":{"from_node_id":"3269","to_node_id":"3268","b1":{"x":4070.5089564588434,"y":-3208.8354474772905},"b2":{"x":4070.5089564588434,"y":-3122.6174298991655}},"3227":{"from_node_id":"3271","to_node_id":"3277","b1":{"x":4070.5089564588434,"y":-3332.8354474772905},"b2":{"x":4070.5089564588434,"y":-3417.0554181804155}}}},"491":{"name":"tetrahydropteroyl-gamma-polyglutamate:L-glutamate gamma-ligase (ADP-forming)","bigg_id":"R04241","reversibility":false,"label_x":4088.5060267713434,"label_y":-3682.7634259929155,"gene_reaction_rule":"SMU_839 or SMU_967","genes":[{"name":"","bigg_id":"SMU_839"},{"name":"","bigg_id":"SMU_967"}],"metabolites":[{"bigg_id":"C00002[c]","coefficient":-1},{"bigg_id":"C00008[c]","coefficient":1},{"bigg_id":"C00009[c]","coefficient":1},{"bigg_id":"C00025[c]","coefficient":-1},{"bigg_id":"C00080[c]","coefficient":1},{"bigg_id":"C04144[c]","coefficient":1},{"bigg_id":"C09332[c]","coefficient":-1}],"segments":{"3228":{"from_node_id":"3278","to_node_id":"3279","b1":null,"b2":null},"3229":{"from_node_id":"3280","to_node_id":"3279","b1":null,"b2":null},"3230":{"from_node_id":"3278","to_node_id":"3281","b1":{"x":4073.5060267713434,"y":-3626.7634259929155},"b2":{"x":4055.5060267713434,"y":-3621.5134259929155}},"3231":{"from_node_id":"3280","to_node_id":"3282","b1":{"x":4073.5060267713434,"y":-3758.7634259929155},"b2":{"x":4055.5060267713434,"y":-3764.0134259929155}},"3232":{"from_node_id":"3280","to_node_id":"3283","b1":{"x":4073.5060267713434,"y":-3758.7634259929155},"b2":{"x":4091.5060267713434,"y":-3764.0134259929155}},"3233":{"from_node_id":"3278","to_node_id":"3284","b1":{"x":4073.5060267713434,"y":-3626.7634259929155},"b2":{"x":4091.5060267713434,"y":-3621.5134259929155}},"3234":{"from_node_id":"3280","to_node_id":"3285","b1":{"x":4073.5060267713434,"y":-3758.7634259929155},"b2":{"x":4109.506026771343,"y":-3749.0134259929155}},"3235":{"from_node_id":"3280","to_node_id":"3286","b1":{"x":4073.5060267713434,"y":-3754.7634259929155},"b2":{"x":4075.5040736463434,"y":-3864.9575177897905}},"3236":{"from_node_id":"3278","to_node_id":"3277","b1":{"x":4073.5060267713434,"y":-3630.7634259929155},"b2":{"x":4070.5089564588434,"y":-3534.5554181804155}}}},"494":{"name":"7,8-dihydroneopterin 3'-triphosphate acetaldehyde-lyase (6-carboxy-5,6,7,8-tetrahydropterin and triphosphate-forming)","bigg_id":"R09959","reversibility":false,"label_x":3700.0829310682184,"label_y":-233.75750558275917,"gene_reaction_rule":"SMU_917c","genes":[{"name":"","bigg_id":"SMU_917c"}],"metabolites":[{"bigg_id":"C00001[c]","coefficient":-1},{"bigg_id":"C00080[c]","coefficient":1},{"bigg_id":"C00084[c]","coefficient":1},{"bigg_id":"C00536[c]","coefficient":1},{"bigg_id":"C04895[c]","coefficient":-1},{"bigg_id":"C20239[c]","coefficient":1}],"segments":{"3251":{"from_node_id":"3301","to_node_id":"3302","b1":null,"b2":null},"3252":{"from_node_id":"3303","to_node_id":"3302","b1":null,"b2":null},"3253":{"from_node_id":"3301","to_node_id":"3304","b1":{"x":3681.0865931775934,"y":-101.83337228197792},"b2":{"x":3661.1249232557184,"y":-100.57946603197792}},"3254":{"from_node_id":"3303","to_node_id":"3305","b1":{"x":3685.0826869275934,"y":-347.7194806804154},"b2":{"x":3697.0531459119684,"y":-382.93951241869667}},"3255":{"from_node_id":"3303","to_node_id":"3306","b1":{"x":3685.0826869275934,"y":-347.7194806804154},"b2":{"x":3641.1449427869684,"y":-336.9854718913529}},"3256":{"from_node_id":"3303","to_node_id":"3307","b1":{"x":3685.0826869275934,"y":-347.7194806804154},"b2":{"x":3695.1088099744684,"y":-397.9095441569779}},"3257":{"from_node_id":"3301","to_node_id":"3226","b1":{"x":3677.0904994275934,"y":-47.891477750727915},"b2":{"x":4076.0907435682184,"y":-153.48144357104042}},"3258":{"from_node_id":"3303","to_node_id":"3308","b1":{"x":3685.0826869275934,"y":-343.7194806804154},"b2":{"x":3683.0848841932184,"y":-505.86163155932167}}}},"495":{"name":"6-carboxy-5,6,7,8-tetrahydropterin ammonia-lyase","bigg_id":"R10002","reversibility":false,"label_x":3698.0848841932184,"label_y":-729.6116315593217,"gene_reaction_rule":"SMU_916c","genes":[{"name":"","bigg_id":"SMU_916c"}],"metabolites":[{"bigg_id":"C00014[c]","coefficient":1},{"bigg_id":"C00080[c]","coefficient":-1},{"bigg_id":"C20239[c]","coefficient":-1},{"bigg_id":"C20248[c]","coefficient":1}],"segments":{"3259":{"from_node_id":"3309","to_node_id":"3310","b1":null,"b2":null},"3260":{"from_node_id":"3311","to_node_id":"3310","b1":null,"b2":null},"3261":{"from_node_id":"3311","to_node_id":"3312","b1":{"x":3683.0848841932184,"y":-805.6116315593217},"b2":{"x":3701.0848841932184,"y":-810.8616315593217}},"3262":{"from_node_id":"3309","to_node_id":"3313","b1":{"x":3683.0848841932184,"y":-673.6116315593217},"b2":{"x":3701.0848841932184,"y":-668.3616315593217}},"3263":{"from_node_id":"3309","to_node_id":"3308","b1":{"x":3683.0848841932184,"y":-677.6116315593217},"b2":{"x":3683.0848841932184,"y":-623.3616315593217}},"3264":{"from_node_id":"3311","to_node_id":"3314","b1":{"x":3683.0848841932184,"y":-801.6116315593217},"b2":{"x":3683.0848841932184,"y":-855.8616315593217}}}},"496":{"name":"7-carboxy-7-carbaguanine:ammonia ligase (ADP-forming)","bigg_id":"R09978","reversibility":false,"label_x":3698.0848841932184,"label_y":-1079.6116315593217,"gene_reaction_rule":"SMU_919c","genes":[{"name":"","bigg_id":"SMU_919c"}],"metabolites":[{"bigg_id":"C00001[c]","coefficient":1},{"bigg_id":"C00002[c]","coefficient":-1},{"bigg_id":"C00008[c]","coefficient":1},{"bigg_id":"C00009[c]","coefficient":1},{"bigg_id":"C00014[c]","coefficient":-1},{"bigg_id":"C00080[c]","coefficient":1},{"bigg_id":"C15996[c]","coefficient":1},{"bigg_id":"C20248[c]","coefficient":-1}],"segments":{"3265":{"from_node_id":"3315","to_node_id":"3316","b1":null,"b2":null},"3266":{"from_node_id":"3317","to_node_id":"3316","b1":null,"b2":null},"3267":{"from_node_id":"3317","to_node_id":"3318","b1":{"x":3687.0809779432184,"y":-1243.5237409343217},"b2":{"x":3693.0392298963434,"y":-1281.7256452311967}},"3268":{"from_node_id":"3315","to_node_id":"3319","b1":{"x":3683.0848841932184,"y":-1023.6116315593217},"b2":{"x":3665.0848841932184,"y":-1018.3616315593217}},"3269":{"from_node_id":"3317","to_node_id":"3320","b1":{"x":3687.0809779432184,"y":-1239.5237409343217},"b2":{"x":3681.0868373182184,"y":-1295.7717878093217}},"3270":{"from_node_id":"3317","to_node_id":"3321","b1":{"x":3687.0809779432184,"y":-1243.5237409343217},"b2":{"x":3681.0687709119684,"y":-1234.7876569499467}},"3271":{"from_node_id":"3315","to_node_id":"3322","b1":{"x":3683.0848841932184,"y":-1023.6116315593217},"b2":{"x":3701.0848841932184,"y":-1018.3616315593217}},"3272":{"from_node_id":"3317","to_node_id":"3323","b1":{"x":3687.0809779432184,"y":-1243.5237409343217},"b2":{"x":3709.0770716932184,"y":-1258.7637311686967}},"3273":{"from_node_id":"3317","to_node_id":"3324","b1":{"x":3687.0809779432184,"y":-1243.5237409343217},"b2":{"x":3685.1185755994684,"y":-1385.6216413249467}},"3274":{"from_node_id":"3315","to_node_id":"3314","b1":{"x":3683.0848841932184,"y":-1027.6116315593217},"b2":{"x":3683.0848841932184,"y":-973.3616315593217}}}},"497":{"name":"7-aminomethyl-7-carbaguanine:NADP+ oxidoreductase","bigg_id":"R07605","reversibility":false,"label_x":3702.2404017713434,"label_y":-1665.2858258952592,"gene_reaction_rule":"SMU_915c","genes":[{"name":"","bigg_id":"SMU_915c"}],"metabolites":[{"bigg_id":"C00005[c]","coefficient":-2},{"bigg_id":"C00006[c]","coefficient":2},{"bigg_id":"C00080[c]","coefficient":-3},{"bigg_id":"C15996[c]","coefficient":-1},{"bigg_id":"C16675[c]","coefficient":1}],"segments":{"3275":{"from_node_id":"3325","to_node_id":"3326","b1":null,"b2":null},"3276":{"from_node_id":"3327","to_node_id":"3326","b1":null,"b2":null},"3277":{"from_node_id":"3325","to_node_id":"3328","b1":{"x":3687.2404017713434,"y":-1609.2858258952592},"b2":{"x":3669.2404017713434,"y":-1604.0358258952592}},"3278":{"from_node_id":"3327","to_node_id":"3329","b1":{"x":3687.2404017713434,"y":-1737.2858258952592},"b2":{"x":3649.2782435682184,"y":-1769.5577985515092}},"3279":{"from_node_id":"3325","to_node_id":"3330","b1":{"x":3687.2404017713434,"y":-1609.2858258952592},"b2":{"x":3705.2404017713434,"y":-1604.0358258952592}},"3280":{"from_node_id":"3325","to_node_id":"3324","b1":{"x":3687.2404017713434,"y":-1613.2858258952592},"b2":{"x":3687.2404017713434,"y":-1493.1017438640092}},"3281":{"from_node_id":"3327","to_node_id":"3331","b1":{"x":3687.2404017713434,"y":-1741.2858258952592},"b2":{"x":3687.2584681775934,"y":-1822.4598981608842}}}},"498":{"name":"Formate:tetrahydrofolate ligase (ADP-forming)","bigg_id":"R00943","reversibility":false,"label_x":4552.614913490093,"label_y":-3101.8725568522905,"gene_reaction_rule":"SMU_1073","genes":[{"name":"","bigg_id":"SMU_1073"}],"metabolites":[{"bigg_id":"C00002[c]","coefficient":-1},{"bigg_id":"C00008[c]","coefficient":1},{"bigg_id":"C00009[c]","coefficient":1},{"bigg_id":"C00058[c]","coefficient":-1},{"bigg_id":"C00101[c]","coefficient":-1},{"bigg_id":"C00234[c]","coefficient":1}],"segments":{"3282":{"from_node_id":"3332","to_node_id":"3333","b1":null,"b2":null},"3283":{"from_node_id":"3334","to_node_id":"3333","b1":null,"b2":null},"3284":{"from_node_id":"3332","to_node_id":"3335","b1":{"x":4458.809737708843,"y":-3061.8725568522905},"b2":{"x":4451.565108802593,"y":-3067.9025861491655}},"3285":{"from_node_id":"3334","to_node_id":"3336","b1":{"x":4668.614913490093,"y":-3061.8725568522905},"b2":{"x":4687.830245521343,"y":-3069.8974591960405}},"3286":{"from_node_id":"3334","to_node_id":"3337","b1":{"x":4668.614913490093,"y":-3061.8725568522905},"b2":{"x":4673.864913490093,"y":-3043.8725568522905}},"3287":{"from_node_id":"3332","to_node_id":"3338","b1":{"x":4458.809737708843,"y":-3061.8725568522905},"b2":{"x":4453.559737708843,"y":-3043.8725568522905}},"3288":{"from_node_id":"3332","to_node_id":"3268","b1":{"x":4462.809737708843,"y":-3061.8725568522905},"b2":{"x":4127.263839271343,"y":-3033.9423810710405}},"3289":{"from_node_id":"3334","to_node_id":"3339","b1":{"x":4664.614913490093,"y":-3061.8725568522905},"b2":{"x":4832.580733802593,"y":-3063.8674298991655}}}},"499":{"name":"5,10-Methenyltetrahydrofolate 5-hydrolase(decyclizing)","bigg_id":"R01655","reversibility":false,"label_x":5072.191085365093,"label_y":-3099.8774396647905,"gene_reaction_rule":"SMU_572","genes":[{"name":"","bigg_id":"SMU_572"}],"metabolites":[{"bigg_id":"C00001[c]","coefficient":1},{"bigg_id":"C00080[c]","coefficient":-1},{"bigg_id":"C00234[c]","coefficient":-1},{"bigg_id":"C00445[c]","coefficient":1}],"segments":{"3290":{"from_node_id":"3340","to_node_id":"3341","b1":null,"b2":null},"3291":{"from_node_id":"3342","to_node_id":"3341","b1":null,"b2":null},"3292":{"from_node_id":"3342","to_node_id":"3343","b1":{"x":5188.191085365093,"y":-3059.8774396647905},"b2":{"x":5193.441085365093,"y":-3041.8774396647905}},"3293":{"from_node_id":"3340","to_node_id":"3344","b1":{"x":5056.191085365093,"y":-3059.8774396647905},"b2":{"x":5050.941085365093,"y":-3041.8774396647905}},"3294":{"from_node_id":"3340","to_node_id":"3339","b1":{"x":5060.191085365093,"y":-3059.8774396647905},"b2":{"x":4950.080733802593,"y":-3063.8674298991655}},"3295":{"from_node_id":"3342","to_node_id":"3345","b1":{"x":5184.191085365093,"y":-3059.8774396647905},"b2":{"x":5308.266280677593,"y":-3059.8774396647905}}}},"500":{"name":"5,10-methylenetetrahydrofolate:NADP+ oxidoreductase","bigg_id":"R01220","reversibility":true,"label_x":5565.831222083843,"label_y":-3099.8774396647905,"gene_reaction_rule":"SMU_572","genes":[{"name":"","bigg_id":"SMU_572"}],"metabolites":[{"bigg_id":"C00005[c]","coefficient":-1},{"bigg_id":"C00006[c]","coefficient":1},{"bigg_id":"C00143[c]","coefficient":1},{"bigg_id":"C00445[c]","coefficient":-1}],"segments":{"3296":{"from_node_id":"3346","to_node_id":"3347","b1":null,"b2":null},"3297":{"from_node_id":"3348","to_node_id":"3347","b1":null,"b2":null},"3298":{"from_node_id":"3346","to_node_id":"3349","b1":{"x":5549.831222083843,"y":-3059.8774396647905},"b2":{"x":5540.591475990093,"y":-3043.8725568522905}},"3299":{"from_node_id":"3348","to_node_id":"3350","b1":{"x":5677.831222083843,"y":-3059.8774396647905},"b2":{"x":5738.066573646343,"y":-3065.8623029460405}},"3300":{"from_node_id":"3348","to_node_id":"3351","b1":{"x":5681.831222083843,"y":-3059.8774396647905},"b2":{"x":5824.736983802593,"y":-3059.8322736491655}},"3301":{"from_node_id":"3346","to_node_id":"3345","b1":{"x":5553.831222083843,"y":-3059.8774396647905},"b2":{"x":5425.766280677593,"y":-3059.8774396647905}}}},"501":{"name":"5-methyltetrahydrofolate:NADP+ oxidoreductase","bigg_id":"R01224","reversibility":false,"label_x":5909.396651771343,"label_y":-3296.4978009929155,"gene_reaction_rule":"SMU_874","genes":[{"name":"","bigg_id":"SMU_874"}],"metabolites":[{"bigg_id":"C00005[c]","coefficient":-1},{"bigg_id":"C00006[c]","coefficient":1},{"bigg_id":"C00080[c]","coefficient":-1},{"bigg_id":"C00143[c]","coefficient":-1},{"bigg_id":"C00440[c]","coefficient":1}],"segments":{"3302":{"from_node_id":"3352","to_node_id":"3353","b1":null,"b2":null},"3303":{"from_node_id":"3354","to_node_id":"3353","b1":null,"b2":null},"3304":{"from_node_id":"3352","to_node_id":"3355","b1":{"x":5894.396651771343,"y":-3240.4978009929155},"b2":{"x":5876.396651771343,"y":-3235.2478009929155}},"3305":{"from_node_id":"3354","to_node_id":"3356","b1":{"x":5894.396651771343,"y":-3368.4978009929155},"b2":{"x":5884.421065833843,"y":-3430.7280256022905}},"3306":{"from_node_id":"3352","to_node_id":"3357","b1":{"x":5894.396651771343,"y":-3240.4978009929155},"b2":{"x":5912.396651771343,"y":-3235.2478009929155}},"3307":{"from_node_id":"3352","to_node_id":"3351","b1":{"x":5894.396651771343,"y":-3244.4978009929155},"b2":{"x":5892.402022865093,"y":-3122.4177228679155}},"3308":{"from_node_id":"3354","to_node_id":"3358","b1":{"x":5894.396651771343,"y":-3372.4978009929155},"b2":{"x":5892.446944740093,"y":-3499.4431134929155}}}},"503":{"name":"5-Formyltetrahydrofolate cyclo-ligase (ADP-forming)","bigg_id":"R02301","reversibility":false,"label_x":5150.595382240093,"label_y":-3388.4685041179155,"gene_reaction_rule":"SMU_320","genes":[{"name":"","bigg_id":"SMU_320"}],"metabolites":[{"bigg_id":"C00002[c]","coefficient":-1},{"bigg_id":"C00008[c]","coefficient":1},{"bigg_id":"C00009[c]","coefficient":1},{"bigg_id":"C00445[c]","coefficient":1},{"bigg_id":"C03479[c]","coefficient":-1}],"segments":{"3315":{"from_node_id":"3365","to_node_id":"3366","b1":null,"b2":null},"3316":{"from_node_id":"3367","to_node_id":"3366","b1":null,"b2":null},"3317":{"from_node_id":"3365","to_node_id":"3368","b1":{"x":5291.205733802593,"y":-3452.4985334147905},"b2":{"x":5273.205733802593,"y":-3457.7485334147905}},"3318":{"from_node_id":"3367","to_node_id":"3369","b1":{"x":5293.200850990093,"y":-3284.5883771647905},"b2":{"x":5255.340987708843,"y":-3279.3381330241655}},"3319":{"from_node_id":"3367","to_node_id":"3370","b1":{"x":5293.200850990093,"y":-3284.5883771647905},"b2":{"x":5307.120772865093,"y":-3251.4082013835405}},"3320":{"from_node_id":"3367","to_node_id":"3345","b1":{"x":5293.200850990093,"y":-3288.5883771647905},"b2":{"x":5339.086104896343,"y":-3112.6425763835405}},"3321":{"from_node_id":"3365","to_node_id":"3364","b1":{"x":5291.205733802593,"y":-3448.4985334147905},"b2":{"x":5323.126143958843,"y":-3490.7783185710405}}}},"504":{"name":"10-Formyltetrahydrofolate:L-methionyl-tRNA N-formyltransferase","bigg_id":"R03940","reversibility":false,"label_x":4597.104659583843,"label_y":-3258.7924787272905,"gene_reaction_rule":"SMU_481","genes":[{"name":"","bigg_id":"SMU_481"}],"metabolites":[{"bigg_id":"C00080[c]","coefficient":1},{"bigg_id":"C00101[c]","coefficient":1},{"bigg_id":"C00234[c]","coefficient":-1},{"bigg_id":"C02430[c]","coefficient":-1},{"bigg_id":"C03294[c]","coefficient":1}],"segments":{"3322":{"from_node_id":"3372","to_node_id":"3373","b1":null,"b2":null},"3323":{"from_node_id":"3374","to_node_id":"3373","b1":null,"b2":null},"3324":{"from_node_id":"3374","to_node_id":"3375","b1":{"x":4394.573409583843,"y":-3266.9621564616655},"b2":{"x":4340.663741615093,"y":-3290.1672345866655}},"3325":{"from_node_id":"3374","to_node_id":"3268","b1":{"x":4292.828292396343,"y":-3252.9870588054155},"b2":{"x":4372.628585365093,"y":-3095.7661115397905}},"3326":{"from_node_id":"3372","to_node_id":"3339","b1":{"x":4865.395186927593,"y":-3222.7524396647905},"b2":{"x":4891.330733802593,"y":-3122.6174298991655}},"3327":{"from_node_id":"3372","to_node_id":"3377","b1":{"x":4849.434737708843,"y":-3260.6479474772905},"b2":{"x":4851.473800208843,"y":-3243.4277326335405}},"3328":{"from_node_id":"3374","to_node_id":"3378","b1":{"x":4438.464522865093,"y":-3264.9672834147905},"
[truncated: 846,132 more chars]
