# Supplementary material for: Metabolic Modeling of Streptococcus mutans Reveals Complex Nutrient Requirements of an Oral Pathogen
Source: mSystems. 2019 Oct 29;4(5):e00529-19. doi: 10.1128/mSystems.00529-19 (PMC6819733; doi:10.1128/mSystems.00529-19)
Supplement: DATA SET S5 [file mSystems.00529-19-sd005.xlsx]

## Sheet: FMC (TnSeq) Model Predictions
Essential Genes from TnSeq Data	Actual GRratio	Matching?					Nonessential Genes from TnSeq Data	Actual GRratio	Matching?
SMU_07	0	1		Total Essential Genes from Data that are in Model	139		SMU_100	1	1
SMU_1043c	0	1		Total Essential Genes Model Predicts Correctly	95		SMU_1004	1	1
SMU_1045c	0	1		% of Essential Genes Predicted Correctly	68.3		SMU_1005	1	1
SMU_1073	0	1					SMU_1013c	0.987383	1
SMU_1075	0	1					SMU_1017	1	1
SMU_1077	0	1					SMU_1020	0.990092	1
SMU_1115	0.704326	0		Total Nonessential Genes from Data that are in Model	255		SMU_1021	0.990092	1
SMU_1126	0	1		Total Nonessential Genes Model Predicts Correctly	239		SMU_1023	1	1
SMU_1134c	1.28499e-14	1		% of Nonessential Genes Predicted Correctly	93.7		SMU_104	1	1
SMU_1135	1.28499e-14	1					SMU_1046c	1	1
SMU_1136	1.28499e-14	1					SMU_1062	1	1
SMU_1137	1.28499e-14	1					SMU_1063	1	1
SMU_1138	1.28499e-14	1		Total Genes from Data that are in Model	394		SMU_1082	0.994222	1
SMU_1187	0	1		Total Genes Model Predicts Correctly	334		SMU_1086	1	1
SMU_1190	0	1		% of Genes Predicted Correctly	84.8		SMU_1102	1	1
SMU_1191	0	1					SMU_1117	1	1
SMU_1203	1	0					SMU_1122	1	1
SMU_1211	0	1					SMU_1123	1	1
SMU_1247	0	1					SMU_1124	0.970356	1
SMU_1297	0.998501	0					SMU_113	1	1
SMU_14	0.980392	0					SMU_116	1	1
SMU_1426c	0	1					SMU_1169c	1	1
SMU_1429	0	1					SMU_1175	1	1
SMU_1457	0	1					SMU_1177c	1	1
SMU_1460	0	1					SMU_1178c	1	1
SMU_1461	0	1					SMU_1179c	1	1
SMU_1467	1	0					SMU_1182	1	1
SMU_1527	0	1					SMU_1213c	1	1
SMU_1528	0	1					SMU_1216c	1	1
SMU_1529	0	1					SMU_1217c	1	1
SMU_1530	0	1					SMU_1224	1	1
SMU_1531	0	1					SMU_1227	1	1
SMU_1532	0	1					SMU_1228c	1	1
SMU_1534	0	1					SMU_1229	1	1
SMU_1542c	1	0					SMU_1233	1	1
SMU_1573	0	1					SMU_1261c	1	1
SMU_1588c	0	1					SMU_1263	1	1
SMU_1613c	0	1					SMU_1264	1	1
SMU_1618	1	0					SMU_1265	1	1
SMU_1625	0	1					SMU_1268	1	1
SMU_1632	1	0					SMU_127	1	1
SMU_1639	0	1					SMU_1271	1	1
SMU_1653	1	0					SMU_1272	1	1
SMU_1663	0	1					SMU_1273	1	1
SMU_1677	0	1					SMU_128	1	1
SMU_1687	0	1					SMU_129	1	1
SMU_1734	0	1					SMU_1291c	1	1
SMU_1735	0	1					SMU_1295	1	1
SMU_1736	0	1					SMU_130	1	1
SMU_1737	0	1					SMU_1309c	1	1
SMU_1738	0	1					SMU_1322	0.989792	1
SMU_1739	0	1					SMU_1334	1	1
SMU_1740	0	1					SMU_1344c	1	1
SMU_1742c	0	1					SMU_137	1	1
SMU_1744	0	1					SMU_1381	1	1
SMU_1746c	1	0					SMU_1382	1	1
SMU_1748	0	1					SMU_1383	1	1
SMU_1785	1	0					SMU_1384	1	1
SMU_1799	0	1					SMU_1386	0.970356	1
SMU_181	0	1					SMU_1389	1	1
SMU_1819	0	1					SMU_140	1	1
SMU_1822	0	1					SMU_1417c	1	1
SMU_1834	0	1					SMU_1421	1	1
SMU_1836	1	0					SMU_1422	1	1
SMU_1837	1	0					SMU_1423	1	1
SMU_1978	0	1					SMU_1424	0.999208	1
SMU_2005	0	1					SMU_1437	0	0
SMU_2044	1	0					SMU_1451	0.989792	1
SMU_2128	1	0					SMU_1452	0.989792	1
SMU_2148c	1	0					SMU_1466	1	1
SMU_2149c	1	0					SMU_148	1	1
SMU_2150c	1	0					SMU_1486c	1	1
SMU_2151	0	1					SMU_1490	1	1
SMU_23	0	1					SMU_1493	1	1
SMU_233	1	0					SMU_1494	1	1
SMU_26	0	1					SMU_1495	1	1
SMU_291	0	1					SMU_1496	1	1
SMU_307	0	1					SMU_1519	1	1
SMU_317	0	1					SMU_1520	1	1
SMU_322c	0	1					SMU_1521	1	1
SMU_323	0	1					SMU_1522	1	1
SMU_325	0	1					SMU_1525	1	1
SMU_352	0	1					SMU_1535	1	1
SMU_353	0	1					SMU_1536	1	1
SMU_360	0	1					SMU_1537	1	1
SMU_361	0	1					SMU_1538	1	1
SMU_364	1	0					SMU_1539	1	1
SMU_455	1	0					SMU_1541	1	1
SMU_456	0	1					SMU_1564	1	1
SMU_463	0	1					SMU_1571	1	1
SMU_465	0	1					SMU_1572	1	1
SMU_478	0	1					SMU_1590	1	1
SMU_481	0	1					SMU_1593c	1	1
SMU_517	0	1					SMU_1595	1	1
SMU_548	0	1					SMU_1601	1	1
SMU_572	1	0					SMU_1602	1	1
SMU_596	0	1					SMU_1658	1	1
SMU_603	0	1					SMU_1667	0.996761	1
SMU_624	0	1					SMU_1668	0.996761	1
SMU_629	1	0					SMU_1669	0.996761	1
SMU_650	0	1					SMU_1673	1	1
SMU_667	0.993931	0					SMU_1674	1	1
SMU_668c	0.993931	0					SMU_1675	1	1
SMU_674	0.228024	1					SMU_1702c	1	1
SMU_675	0.228024	1					SMU_1703c	0	0
SMU_676	1	0					SMU_1717c	1	1
SMU_696	0.999901	0					SMU_1721c	1	1
SMU_70	1	0					SMU_1725	1	1
SMU_712	1	0					SMU_180	1	1
SMU_715	0	1					SMU_182	0	0
SMU_716	0	1					SMU_1823	0	0
SMU_754	0.228024	1					SMU_1826	0.993941	1
SMU_777	1	0					SMU_183	0	0
SMU_778	1	0					SMU_1831	1	1
SMU_779	1	0					SMU_1835	1	1
SMU_780	1	0					SMU_1839	1	1
SMU_784	1	0					SMU_184	0	0
SMU_785	1	0					SMU_1840	1	1
SMU_824	0	1					SMU_1843	1	1
SMU_858	1	0					SMU_1849	1	1
SMU_860	1	0					SMU_1869	1	1
SMU_869	1	0					SMU_1933c	1	1
SMU_900	0	1					SMU_1934c	1	1
SMU_937	0	1					SMU_1937	1	1
SMU_938	0	1					SMU_1940c	0	0
SMU_939	0	1					SMU_1949	1	1
SMU_942	0	1					SMU_1971c	1	1
SMU_943c	0	1					SMU_1974	0.998477	1
SMU_944	0	1					SMU_1991	1	1
SMU_947	0	1					SMU_1999c	1	1
SMU_965	1	0					SMU_2028	1	1
SMU_966	1	0					SMU_2042	1	1
SMU_967	1	0					SMU_2046c	1	1
SMU_969	1	0					SMU_2047	0.228024	0
SMU_97	0	1					SMU_2065	1	1
SMU_970	1	0					SMU_2074	0	0
SMU_971	1	0					SMU_2126c	1	1
SMU_989	0	1					SMU_2157	1	1
SMU_99	0	1					SMU_232	0.989792	1
							SMU_234	1	1
							SMU_241c	0.993361	1
							SMU_242c	0.993361	1
							SMU_253	1	1
							SMU_262	1	1
							SMU_264	1	1
							SMU_265	1	1
							SMU_267c	1	1
							SMU_268	1	1
							SMU_27	1	1
							SMU_273	1	1
							SMU_274	1	1
							SMU_275	1	1
							SMU_29	1	1
							SMU_290	1	1
							SMU_30	1	1
							SMU_308	1	1
							SMU_312	1	1
							SMU_32	1	1
							SMU_320	1	1
							SMU_328	1	1
							SMU_334	1	1
							SMU_335	1	1
							SMU_34	1	1
							SMU_35	1	1
							SMU_351	1	1
							SMU_365	1	1
							SMU_366	1	1
							SMU_37	1	1
							SMU_402	1	1
							SMU_408	1	1
							SMU_435	1	1
							SMU_449	0.998477	1
							SMU_450	0.998477	1
							SMU_459	1	1
							SMU_460	1	1
							SMU_461	1	1
							SMU_474	1	1
							SMU_48	1	1
							SMU_493	1	1
							SMU_494	0	0
							SMU_495	1	1
							SMU_496	0	0
							SMU_50	1	1
							SMU_51	1	1
							SMU_531	1	1
							SMU_532	1	1
							SMU_533	1	1
							SMU_534	1	1
							SMU_535	1	1
							SMU_536	1	1
							SMU_537	1	1
							SMU_538	1	1
							SMU_54	1	1
							SMU_542	1	1
							SMU_563	1	1
							SMU_567	1	1
							SMU_568	1	1
							SMU_569	1	1
							SMU_570	1	1
							SMU_59	1	1
							SMU_595	1	1
							SMU_597	1	1
							SMU_600c	0.999997	1
							SMU_636	1	1
							SMU_663	1	1
							SMU_664	1	1
							SMU_665	1	1
							SMU_666	0	0
							SMU_670	1	1
							SMU_671	1	1
							SMU_672	1	1
							SMU_694c	1	1
							SMU_706c	0	0
							SMU_75	1	1
							SMU_764	1	1
							SMU_765	1	1
							SMU_770c	1	1
							SMU_78	1	1
							SMU_786	1	1
							SMU_838	1	1
							SMU_839	1	1
							SMU_85	1	1
							SMU_871	1	1
							SMU_873	1	1
							SMU_874	1	1
							SMU_877	1	1
							SMU_881	1	1
							SMU_882	1	1
							SMU_883	1	1
							SMU_886	1	1
							SMU_887	1	1
							SMU_888	1	1
							SMU_910	1	1
							SMU_913	1	1
							SMU_915c	1	1
							SMU_916c	1	1
							SMU_917c	1	1
							SMU_919c	1	1
							SMU_924	1	1
							SMU_926	1	1
							SMU_933	1	1
							SMU_934	1	1
							SMU_935	1	1
							SMU_936	1	1
							SMU_946	0	0
							SMU_952	1	1
							SMU_954	1	1
							SMU_985	1	1
							SMU_988	0	0
							SMU_990	0	0
							SMU_995	1	1
							SMU_996	1	1
							SMU_997	1	1
							SMU_998	1	1
							SMU_1173	1	1

## Sheet: Quivey Data Complete
Essential Genes from Quivey Data	Quivey Data	Model GRratio	Matching?					Nonessential Genes from Quivey Data	Quivey Data	Model GRratio	Matching?
SMU_1050	0	0.997934	0					SMU_100	1	1	1
SMU_1115	0	1	0		Total Essential Genes from Data that are in Model	77		SMU_1004	1	1	1
SMU_1124	0	0.969803	0		Total Essential Genes Model Predicts Correctly	26		SMU_1005	1	1	1
SMU_1126	0	0	1		% of Essential Genes Predicted Correctly	33.8		SMU_101	1	1	1
SMU_113	0	1	0					SMU_1017	1	1	1
SMU_1134c	0	1	0					SMU_1020	1	1	1
SMU_1135	0	1	0					SMU_1021	1	1	1
SMU_1136	0	1	0		Total Nonessential Genes from Data that are in Model	288		SMU_1023	1	1	1
SMU_1137	0	1	0		Total Nonessential Genes Model Predicts Correctly	259		SMU_1043c	1	1	1
SMU_114	0	1	0		% of Nonessential Genes Predicted Correctly	89.9		SMU_1046c	1	1	1
SMU_1190	0	0	1					SMU_1062	1	0.999423	1
SMU_1191	0	0.889468	0					SMU_1066	1	1	1
SMU_1211	0	0	1					SMU_1075	1	0	0
SMU_1217c	0	1	0		Total Genes from Data that are in Model	365		SMU_1077	1	0.887363	1
SMU_1264	0	1	0		Total Genes Model Predicts Correctly	285		SMU_1086	1	1	1
SMU_1269	0	0.999076	0		% of Genes Predicted Correctly	78.1		SMU_1117	1	0.980766	1
SMU_127	0	1	0					SMU_1169c	1	1	1
SMU_1421	0	1	0					SMU_1175	1	1	1
SMU_1423	0	1	0					SMU_1178c	1	1	1
SMU_1424	0	0.999528	0					SMU_1182	1	1	1
SMU_1429	0	0	1					SMU_1183	1	1	1
SMU_1451	0	0.926207	0					SMU_1185	1	1	1
SMU_1491	0	1	0					SMU_1203	1	0.992674	1
SMU_1496	0	1	0					SMU_1214	1	1	1
SMU_1529	0	0	1					SMU_1216c	1	1	1
SMU_1530	0	0	1					SMU_1221	1	1	1
SMU_1539	0	0.876835	0					SMU_1222	1	1	1
SMU_1542c	0	1	0					SMU_1223	1	1	1
SMU_1573	0	0	1					SMU_1224	1	1	1
SMU_1596	0	1	0					SMU_1228c	1	1	1
SMU_1598	0	1	0					SMU_1229	1	1	1
SMU_1600	0	1	0					SMU_1233	1	0.976656	1
SMU_1613c	0	0	1					SMU_1234	1	0	0
SMU_1625	0	0	1					SMU_1265	1	1	1
SMU_1665	0	1	0					SMU_1266	1	1	1
SMU_1718	0	0	1					SMU_1268	1	1	1
SMU_1731	0	0	1					SMU_1270	1	1	1
SMU_1737	0	0	1					SMU_1271	1	1	1
SMU_1738	0	0	1					SMU_1272	1	1	1
SMU_1740	0	0	1					SMU_1273	1	1	1
SMU_1742c	0	0	1					SMU_128	1	1	1
SMU_182	0	1	0					SMU_129	1	1	1
SMU_183	0	1	0					SMU_1297	1	1	1
SMU_1940c	0	0	1					SMU_130	1	1	1
SMU_2005	0	0	1					SMU_1302	1	1	1
SMU_2151	0	0	1					SMU_1309c	1	1	1
SMU_23	0	0.997934	0					SMU_1322	1	0.903325	1
SMU_253	0	1	0					SMU_1334	1	1	1
SMU_263	0	1	0					SMU_1344c	1	1	1
SMU_264	0	1	0					SMU_137	1	1	1
SMU_265	0	1	0					SMU_138	1	1	1
SMU_291	0	0.9938	0					SMU_1381	1	0.992674	1
SMU_30	0	1	0					SMU_1382	1	0.992674	1
SMU_307	0	0.882067	0					SMU_1383	1	0.992674	1
SMU_320	0	1	0					SMU_1384	1	0.992674	1
SMU_323	0	0	1					SMU_1386	1	0.969803	1
SMU_34	0	1	0					SMU_1389	1	1	1
SMU_35	0	1	0					SMU_14	1	0.997934	1
SMU_360	0	0.105448	1					SMU_140	1	1	1
SMU_37	0	1	0					SMU_1422	1	1	1
SMU_449	0	1	0					SMU_1452	1	0.895604	1
SMU_456	0	0	1					SMU_1460	1	0	0
SMU_464	0	1	0					SMU_1461	1	0	0
SMU_465	0	1	0					SMU_1466	1	1	1
SMU_481	0	0	1					SMU_1467	1	1	1
SMU_664	0	0.993116	0					SMU_148	1	0.976656	1
SMU_667	0	0.999775	0					SMU_1486c	1	1	1
SMU_675	0	1	0					SMU_1490	1	1	1
SMU_696	0	0.998105	0					SMU_1492	1	1	1
SMU_716	0	0	1					SMU_1493	1	1	1
SMU_717	0	0	1					SMU_1494	1	1	1
SMU_775c	0	0	1					SMU_1495	1	1	1
SMU_779	0	1	0					SMU_1520	1	1	1
SMU_781	0	1	0					SMU_1521	1	1	1
SMU_784	0	1	0					SMU_1522	1	1	1
SMU_943c	0	0	1					SMU_1525	1	1	1
SMU_971	0	1	0					SMU_1527	1	0	0
								SMU_1528	1	0	0
								SMU_1531	1	0	0
								SMU_1532	1	0	0
								SMU_1533	1	0	0
								SMU_1535	1	1	1
								SMU_1536	1	1	1
								SMU_1537	1	1	1
								SMU_1538	1	1	1
								SMU_1541	1	1	1
								SMU_1564	1	1	1
								SMU_1565	1	0.876835	1
								SMU_1568	1	0.876835	1
								SMU_1570	1	0.876835	1
								SMU_1571	1	1	1
								SMU_1572	1	1	1
								SMU_1589c	1	0	0
								SMU_1590	1	0.876835	1
								SMU_1593c	1	1	1
								SMU_1595	1	1	1
								SMU_1602	1	0.999701	1
								SMU_1618	1	1	1
								SMU_1632	1	1	1
								SMU_1635	1	0	0
								SMU_1653	1	0.999076	1
								SMU_1658	1	1	1
								SMU_1666	1	1	1
								SMU_1667	1	1	1
								SMU_1668	1	1	1
								SMU_1674	1	1	1
								SMU_1675	1	1	1
								SMU_1702c	1	1	1
								SMU_1703c	1	0	0
								SMU_1717c	1	0.999701	1
								SMU_1736	1	0	0
								SMU_1741	1	1	1
								SMU_1744	1	0	0
								SMU_1746c	1	1	1
								SMU_1785	1	1	1
								SMU_1799	1	1	1
								SMU_180	1	0.999701	1
								SMU_1819	1	1	1
								SMU_1822	1	1	1
								SMU_1823	1	1	1
								SMU_1826	1	0.999016	1
								SMU_1834	1	0	0
								SMU_1835	1	1	1
								SMU_1836	1	1	1
								SMU_1839	1	1	1
								SMU_184	1	1	1
								SMU_1852	1	1	1
								SMU_1869	1	1	1
								SMU_1877	1	1	1
								SMU_1878	1	1	1
								SMU_1933c	1	1	1
								SMU_1937	1	1	1
								SMU_1949	1	1	1
								SMU_1957	1	1	1
								SMU_1958c	1	1	1
								SMU_1960c	1	1	1
								SMU_1961c	1	1	1
								SMU_1971c	1	1	1
								SMU_1974	1	1	1
								SMU_1978	1	1	1
								SMU_1993	1	1	1
								SMU_1994	1	1	1
								SMU_2037	1	1	1
								SMU_2038	1	1	1
								SMU_2042	1	1	1
								SMU_2044	1	1	1
								SMU_2046c	1	1	1
								SMU_2047	1	1	1
								SMU_2065	1	1	1
								SMU_2069	1	1	1
								SMU_2074	1	1	1
								SMU_2126c	1	1	1
								SMU_2128	1	0.990948	1
								SMU_231	1	0.895604	1
								SMU_232	1	0.895604	1
								SMU_241c	1	0.988743	1
								SMU_242c	1	0.988743	1
								SMU_244	1	1	1
								SMU_26	1	0	0
								SMU_267c	1	1	1
								SMU_268	1	0.999701	1
								SMU_27	1	1	1
								SMU_271	1	1	1
								SMU_272	1	1	1
								SMU_273	1	1	1
								SMU_274	1	1	1
								SMU_275	1	1	1
								SMU_29	1	1	1
								SMU_290	1	1	1
								SMU_308	1	1	1
								SMU_311	1	1	1
								SMU_312	1	1	1
								SMU_313	1	1	1
								SMU_317	1	0	0
								SMU_32	1	1	1
								SMU_322c	1	0	0
								SMU_325	1	1	1
								SMU_328	1	1	1
								SMU_332	1	1	1
								SMU_351	1	1	1
								SMU_352	1	0	0
								SMU_353	1	0	0
								SMU_365	1	1	1
								SMU_366	1	1	1
								SMU_396	1	1	1
								SMU_402	1	1	1
								SMU_408	1	1	1
								SMU_450	1	1	1
								SMU_455	1	1	1
								SMU_459	1	1	1
								SMU_460	1	1	1
								SMU_493	1	1	1
								SMU_494	1	0.9938	1
								SMU_495	1	1	1
								SMU_50	1	1	1
								SMU_51	1	1	1
								SMU_517	1	0	0
								SMU_531	1	1	1
								SMU_532	1	1	1
								SMU_533	1	1	1
								SMU_534	1	1	1
								SMU_535	1	1	1
								SMU_536	1	1	1
								SMU_537	1	1	1
								SMU_538	1	1	1
								SMU_54	1	1	1
								SMU_542	1	0.876835	1
								SMU_548	1	0	0
								SMU_549	1	0	0
								SMU_568	1	1	1
								SMU_569	1	1	1
								SMU_570	1	1	1
								SMU_572	1	1	1
								SMU_582	1	0	0
								SMU_59	1	0.999701	1
								SMU_595	1	1	1
								SMU_597	1	1	1
								SMU_629	1	1	1
								SMU_636	1	1	1
								SMU_651c	1	1	1
								SMU_671	1	1	1
								SMU_694c	1	1	1
								SMU_706c	1	0	0
								SMU_712	1	1	1
								SMU_75	1	1	1
								SMU_754	1	1	1
								SMU_764	1	1	1
								SMU_765	1	1	1
								SMU_770c	1	1	1
								SMU_777	1	1	1
								SMU_778	1	1	1
								SMU_78	1	1	1
								SMU_780	1	1	1
								SMU_785	1	1	1
								SMU_786	1	1	1
								SMU_838	1	1	1
								SMU_839	1	1	1
								SMU_85	1	1	1
								SMU_857	1	1	1
								SMU_858	1	1	1
								SMU_859	1	1	1
								SMU_860	1	1	1
								SMU_869	1	1	1
								SMU_871	1	1	1
								SMU_873	1	1	1
								SMU_877	1	1	1
								SMU_878	1	1	1
								SMU_879	1	1	1
								SMU_880	1	1	1
								SMU_881	1	1	1
								SMU_882	1	1	1
								SMU_883	1	1	1
								SMU_886	1	1	1
								SMU_887	1	1	1
								SMU_888	1	1	1
								SMU_900	1	0	0
								SMU_910	1	1	1
								SMU_913	1	0.984821	1
								SMU_915c	1	1	1
								SMU_916c	1	1	1
								SMU_917c	1	1	1
								SMU_919c	1	1	1
								SMU_924	1	1	1
								SMU_926	1	1	1
								SMU_933	1	1	1
								SMU_934	1	1	1
								SMU_935	1	1	1
								SMU_938	1	0	0
								SMU_946	1	1	1
								SMU_952	1	1	1
								SMU_954	1	1	1
								SMU_965	1	1	1
								SMU_966	1	1	1
								SMU_967	1	1	1
								SMU_968	1	1	1
								SMU_969	1	1	1
								SMU_97	1	1	1
								SMU_970	1	1	1
								SMU_973	1	1	1
								SMU_974	1	1	1
								SMU_975	1	1	1
								SMU_988	1	0	0
								SMU_99	1	NaN	1
								SMU_990	1	0	0
								SMU_995	1	1	1
								SMU_997	1	1	1
								SMU_998	1	1	1
								SMU_1173	1	1	1
